# Supplementary material for: Synthesis and structure determination of racemic (Δ/Λ)-tris­(ethyl­enedi­amine)­cobalt(III) trichloride hemi(hexa­aqua­sodium chloride)
Source: Acta Crystallogr E Crystallogr Commun. 2021 Sep 14;77(Pt 10):1010–3. doi: 10.1107/S2056989021009336 (PMC8491534; doi:10.1107/S2056989021009336)
Supplement: Supplementary file 1 [file e-77-01010-sup1.cif]

##############################################################################
#                                                                            #
# This CIF contains the data in a paper accepted for publication in          #
# Acta Crystallographica Section E. It conforms to the requirements of       #
# Notes for Authors for Acta Crystallographica Section E, and has been       #
# peer reviewed under the auspices of the IUCr Commission on Journals.       #
#                                                                            #
# Full details of the Crystallographic Information File format               #
# are given in the paper "The Crystallographic Information File (CIF):       #
# a New Standard Archive File for Crystallography" by S. R. Hall, F. H.      #
# Allen and I. D. Brown [Acta Cryst. (1991), A47, 655-685].                  #
#                                                                            #
# The current version of the core CIF dictionary is obtainable from          #
# ftp://ftp.iucr.org/pub/cif_core.dic.                                       #
#                                                                            #
# Software is freely available for graphical display of the structure(s)     #
# in this CIF. For information consult the CIF software page                 #
# http://www.iucr.org/resources/cif/software.                                #
#                                                                            #
# This file may be used for bona fide research purposes within the           #
# scientific community so long as proper attribution is given to the journal # 
# article from which it was obtained.                                        #
#                                                                            #
##############################################################################
data_I
_audit_creation_method
;
Olex2 1.2
(compiled 2018.05.29 svn.r3508 for OlexSys, GUI svn.r5506)
;
_journal_date_recd_electronic     2021-07-15
_journal_date_accepted     2021-09-07
_journal_name_full     'Acta Crystallographica, Section E'
_journal_year     2021
_journal_volume     77
_journal_issue     10
_journal_page_first     0
_journal_page_last     0
_journal_paper_category     GM
_journal_paper_doi     10.1107/S2056989021009336
_journal_coeditor_code     HB7980
loop_
    _publ_contact_author_name
    _publ_contact_author_address
    'Adam R. Johnson'
;
Department of Chemistry
Harvey Mudd College
301 Platt Avenue
Claremont, CA 91711-5990
USA
;
_publ_contact_author_email     adam_johnson@hmc.edu
_publ_contact_author_phone     '(909)607-8450'
_publ_section_title
;
Synthesis and structure determination of racemic
(\D/\L)-tris(ethylenediamine)cobalt(III) trichloride hemi(hexaaquasodium
chloride)
;
loop_
    _publ_author_name
    _publ_author_address
    'Linden H. Conrad-Marut'
;
Department of Chemistry
Harvey Mudd College
301 Platt Avenue
Claremont, CA 91711-5990
USA
;
    'Eric W. Reinheimer'
;
Rigaku Americas Corporation
9009 New Trails Dr.
The Woodlands, TX 77381
USA
;
    'Adam R. Johnson'
;
Department of Chemistry
Harvey Mudd College
301 Platt Avenue
Claremont, CA 91711-5990
USA
;
_publ_section_synopsis
;
In the racemic title compound, the [Co(en)~3~]^3+^ and [Na(H~2~O)~6~]^+^cations
exist in distorted octahedral coordination environments and charge neutrality
in the salt is furnished by Cl^-^ anions. Structural cohesion is maintained by
an array of C---H<b>...</b>O, N---H<b>...</b>Cl and O---H<b>...</b>Cl hydrogen
bonds.
;
_chemical_name_systematic
;
(\D/\L)-Tris(ethylenediamine)cobalt(III) trichloride
hemi(hexaaquasodium chloride)
;
_chemical_name_common     ?
_chemical_formula_moiety     'C6 H24 Co1 N6, 3.5(Cl), 0.5(H12 Na1 O6)'
_chemical_formula_sum     'C6 H30 Cl3.50 Co N6 Na0.50 O3'
_chemical_formula_iupac     '[Co (C2 H8 N2)3] Cl3, {[Na (H2 O1)6]Cl}0.5'
_chemical_formula_weight     428.86
_chemical_melting_point     ?
_space_group_crystal_system     trigonal
_space_group_name_H-M_alt     'P -3 c 1'
_space_group_name_Hall     '-P 3 2"c'
loop_
    _space_group_symop_operation_xyz
    'x, y, z'
    '-y, x-y, z'
    '-x+y, -x, z'
    'y, x, -z+1/2'
    'x-y, -y, -z+1/2'
    '-x, -x+y, -z+1/2'
    '-x, -y, -z'
    'y, -x+y, -z'
    'x-y, x, -z'
    '-y, -x, z-1/2'
    '-x+y, y, z-1/2'
    'x, x-y, z-1/2'
_cell_length_a     11.4290(2)
_cell_length_b     11.4290(2)
_cell_length_c     15.5815(2)
_cell_angle_alpha     90
_cell_angle_beta     90
_cell_angle_gamma     120
_cell_volume     1762.61(7)
_cell_formula_units_Z     4
_cell_measurement_reflns_used     30262
_cell_measurement_theta_min     2.0590
_cell_measurement_theta_max     30.6570
_cell_measurement_temperature     293(2)
_exptl_crystal_description     block
_exptl_crystal_colour     'clear light orange'
_exptl_crystal_size_max     0.385
_exptl_crystal_size_mid     0.289
_exptl_crystal_size_min     0.217
_exptl_crystal_density_diffrn     1.616
_exptl_crystal_density_meas     ?
_exptl_crystal_density_method     ?
_exptl_crystal_F_000     896
loop_
    _exptl_crystal_face_index_h
    _exptl_crystal_face_index_k
    _exptl_crystal_face_index_l
    _exptl_crystal_face_perp_dist
    -3 -1 5 0.0831
    -2 0 -5 0.1171
    4 1 5 0.0771
    -1 1 -1 0.1528
    -5 5 -3 0.1820
    3 -5 -5 0.1159
    0 0 1 0.1083
    0 0 -1 0.1083
    5 0 3 0.0883
    -5 0 -3 0.1574
    2 -5 0 0.1260
    -2 5 0 0.2152
    0 1 -1 0.1341
_exptl_absorpt_coefficient_mu     1.530
_exptl_absorpt_correction_type     analytical
_exptl_absorpt_process_details
;
(CrysalisPro; Rigaku OD, 2020)
;
_exptl_absorpt_correction_T_min     0.664
_exptl_absorpt_correction_T_max     0.794
_diffrn_ambient_temperature     293(2)
_diffrn_source     'fine-focus sealed X-ray tube'
_diffrn_radiation_type     MoK\a
_diffrn_radiation_wavelength     0.71073
_diffrn_radiation_monochromator     graphite
_diffrn_measurement_device_type     'XtaLAB Mini II'
_diffrn_measurement_device     'two-circle diffractometer'
_diffrn_measurement_method     '\w scans'
_diffrn_detector     'Hybrid Pixel Array Detector'
_diffrn_detector_area_resol_mean     10.0000
_diffrn_reflns_number     65362
_diffrn_reflns_av_R_equivalents     0.0274
_diffrn_reflns_av_unetI/netI     0.0086
_diffrn_reflns_theta_min     2.614
_diffrn_reflns_theta_max     30.885
_diffrn_reflns_theta_full     25.242
_diffrn_measured_fraction_theta_max     0.995
_diffrn_measured_fraction_theta_full     0.999
_diffrn_reflns_limit_h_min     -16
_diffrn_reflns_limit_h_max     16
_diffrn_reflns_limit_k_min     -16
_diffrn_reflns_limit_k_max     16
_diffrn_reflns_limit_l_min     -22
_diffrn_reflns_limit_l_max     22
_diffrn_radiation_probe     x-ray
loop_
    _refln_index_h
    _refln_index_k
    _refln_index_l
    _refln_F_squared_meas
    _refln_F_squared_sigma
    0 0 -2 0.48525 0.96518
    0 0 2 1.67962 0.6806
    0 0 2 2.63977 0.52248
    0 0 -2 2.19633 0.55552
    0 0 -2 2.35258 0.64469
    0 0 2 1.66664 0.67884
    0 0 -2 3.02892 0.88197
    0 0 2 1.88851 0.88023
    0 0 -2 1.87324 0.8955
    0 0 2 4.36892 0.705
    0 0 -2 2.23407 0.62266
    0 0 -2 1.18191 0.53643
    0 0 2 3.32365 0.71432
    0 0 2 0.04309 0.50261
    0 0 -2 1.7695 0.69531
    0 0 2 2.60609 0.63935
    0 0 -2 3.04747 0.65435
    0 0 -2 0.48165 0.45422
    0 0 2 1.85769 0.61805
    0 0 3 -0.05865 0.74439
    0 0 3 -0.56428 0.87775
    0 0 -3 -0.0591 0.91312
    0 0 -3 0.16969 0.75011
    0 0 -3 -0.09196 1.32604
    0 0 3 4.69597 1.28335
    0 0 3 0.69661 1.22615
    0 0 3 0.46176 0.58908
    0 0 -3 0.66994 1.2835
    0 0 -3 -0.16245 0.56067
    0 0 -3 1.16702 1.34892
    0 0 3 -0.13777 0.94144
    0 0 -3 -0.38972 0.84067
    0 0 -3 0.33668 0.78509
    0 0 3 -0.29633 0.89224
    0 0 -3 -0.27563 0.93684
    0 0 3 0.06864 0.9169
    0 0 -3 1.15969 0.84023
    0 0 3 -0.47807 0.72469
    0 0 3 -0.93995 0.55446
    0 0 -3 0.10251 0.75938
    0 0 -3 -0.24601 0.50005
    0 0 4 12749.8 233.814
    0 0 -4 12773.8 234.726
    0 0 -4 12399.3 233.771
    0 0 -4 12780.9 233.892
    0 0 4 12492.5 233.882
    0 0 4 12755.7 234.326
    0 0 4 12241 233.21
    0 0 -4 12772 234.503
    0 0 -4 12413.4 234.471
    0 0 -4 12433.8 233.205
    0 0 4 12823.4 234.315
    0 0 4 12536.3 234.238
    0 0 -4 12918.7 233.807
    0 0 -4 12701 234.142
    0 0 4 12492.6 234.108
    0 0 -4 12538.2 233.994
    0 0 4 12029.5 234.027
    0 0 4 12499.9 233.728
    0 0 -4 12588 233.186
    0 0 -4 12077.3 233.939
    0 0 4 12498.4 233.169
    0 0 -4 12322.2 233.645
    0 0 -5 0.39651 1.25567
    0 0 5 -0.91588 1.18314
    0 0 -5 -0.62443 1.87179
    0 0 -5 -1.39051 1.03442
    0 0 5 0.49313 1.00257
    0 0 -5 0.56407 1.76834
    0 0 -5 0.71541 1.62919
    0 0 5 2.11691 1.46619
    0 0 5 0.43281 0.72914
    0 0 5 -0.12546 1.53089
    0 0 -5 1.37495 0.74233
    0 0 -5 0.35291 1.35266
    0 0 -5 0.31781 1.23281
    0 0 5 0.37659 1.21515
    0 0 5 0.70062 1.24107
    0 0 -5 -0.18272 0.9373
    0 0 -5 -0.2534 0.7398
    0 0 5 0.71436 1.05383
    0 0 -5 0.315 1.20736
    0 0 -5 -0.08401 0.98684
    0 0 5 0.23229 1.16216
    0 0 5 0.49678 0.73602
    0 0 -6 761.917 15.9628
    0 0 -6 758.887 17.2289
    0 0 6 745.06 15.8898
    0 0 6 759.823 16.0971
    0 0 -6 758.938 16.1158
    0 0 6 751.374 16.5405
    0 0 6 744.839 15.1575
    0 0 -6 747.626 16.8914
    0 0 -6 753.65 15.1424
    0 0 6 753.135 16.5723
    0 0 -6 766.136 16.9564
    0 0 -6 739.3 15.9114
    0 0 -6 741.068 16.4352
    0 0 6 769.625 16.4625
    0 0 6 762.241 16.6358
    0 0 -6 760.397 16.2152
    0 0 -6 765.237 15.8132
    0 0 6 757.259 15.9147
    0 0 6 790.772 16.5102
    0 0 6 764.089 15.0934
    0 0 -6 740.029 16.1353
    0 0 -6 756.44 15.1052
    0 0 7 -0.13926 1.24235
    0 0 -7 -0.2225 2.15384
    0 0 -7 1.66011 1.10662
    0 0 7 0.12499 1.30941
    0 0 -7 0.27903 1.35053
    0 0 7 0.16909 1.58558
    0 0 7 -0.06682 0.73397
    0 0 7 0.0734 0.83577
    0 0 -7 0.71209 0.87641
    0 0 7 0.68273 1.86489
    0 0 -7 0.20521 1.77832
    0 0 -7 1.80482 1.72286
    0 0 -7 0.37595 1.1491
    0 0 -7 0.28987 1.2067
    0 0 -7 0.84213 1.53256
    0 0 7 1.16331 1.27703
    0 0 7 0.35697 1.41555
    0 0 -7 -0.34704 0.81536
    0 0 7 0.06732 0.75314
    0 0 7 2.80009 1.35859
    0 0 -7 -0.57484 1.31271
    0 0 7 0.25181 1.23539
    0 0 -7 0.57685 1.16915
    0 0 -8 1084.4 22.14
    0 0 8 1065.85 22.0964
    0 0 8 1083.77 22.4187
    0 0 -8 1046.39 22.3454
    0 0 -8 1053.18 23.9186
    0 0 8 1015.22 22.8259
    0 0 8 1052.15 21.0642
    0 0 8 1046.39 20.9066
    0 0 8 1051 22.8822
    0 0 -8 1082.39 23.6501
    0 0 -8 1063.28 23.4911
    0 0 -8 1051.99 22.4121
    0 0 8 1062.43 23.117
    0 0 -8 1059.37 22.0731
    0 0 8 1043.81 22.8571
    0 0 -8 1051.98 22.9286
    0 0 8 1034.19 22.0876
    0 0 -8 1054.86 22.3905
    0 0 8 1049.69 20.934
    0 0 -8 1069.32 21.9154
    0 0 8 1089.4 22.9083
    0 0 -8 1062.22 21.0047
    0 0 9 0.6238 1.41904
    0 0 -9 -2.33776 2.55383
    0 0 9 1.98377 1.43028
    0 0 -9 0.16029 1.21145
    0 0 -9 -1.07715 1.68343
    0 0 -9 0.5252 2.18632
    0 0 9 0.80813 0.88691
    0 0 -9 1.61945 2.38838
    0 0 -9 0.15717 1.28411
    0 0 9 -0.86834 1.58445
    0 0 -9 -0.22098 1.72551
    0 0 9 -1.40337 1.6655
    0 0 9 0.81409 1.2847
    0 0 -9 0.57844 1.43304
    0 0 9 1.71029 1.44318
    0 0 10 25.1695 2.34325
    0 0 -10 22.5675 3.77584
    0 0 -10 19.1322 2.42744
    0 0 -10 18.7983 3.1679
    0 0 -10 27.3089 3.34595
    0 0 10 23.1267 2.57845
    0 0 -10 23.5568 2.72106
    0 0 10 23.7843 2.6499
    0 0 10 24.1545 2.50518
    0 0 10 22.6105 2.15273
    0 0 -11 -1.31151 2.0043
    0 0 -11 -2.54491 3.15047
    0 0 11 -0.88705 1.69479
    0 0 -11 1.68058 2.78541
    0 0 -11 -2.28099 2.73798
    0 0 -11 1.37449 2.34109
    0 0 11 0.8701 1.91605
    0 0 11 -0.26923 1.77866
    0 0 11 2.39145 1.636
    0 0 11 1.05402 1.80368
    0 0 12 1412.47 30.2573
    0 0 -12 1359.01 32.5731
    0 0 -12 1427.36 32.2151
    0 0 -12 1422.95 32.4195
    0 0 12 1411.81 31.1072
    0 0 12 1388.49 31.3929
    0 0 -12 1380.31 31.0914
    0 0 12 1431.56 31.0252
    0 0 12 1424.28 29.9104
    0 0 13 0.5255 1.986
    0 0 -13 3.49314 3.78386
    0 0 -13 -1.6161 3.41027
    0 0 -13 5.07139 3.38061
    0 0 13 4.52768 2.36057
    0 0 13 -1.38899 2.17289
    0 0 -13 3.28737 2.7116
    0 0 13 0.31445 2.12286
    0 0 -14 187.337 9.52684
    0 0 -14 212.1 9.24391
    0 0 -14 199.218 9.1174
    0 0 -14 189.745 8.13721
    0 0 14 203.776 8.10284
    0 0 14 197.7 8.23542
    0 0 14 202.882 7.94077
    0 0 -15 1.53222 4.23258
    0 0 -15 0.47057 4.215
    0 0 -15 0.45377 3.79549
    0 0 15 1.88367 2.74977
    0 0 15 1.21267 2.91463
    0 0 15 1.45236 2.38111
    0 0 -16 1639.19 39.4592
    0 0 -16 1606.29 38.7933
    0 0 -16 1712.73 38.9902
    0 0 16 1658.85 37.2892
    0 0 16 1598.12 37.6658
    0 0 16 1664 37.1495
    0 0 -17 1.75616 4.7829
    0 0 -17 0.51571 3.80944
    0 0 -17 7.48615 4.73197
    0 0 17 3.68187 2.99585
    0 0 17 3.85783 2.87359
    0 0 17 0.81977 2.78681
    0 0 -18 103.557 8.26144
    0 0 -18 120.566 7.9441
    0 0 -18 110.034 8.02314
    0 0 18 112.219 6.76869
    0 0 18 104.93 6.83635
    0 0 18 103.899 6.46369
    0 0 -19 10.4779 5.72369
    0 0 19 4.29295 2.98568
    0 0 19 2.0592 3.27451
    0 0 -19 3.55959 4.58421
    0 0 -19 5.72543 4.56457
    0 0 -20 307.096 14.3737
    0 0 20 316.54 12.6471
    0 0 20 321.217 12.5974
    0 0 -21 0.7153 5.7018
    0 0 21 1.12327 2.84573
    0 0 21 -1.55517 3.13547
    0 0 -22 19.2108 6.04241
    0 0 22 12.1976 3.81803
    0 -1 -22 8.13257 5.58792
    0 1 22 0.58139 3.22728
    -1 0 22 3.83642 3.286
    -1 0 22 0.57927 3.34679
    1 0 -21 0.71815 5.01573
    -1 1 -21 -0.71491 5.61178
    0 -1 -21 3.5667 5.26888
    1 0 -21 -1.34204 5.12823
    -1 0 21 -5.04204 3.29822
    1 -1 21 1.12657 3.02731
    0 1 21 -2.81151 3.34094
    0 1 21 1.58423 3.02137
    -1 0 21 -2.12234 3.34711
    0 -1 -20 12.3007 5.56616
    -1 1 -20 30.2562 6.21714
    1 0 -20 17.1948 5.78864
    0 -1 -20 16.6617 5.07677
    1 0 -20 9.69423 5.44047
    -1 1 -20 21.9429 5.38171
    0 1 20 17.7804 4.15358
    -1 0 20 13.9778 4.03099
    -1 0 20 19.4404 4.13234
    1 -1 20 19.9931 3.88617
    0 1 20 14.7536 4.02786
    1 -1 20 22.2791 4.0391
    -1 1 -19 0.65617 4.84654
    1 0 -19 5.89602 5.14233
    0 -1 -19 1.95773 5.09568
    -1 1 -19 -2.37667 4.66394
    -1 1 -19 0.58562 4.19633
    0 -1 -19 0.5909 4.18089
    1 0 -19 9.2691 5.09691
    -1 0 19 1.46673 2.90483
    1 -1 19 -2.06837 2.92929
    0 1 19 1.54556 3.11609
    -1 0 19 -2.56247 3.23291
    0 1 19 -0.48636 2.75518
    1 -1 19 -4.27213 2.8711
    -1 1 -18 14.3488 5.20486
    1 0 -18 16.797 5.06926
    0 -1 -18 8.6552 4.88949
    -1 1 -18 20.0808 4.72001
    -1 1 -18 26.6836 5.13666
    0 -1 -18 28.7228 5.19464
    1 0 -18 21.8226 5.35633
    0 1 18 18.989 3.65087
    1 -1 18 14.2224 3.2572
    -1 0 18 20.4828 3.80278
    1 -1 18 19.5142 3.49023
    0 1 18 15.1398 3.62277
    -1 0 18 12.552 3.34799
    1 -1 18 22.2849 3.54838
    1 0 -17 -3.51392 4.69192
    -1 1 -17 0.58832 4.31979
    0 -1 -17 5.8198 4.70888
    0 -1 -17 3.05578 4.31807
    1 0 -17 3.34347 4.63946
    -1 1 -17 -2.11689 4.21857
    0 -1 -17 -1.59881 3.84262
    -1 1 -17 -5.37699 4.19867
    0 1 17 0.43758 2.78251
    1 -1 17 0.81777 2.49476
    0 1 17 -3.23519 2.7209
    1 -1 17 -1.38787 3.1449
    -1 0 17 -1.32203 3.15774
    -1 0 17 -0.46032 2.78424
    1 -1 17 -0.86264 2.58587
    -1 0 17 -1.21322 2.44609
    -1 1 -16 4.9661 4.35428
    0 -1 -16 2.73225 4.40015
    1 0 -16 -1.64562 4.79436
    -1 1 -16 -1.52301 4.20761
    -1 1 -16 3.48967 3.66104
    0 -1 -16 3.82187 4.05098
    1 0 -16 6.38238 3.77851
    0 -1 -16 -1.00285 3.85363
    1 0 -16 1.05055 4.16641
    1 -1 16 6.53391 2.78908
    1 -1 16 3.48695 2.81605
    0 1 16 4.95029 2.8819
    0 1 16 7.8074 2.96969
    -1 0 16 3.89205 2.66198
    -1 0 16 2.48567 2.59303
    1 -1 16 7.75639 2.7951
    0 1 16 1.48762 2.23062
    -1 0 16 3.04888 2.2653
    -1 1 -15 2.58627 4.10229
    0 -1 -15 -1.01822 3.89083
    1 0 -15 -0.51206 4.22356
    -1 1 -15 -2.38469 3.58437
    0 -1 -15 6.23692 4.03791
    -1 1 -15 -2.80919 3.37585
    0 -1 -15 4.2272 3.42814
    1 0 -15 -0.85028 3.30222
    1 0 -15 -1.47334 4.18245
    1 -1 15 1.62732 2.43905
    1 0 -15 1.21821 2.98161
    -1 0 15 -0.38758 2.36476
    -1 0 15 -1.2152 2.47145
    1 -1 15 0.35811 2.51755
    0 1 15 2.31269 2.39196
    0 1 15 -0.81192 2.38996
    0 1 15 0.69931 2.241
    -1 0 15 1.79191 2.33255
    1 -1 15 3.06666 2.53246
    1 0 -14 430.431 14.6765
    -1 1 -14 428.811 14.6422
    1 -1 14 409.387 12.3066
    0 -1 -14 422.806 14.4847
    0 -1 -14 412.001 13.9908
    0 -1 -14 420.369 13.8248
    -1 1 -14 405.986 13.894
    -1 1 -14 423.261 14.0384
    1 0 -14 419.805 13.5062
    1 0 -14 427.014 14.3488
    -1 1 -14 406.623 13.0985
    0 1 14 421.839 13.1886
    1 -1 14 426.358 13.2592
    0 1 14 405.663 12.9306
    -1 0 14 442.515 13.3722
    -1 0 14 404.042 12.9208
    1 -1 14 413.888 12.6678
    1 0 -14 421.107 13.2646
    0 1 14 436.083 12.739
    -1 0 14 447.242 12.9353
    1 -1 14 426.986 13.0065
    -1 0 13 -1.61077 1.92373
    1 -1 13 2.31517 2.11226
    0 -1 -13 -0.43483 3.97196
    -1 1 -13 -0.44481 3.75447
    1 0 -13 1.74937 3.64118
    0 -1 -13 0.40402 3.31671
    1 0 -13 0.36298 2.97982
    0 -1 -13 -3.81015 3.43996
    1 0 -13 1.68919 3.64382
    -1 1 -13 -0.40499 3.35615
    -1 1 -13 -5.35383 3.62931
    0 1 13 -2.09147 2.28587
    1 -1 13 0.91831 2.1379
    0 1 13 -1.3306 2.30797
    -1 0 13 1.00385 2.29046
    -1 0 13 -1.7373 2.24427
    1 0 -13 -1.41191 2.74171
    -1 1 -13 -1.72672 2.7389
    1 -1 13 -1.39855 2.27563
    0 1 13 1.20729 1.97927
    -1 0 13 -0.61806 2.20053
    0 1 13 0.50507 1.8653
    -1 0 13 -1.03357 1.93087
    1 -1 13 -1.66843 2.1553
    0 -1 -12 366.048 10.7419
    -1 1 -12 355.052 12.4402
    0 -1 -12 331.976 12.1336
    1 -1 12 358.284 10.6433
    1 0 -12 347.845 12.3528
    0 -1 -12 376.613 12.2106
    0 -1 -12 347.626 11.7127
    -1 1 -12 362.619 12.0329
    -1 1 -12 346.141 11.9653
    1 0 -12 364.662 12.1919
    1 0 -12 365.807 11.5911
    -1 0 12 362.372 11.2575
    1 -1 12 372.199 10.8774
    0 1 12 360.592 11.23
    -1 1 -12 339.747 11.1138
    -1 0 12 375.133 11.2469
    1 -1 12 351.28 11.2407
    1 0 -12 363.421 11.3715
    0 1 12 348.794 11.028
    0 -1 -12 372.446 10.7948
    -1 0 12 369.824 10.4082
    0 1 12 355.331 10.7428
    0 1 12 368.027 10.3012
    1 -1 12 366.392 11.1499
    -1 0 12 363.603 10.9145
    -1 0 12 366.296 10.4403
    1 -1 11 2.4822 1.67561
    -1 1 -11 -0.37332 2.86868
    0 -1 -11 0.36067 2.83107
    -1 0 11 -0.22695 1.65645
    1 0 -11 1.81273 3.20812
    0 1 11 0.19569 1.34866
    0 -1 -11 1.97442 2.07374
    -1 1 -11 2.17001 2.0983
    0 -1 -11 2.37162 2.91074
    1 0 -11 -1.50193 3.03449
    -1 1 -11 0.68859 2.60215
    -1 1 -11 0.68319 2.62489
    0 -1 -11 -0.31587 2.71375
    1 0 -11 -0.35233 2.83672
    -1 0 11 2.62125 1.95219
    0 1 11 -0.55791 2.0237
    -1 1 -11 -0.87212 2.17232
    0 -1 -11 -0.96648 2.02094
    1 -1 11 1.2691 1.77272
    1 -1 11 -0.87749 1.93233
    0 1 11 -2.62284 2.12704
    1 0 -11 -1.78634 2.55781
    -1 0 11 -0.84566 1.95575
    -1 0 11 -1.77041 1.56581
    -1 0 11 -0.25981 1.69098
    1 -1 11 0.2832 1.8571
    0 1 11 0.25321 1.76844
    0 1 11 -0.21735 1.73252
    -1 0 10 8.25203 1.71091
    0 -1 -10 11.7799 2.20013
    1 0 -10 8.49745 2.80127
    -1 1 -10 11.5229 3.17137
    1 -1 10 10.474 1.92147
    0 1 10 9.49064 1.65165
    -1 1 -10 11.5531 2.1507
    0 -1 -10 10.0566 3.21966
    0 -1 -10 13.8506 2.90549
    0 -1 -10 7.34721 2.54319
    0 1 10 9.46073 1.54917
    1 0 -10 6.99162 2.37644
    1 0 -10 10.8461 3.0399
    -1 1 -10 10.8808 2.93119
    -1 1 -10 9.02895 2.65744
    1 0 -10 8.39757 2.31382
    1 -1 10 10.9247 2.00532
    -1 0 10 7.66468 2.00293
    -1 1 -10 7.63829 2.38463
    -1 0 10 6.0462 1.99478
    0 1 10 11.1051 2.19435
    1 -1 10 10.2872 2.01266
    0 -1 -10 10.3506 2.10918
    0 1 10 11.8244 2.205
    -1 0 10 10.7958 1.91649
    0 1 10 11.9571 1.98926
    -1 0 10 7.31332 1.73919
    1 -1 10 10.0873 2.14081
    0 1 10 8.92346 1.78612
    1 -1 10 9.23284 1.5007
    0 -1 -9 -0.14327 1.18174
    1 0 -9 -2.90492 2.59151
    1 0 -9 1.10885 1.2758
    -1 0 9 1.67363 1.34907
    -1 1 -9 -0.20281 1.83105
    -1 1 -9 -1.51974 2.4472
    0 -1 -9 1.44773 2.60382
    0 1 9 2.03322 1.29005
    0 -1 -9 0.6179 1.58272
    1 -1 9 0.20629 1.38271
    1 -1 9 1.86439 1.57184
    0 1 9 -1.20609 1.61567
    -1 0 9 0.64565 0.94833
    -1 1 -9 0.83899 2.34986
    1 0 -9 0.95137 2.1809
    -1 1 -9 0.55616 2.37864
    0 -1 -9 -2.19169 2.43417
    1 0 -9 -0.28544 2.4946
    0 -1 -9 -1.24951 2.24732
    0 1 9 1.4038 1.16573
    0 -1 -9 0.1376 1.0913
    1 0 -9 0.24386 1.69193
    0 1 9 1.64706 1.67547
    1 -1 9 0.94548 1.65085
    0 1 9 -0.22659 1.49697
    -1 0 9 1.37643 1.62315
    1 -1 9 -0.40477 1.40418
    -1 0 9 -0.23491 1.58581
    0 -1 -9 0.57052 1.59794
    -1 1 -9 1.18367 1.68571
    0 1 9 1.08691 1.56308
    0 1 9 0.2038 1.38541
    0 -1 -9 -1.76446 1.69026
    0 -1 -9 0.77596 1.16762
    1 0 -9 1.10347 1.5312
    -1 0 9 0.20974 1.54918
    1 -1 9 0.65628 1.15672
    1 -1 9 -0.23283 1.49222
    -1 0 9 -0.55308 1.36971
    -1 0 8 16.8033 1.65229
    0 1 8 14.7131 1.89826
    -1 0 8 16.882 1.82702
    0 -1 -8 19.6043 3.19298
    1 -1 8 14.2831 1.91686
    1 0 -8 17.5952 2.91821
    0 1 8 20.1993 1.78711
    1 -1 8 15.795 1.95158
    0 -1 -8 14.5213 1.57829
    0 -1 -8 16.6697 2.13427
    -1 1 -8 13.8479 1.81797
    1 0 -8 14.2911 1.66558
    1 0 -8 18.8537 1.77193
    -1 1 -8 15.9092 2.82348
    -1 1 -8 17.9733 2.27125
    -1 1 -8 15.2377 2.48434
    -1 0 8 15.1284 1.36819
    0 1 8 19.2452 2.20788
    -1 1 -8 11.5014 2.78369
    1 0 -8 16.3826 1.42729
    1 0 -8 15.1719 2.42478
    0 -1 -8 15.259 2.48697
    -1 0 8 16.3927 2.22608
    1 -1 8 16.1439 0.9191
    0 -1 -8 16.5151 2.72577
    1 0 -8 13.1333 2.64658
    0 1 8 14.3744 1.42355
    0 1 8 16.7989 1.61804
    1 -1 8 15.0101 0.85859
    0 1 8 14.0707 2.18614
    1 -1 8 15.6292 2.08561
    -1 0 8 14.309 1.93814
    -1 1 -8 16.0469 1.96163
    0 1 8 13.7225 2.04737
    -1 0 8 15.2124 2.01715
    0 -1 -8 15.3091 2.06805
    0 -1 -8 17.899 1.59088
    1 -1 8 12.7334 1.8487
    -1 1 -8 14.5765 1.79399
    1 0 -8 19.5587 2.50983
    -1 0 8 12.6333 1.9873
    1 0 -8 13.0429 1.74825
    -1 1 -8 17.052 2.31248
    -1 0 8 18.3243 2.0108
    0 -1 -8 19.6544 2.05614
    1 0 -8 14.833 1.89017
    1 -1 8 13.9928 1.50112
    -1 0 8 16.2394 1.87671
    0 -1 -8 19.5499 1.93883
    1 -1 8 14.682 1.25261
    -1 0 8 13.7746 0.93745
    0 -1 -8 17.1243 1.62605
    -1 1 -8 16.9232 1.35605
    0 1 8 12.9224 1.43847
    -1 1 -8 18.0701 1.62605
    1 0 -8 16.3681 1.76531
    0 1 8 17.0648 2.03069
    1 -1 8 16.8464 2.17295
    0 1 8 18.1054 2.10707
    -1 0 8 16.5735 1.03361
    -1 0 7 -0.18527 1.77493
    1 0 -7 -4.01846 1.27613
    1 -1 7 1.95605 1.77984
    0 1 7 0.18151 1.86785
    1 0 -7 1.32279 2.26187
    -1 0 7 0.19336 1.12777
    0 1 7 -0.58519 1.07727
    -1 1 -7 -1.14424 1.52721
    1 0 -7 1.4193 1.11952
    -1 1 -7 0.44128 1.19596
    1 -1 7 -0.16538 1.23584
    -1 1 -7 0.23566 2.19366
    -1 0 7 0.29043 1.15756
    1 -1 7 -0.70118 1.43437
    0 -1 -7 -0.4397 2.11356
    0 1 7 2.2788 1.47453
    0 -1 -7 1.65682 1.04328
    0 -1 -7 -0.16451 1.58151
    1 -1 7 -1.5669 1.63255
    0 -1 -7 2.33247 1.75721
    -1 0 7 -0.27377 0.92189
    -1 1 -7 2.14054 1.78214
    0 1 7 0.09457 0.91548
    1 -1 7 -0.19081 0.47936
    1 -1 7 0.69823 0.53541
    0 1 7 0.15699 1.51974
    1 0 -7 -0.08449 0.94281
    0 1 7 0.87948 1.11405
    0 -1 -7 0.37352 1.86877
    -1 0 7 1.27116 1.66512
    1 0 -7 2.84353 1.8727
    1 0 -7 0.22055 2.08314
    0 1 7 2.46592 1.90891
    -1 0 7 -0.31309 1.66382
    -1 1 -7 1.31936 2.02399
    1 -1 7 0.55301 1.76598
    1 0 -7 -0.92457 1.34103
    -1 0 7 -1.26376 1.6207
    -1 0 7 0.90175 1.3783
    1 -1 7 1.75613 1.29173
    1 -1 7 -0.45528 1.30945
    0 -1 -7 2.31556 1.02235
    -1 0 7 -0.71479 1.40999
    -1 1 -7 0.31132 1.2656
    0 -1 -7 0.47031 1.39292
    -1 1 -7 0.18488 1.51049
    -1 1 -7 0.53648 1.28041
    1 0 -7 -0.76519 1.57786
    1 0 -7 -0.15236 1.43387
    0 1 7 -1.40776 1.6561
    0 -1 -7 -0.15434 1.50428
    1 -1 7 2.17188 1.45721
    0 1 7 0.18068 1.44022
    0 -1 -7 0.83578 1.34843
    -1 1 -7 0.97607 1.26385
    0 1 7 -0.09858 1.05956
    -1 0 7 -0.04132 0.57532
    -1 1 -7 0.36275 0.98014
    1 0 -7 -0.84412 1.14942
    1 -1 7 -1.82649 1.5277
    -1 0 7 0.73657 1.16833
    -1 0 7 0.22087 0.61906
    -1 1 -7 -0.31441 1.3388
    0 1 7 0.15569 1.27198
    -1 1 -7 2.3138 0.89967
    1 -1 7 -0.29203 0.88897
    0 -1 -7 1.98659 1.4036
    0 -1 -7 -0.54893 1.07361
    0 -1 -7 0.5518 1.25523
    -1 0 7 0.16076 1.23531
    1 0 -7 -0.25958 1.26069
    0 1 7 -1.01572 1.72815
    1 -1 7 -0.48025 0.92978
    0 -1 -6 160.481 5.11294
    1 -1 6 175.594 5.28088
    0 1 6 165.103 5.40285
    0 -1 -6 158.331 4.42945
    1 0 -6 157.983 4.33146
    -1 0 6 158.707 4.86598
    -1 1 -6 157.709 5.1485
    -1 0 6 152.005 4.25713
    1 -1 6 162.017 4.92884
    0 -1 -6 167.125 5.85269
    0 1 6 158.792 4.91637
    -1 1 -6 162.819 5.86659
    -1 0 6 159.833 5.42664
    0 1 6 154.634 4.46353
    -1 1 -6 162.514 4.98969
    1 0 -6 172.508 4.79819
    1 0 -6 170.144 5.80697
    0 1 6 162.936 5.05892
    1 -1 6 156.755 5.25381
    0 -1 -6 158.544 5.59576
    1 0 -6 162.42 5.7318
    -1 1 -6 164.869 5.75308
    0 -1 -6 152.354 5.33731
    -1 0 6 161.856 4.33033
    -1 1 -6 161.182 5.59931
    0 1 6 158.978 4.35989
    1 0 -6 160.948 4.23614
    -1 0 6 167.498 5.12519
    1 0 -6 155.112 5.20804
    0 1 6 164.809 5.32867
    -1 0 6 156.771 5.32525
    0 1 6 163.808 4.58053
    1 -1 6 159.004 5.43749
    -1 0 6 165.029 5.13777
    1 -1 6 164.649 5.06469
    -1 0 6 168.002 5.26153
    1 0 -6 168.184 5.04856
    1 -1 6 164.707 4.93364
    0 -1 -6 161.061 4.7741
    -1 0 6 159.768 5.22597
    -1 1 -6 154.471 4.81075
    0 1 6 165.728 5.29032
    0 -1 -6 150.727 4.95956
    1 -1 6 155.583 5.18341
    0 1 6 148.94 5.14382
    -1 1 -6 153.044 4.96535
    1 0 -6 147.111 5.22815
    0 -1 -6 158.558 5.03885
    1 0 -6 168.788 5.07965
    -1 1 -6 157.89 4.74202
    0 -1 -6 158.645 4.37706
    1 0 -6 157.029 4.81822
    -1 1 -6 170.903 4.21271
    0 1 6 156.509 4.83577
    -1 0 6 157.75 3.59096
    -1 0 6 172.343 5.07928
    1 -1 6 157.701 5.21801
    0 1 6 165.793 4.97219
    0 -1 -6 165.832 4.60318
    -1 0 6 158.92 3.64597
    -1 0 6 163.132 4.92326
    1 0 -6 162.871 4.81438
    1 -1 6 154.41 4.07114
    -1 1 -6 169.583 4.27107
    0 1 6 161.978 4.43334
    0 -1 -6 166.534 4.83758
    -1 1 -6 171.951 5.11382
    0 -1 -6 169.882 4.87362
    1 -1 6 156.886 4.24317
    0 1 5 2.5303 1.70705
    0 -1 -5 0.83472 0.90173
    0 1 5 0.10971 1.28872
    -1 1 -5 -0.49003 1.48197
    -1 0 5 -0.81628 0.94515
    1 -1 5 -1.41541 1.38743
    -1 1 -5 0.45488 1.21893
    0 -1 -5 -0.30419 1.81143
    1 0 -5 -0.15441 1.94026
    -1 1 -5 0.68003 1.83745
    -1 0 5 2.04781 1.73279
    0 -1 -5 -0.61738 1.41288
    0 1 5 1.01828 0.83488
    -1 0 5 0.21214 1.0442
    1 -1 5 0.12424 1.15221
    1 0 -5 -0.19075 0.87345
    1 0 -5 0.96811 1.05493
    0 1 5 0.07858 0.94227
    0 -1 -5 0.30202 1.77393
    1 0 -5 0.27453 0.88662
    1 0 -5 2.86384 1.90769
    0 1 5 0.78557 1.56286
    1 0 -5 1.31088 1.56587
    0 1 5 0.36004 1.02489
    -1 0 5 1.65612 1.33598
    -1 0 5 -0.98811 1.38794
    1 -1 5 0.2631 1.51993
    0 1 5 0.33671 1.36068
    1 -1 5 -2.3958 1.78518
    -1 0 5 0.44353 0.87642
    -1 1 -5 -0.32066 1.75178
    0 -1 -5 1.63958 1.5944
    -1 1 -5 1.07239 1.60025
    -1 1 -5 3.21295 1.26684
    1 -1 5 -0.64048 1.17458
    0 -1 -5 -0.09012 1.09738
    0 -1 -5 -1.27906 1.36593
    -1 0 5 0.51193 1.17354
    0 -1 -5 1.62974 1.3611
    0 -1 -5 -0.07089 0.78899
    1 -1 5 0.1031 1.13851
    0 1 5 -0.51182 1.4018
    -1 0 5 0.65009 1.21921
    1 0 -5 1.40971 1.60912
    -1 1 -5 -1.23004 1.11922
    0 1 5 0.12866 1.34396
    1 0 -5 0.69176 1.19365
    -1 0 5 2.08229 1.36327
    1 0 -5 1.02684 1.27967
    -1 1 -5 -0.5746 1.15728
    1 -1 5 -0.11814 1.14755
    1 -1 5 0.06072 0.78439
    -1 1 -5 0.23584 0.84892
    1 -1 5 0.77537 0.81373
    1 -1 5 0.80054 1.20934
    0 1 5 -0.76863 1.17366
    -1 0 5 0.84862 0.52586
    0 1 5 0.21646 1.14378
    1 0 -5 1.86038 1.16218
    0 -1 -5 0.35605 1.01354
    -1 1 -5 -0.32499 0.85247
    0 -1 -5 0.71707 1.19775
    -1 0 5 0.65268 0.56863
    -1 0 5 1.02049 1.10512
    0 1 5 -0.89212 0.95493
    -1 0 5 -0.55692 1.19053
    1 0 -5 -0.30175 1.07811
    0 -1 -5 0.19932 1.13199
    1 0 -4 870.417 18.0719
    0 1 4 888.395 18.5465
    0 1 4 906.492 18.3072
    0 -1 -4 906.179 17.6832
    -1 0 4 896.48 17.4578
    1 -1 4 909.076 18.5324
    1 0 -4 876.042 18.7599
    1 0 -4 884.393 17.4403
    1 -1 4 887.968 18.2769
    -1 1 -4 900.282 18.4618
    -1 1 -4 882.781 19.0422
    0 -1 -4 889.677 18.4667
    -1 1 -4 916.844 18.3809
    0 -1 -4 900.98 18.7944
    0 1 4 896.583 17.6983
    -1 0 4 894.42 18.6261
    -1 1 -4 894.139 18.9138
    0 -1 -4 871.657 18.7573
    0 1 4 898.367 18.2349
    1 0 -4 887.743 18.2454
    1 0 -4 909.374 17.7533
    0 1 4 893.281 18.0683
    -1 0 4 892.435 18.155
    0 1 4 912.062 17.8994
    1 0 -4 884.485 18.8964
    0 -1 -4 889.804 18.3738
    1 -1 4 917.146 18.6156
    1 -1 4 904.51 18.7656
    -1 1 -4 870.161 18.8084
    -1 0 4 890.817 17.8209
    0 -1 -4 917.035 18.3912
    -1 1 -4 918.778 17.9821
    1 -1 4 918.156 18.4031
    -1 1 -4 911.372 18.2712
    0 1 4 871.804 18.4562
    0 -1 -4 892.36 17.5952
    0 -1 -4 888.856 17.8084
    1 0 -4 893.962 18.6711
    0 1 4 900.614 18.4667
    -1 1 -4 923.51 18.3228
    1 -1 4 904.248 18.458
    -1 0 4 909.162 18.499
    -1 0 4 901.344 18.4524
    1 0 -4 902.863 18.3007
    1 -1 4 897.363 18.057
    -1 0 4 915.379 18.5603
    0 -1 -4 748.234 18.1026
    1 -1 4 906.923 17.4339
    1 -1 4 917.179 18.5942
    -1 0 4 900.994 18.3078
    0 1 4 874.43 18.2536
    1 -1 4 882.355 17.5885
    -1 1 -4 894.526 17.6766
    0 -1 -4 898.449 18.0697
    0 1 4 896.091 17.911
    -1 1 -4 914.071 17.4254
    -1 0 4 917.537 18.2106
    0 -1 -4 924.858 18.2335
    0 1 4 920.691 18.1726
    1 0 -4 918.836 18.1575
    0 -1 -4 874.764 18.0089
    1 0 -4 896.317 18.1529
    -1 0 4 901.961 18.2564
    0 -1 -3 0.27779 0.62465
    -1 1 -3 0.85856 1.52838
    0 -1 -3 -0.71998 1.39623
    -1 1 -3 0.67469 1.19537
    1 -1 3 -0.46673 1.14573
    0 1 3 2.47969 1.32935
    1 0 -3 -0.27091 1.53641
    1 -1 3 0.59178 0.97681
    0 1 3 0.28447 0.54189
    0 1 3 -0.15444 1.08752
    1 0 -3 -0.16482 1.01643
    -1 0 3 1.3481 1.30367
    -1 1 -3 0.86759 0.94572
    0 -1 -3 1.59948 1.07275
    1 0 -3 -0.26247 0.83285
    -1 0 3 1.58345 1.00231
    0 1 3 -0.45481 1.03846
    1 0 -3 -0.12581 1.05348
    1 0 -3 0.10007 1.47166
    0 1 3 1.86448 1.02161
    0 -1 -3 0.28331 1.29283
    -1 1 -3 0.09735 1.25764
    0 -1 -3 0.82465 1.21747
    -1 1 -3 -0.23762 1.01532
    -1 0 3 0.51758 0.83824
    0 1 3 0.91774 0.88094
    1 0 -3 0.48447 0.76176
    -1 1 -3 -0.10387 1.44855
    -1 1 -3 0.52701 0.98188
    -1 1 -3 0.79722 0.70611
    1 0 -3 -0.07269 0.91149
    1 -1 3 1.04621 0.99676
    0 1 3 0.03995 0.6441
    -1 0 3 0.08555 1.0574
    0 -1 -3 0.14034 0.56499
    -1 0 3 0.6683 0.9836
    1 -1 3 -0.33478 0.752
    0 1 3 -0.25036 1.15223
    0 1 3 -0.08059 1.16214
    0 -1 -3 0.52889 1.15327
    0 -1 -3 0.04268 0.72777
    1 0 -3 2.62385 1.37818
    -1 1 -3 -0.14327 0.83169
    1 -1 3 0.30673 0.96941
    -1 0 3 1.72356 0.96829
    0 1 3 -0.76208 1.10742
    0 -1 -3 -0.06785 0.92893
    1 0 -3 -0.52907 0.76046
    0 -1 -3 0.61131 0.96346
    -1 1 -3 0.20458 0.80921
    1 -1 3 -0.14205 0.78572
    -1 0 3 0.07043 0.82545
    0 -1 -3 0.21808 1.08484
    0 1 3 0.19144 0.79204
    1 0 -3 0.07126 0.89906
    -1 0 3 0.69647 1.04111
    1 -1 3 0.59985 1.01132
    0 1 3 0.62754 0.91468
    -1 0 2 3190.7 59.8224
    1 0 -2 3269.48 59.9108
    1 -1 2 3251.13 59.9126
    0 -1 -2 3198.35 59.8501
    -1 0 2 3190.03 59.7547
    1 0 -2 3216.4 59.7968
    1 -1 2 3188.38 59.8302
    0 -1 -2 3251.48 59.9143
    -1 1 -2 3207.69 59.9103
    0 1 2 3165.31 59.7778
    -1 1 -2 3171.41 60.0982
    0 -1 -2 3149.1 59.7295
    1 -1 2 3267.12 59.8967
    -1 0 2 3197.65 59.351
    0 -1 -2 3193.96 59.9647
    -1 0 2 3207.26 59.6168
    1 0 -2 3218.98 59.3644
    -1 1 -2 3240.56 59.8286
    1 0 -2 3220.99 60.0256
    1 0 -2 3242.74 59.589
    0 1 2 3221.3 59.6647
    0 -1 -2 3029.36 59.4723
    -1 1 -2 3194.26 60.0916
    0 1 2 3157.72 59.4601
    1 0 -2 3247.98 60.034
    1 0 -2 3185.7 59.6699
    1 -1 2 3235 59.8662
    0 1 2 3178.63 59.8586
    1 -1 2 3173.3 59.6444
    0 1 2 3247.96 59.7932
    -1 0 2 3225.12 59.7335
    -1 1 -2 3170 59.2815
    -1 0 2 3221.08 59.8357
    -1 1 -2 3184.2 59.6046
    1 -1 2 3150.55 59.299
    0 -1 -2 3204.5 59.7367
    1 0 -2 3072.15 59.5996
    -1 0 2 3182.97 59.6675
    0 -1 -2 2902.53 59.6742
    0 1 2 3089.16 59.5131
    0 1 2 3234.32 59.6901
    0 -1 -2 3190.09 59.7392
    1 -1 2 3214.49 59.8432
    1 -1 2 3185.3 59.4786
    -1 0 2 3181.44 59.8264
    0 -1 -2 3162.39 59.4992
    -1 1 -2 3130.65 59.5232
    0 1 2 3133.5 59.8079
    -1 0 1 0.97221 0.56771
    1 -1 1 0.60448 0.56127
    0 -1 -1 -0.04907 0.70987
    0 1 1 -0.07482 0.55511
    0 -1 -1 0.93018 0.6616
    -1 1 -1 -0.95627 0.67952
    1 -1 1 1.02983 0.63312
    1 0 -1 0.0986 0.63315
    1 0 -1 0.12334 0.49286
    1 -1 1 -0.04738 0.57694
    -1 0 1 0.39586 0.7273
    -1 0 1 -0.4091 0.58267
    1 0 -1 0.0872 0.53776
    0 -1 -1 0.69882 0.65184
    1 0 -1 -0.31961 0.74788
    -1 1 -1 1.48768 0.75335
    0 -1 -1 0.50981 0.58474
    -1 0 1 0.48062 0.42616
    1 -1 1 0.2671 0.39863
    0 -1 -1 0.12213 0.58619
    0 1 1 -0.14049 0.62217
    0 1 1 0.33842 0.52395
    1 0 -1 1.4394 0.79754
    -1 1 -1 0.26123 0.28546
    1 -1 1 0.04835 0.60509
    1 0 -1 0.28514 0.48461
    -1 0 1 0.42072 0.51891
    1 0 -1 0.89009 0.52674
    -1 1 -1 0.24834 0.58479
    1 0 -1 0.52253 0.58166
    1 0 -1 -0.33178 0.4253
    -1 0 1 1.18706 0.61339
    0 1 1 1.0671 0.67307
    -1 1 -1 -0.30592 0.34663
    0 -1 -1 0.5606 0.60812
    -1 0 1 0.99037 0.5567
    0 1 1 -0.25227 0.36084
    1 -1 1 0.8669 0.56385
    1 -1 1 0.27826 0.5759
    0 -1 -1 -0.70612 0.53324
    1 -1 0 333.699 3.04904
    1 0 0 188.181 2.39079
    1 -1 0 514.897 3.80051
    1 -1 0 293 2.74121
    -1 1 0 245.687 2.542
    0 -1 0 407.93 3.05607
    -1 0 0 479.255 3.47562
    -1 0 0 279.205 2.61737
    0 -1 0 545.755 3.32476
    -1 1 0 537.429 3.83818
    1 0 0 484.114 3.6675
    0 1 -1 -0.26163 0.55014
    0 -1 1 0.62741 0.52451
    -1 0 -1 0.42929 0.7927
    1 0 1 1.49636 0.62182
    0 -1 1 0.1238 0.6436
    -1 0 -1 -0.26181 0.68502
    1 -1 -1 -0.16381 0.56638
    1 -1 -1 0.77904 0.71396
    0 1 -1 -0.16958 0.36228
    0 -1 1 0.26075 0.48688
    -1 1 1 0.58529 0.60776
    0 1 -1 0.02976 0.31812
    -1 0 -1 -0.16671 0.51184
    -1 1 1 0.85931 0.60448
    1 -1 -1 -0.34947 0.79291
    1 0 1 0.64138 0.6127
    0 1 -1 -0.22236 0.39589
    -1 0 -1 0.88964 0.75677
    0 -1 1 1.04402 0.71632
    -1 1 1 0.76047 0.654
    0 -1 1 0.19637 0.51111
    0 -1 1 0.12155 0.44021
    0 1 -1 -0.4439 0.42644
    1 0 1 -0.81255 0.63159
    0 1 -1 0.08493 0.46397
    1 -1 -1 -0.51357 0.57372
    0 1 -1 -0.29612 0.63508
    1 0 1 -0.22258 0.55996
    1 -1 -1 0.06877 0.53273
    -1 0 -1 0.32804 0.55438
    1 0 1 0.1347 0.4433
    -1 1 1 -0.60477 0.60428
    0 1 -1 -0.1481 0.37285
    -1 0 -1 -0.57603 0.48606
    0 -1 1 0.69025 0.48672
    -1 0 -1 -0.5949 0.54468
    1 0 1 0.13252 0.68896
    -1 1 1 -0.39271 0.4184
    0 -1 1 0.81323 0.56552
    0 -1 1 0.8603 0.49988
    0 1 -1 -0.28827 0.36886
    1 -1 -1 -0.16885 0.73861
    0 1 -1 0.17187 0.38059
    -1 0 -1 0.38379 0.39694
    -1 0 -1 0.05107 0.70985
    0 1 -1 -0.16447 0.3661
    1 -1 -1 -0.75564 0.55569
    1 0 1 -0.06222 0.47875
    -1 1 1 1.09735 0.60602
    -1 1 1 0.7606 0.59548
    0 -1 1 0.44885 0.51452
    0 -1 1 1.06779 0.55252
    1 0 1 -0.48379 0.64624
    -1 0 -2 2158.12 38.447
    -1 0 -2 2128.55 38.2129
    0 -1 2 2240.59 38.2326
    0 1 -2 2149.13 38.4087
    1 0 2 2154.69 38.0836
    -1 0 -2 2205.66 38.0636
    0 -1 2 2088.91 38.3087
    -1 1 2 2145.82 37.919
    1 -1 -2 1958.71 37.6492
    -1 1 2 2073.64 37.6474
    1 -1 -2 2112.47 38.3353
    0 1 -2 2143.4 37.6768
    1 0 2 2168.66 38.187
    0 -1 2 2145.91 37.6488
    1 -1 -2 2135.02 37.9552
    1 -1 -2 2081.89 38.313
    1 0 2 525.444 37.3767
    0 1 -2 2158.76 38.1032
    -1 0 -2 2145.67 37.8528
    1 -1 -2 2145.14 38.0941
    1 0 2 2213.43 37.8429
    -1 1 2 1128.49 37.6889
    -1 1 2 2150.63 38.1649
    1 -1 -2 2153.1 38.1726
    0 1 -2 2125.03 38.4547
    -1 0 -2 2168.06 38.4713
    -1 1 2 2145.87 38.1081
    -1 0 -2 2154.3 37.9052
    -1 0 -2 2137.29 37.768
    0 -1 2 2113.66 38.0177
    0 1 -2 2162.41 38.4164
    -1 0 -2 1050.7 37.5809
    -1 1 2 2080.4 37.8967
    0 -1 2 2173.17 38.2489
    -1 1 2 2206.52 38.1728
    1 0 2 2165.67 38.0031
    1 0 2 2178.68 37.8355
    -1 1 2 2139.64 37.905
    0 -1 2 2129.84 38.1348
    0 -1 2 2112.42 38.0309
    -1 0 -2 2160.82 37.8157
    1 -1 -2 2134.38 37.8667
    -1 0 -2 2165.09 37.9744
    0 1 -2 1122.15 37.575
    1 0 2 2165.71 38.2283
    1 -1 -2 2086.82 38.0344
    1 -1 -2 2175.72 38.1028
    -1 1 2 2111.02 38.003
    0 1 -2 2189.59 37.9866
    -1 1 2 2116.27 37.9602
    0 1 -2 2104.8 37.7957
    1 0 2 2183.61 38.1428
    -1 0 -2 2197.06 38.2206
    1 -1 -2 2104.39 37.5758
    0 -1 2 2149.53 38.1837
    1 0 2 2177.22 37.7343
    1 -1 -2 2156.29 37.921
    -1 1 2 2157.48 38.2396
    -1 1 2 2109.45 37.5781
    1 0 2 2141.21 38.2544
    0 -1 2 2120.85 37.8344
    1 0 2 2096.81 37.8009
    0 1 -3 0.29801 0.8028
    1 -1 -3 -0.7574 1.38203
    -1 0 -3 -1.68995 1.44878
    1 0 3 -0.17428 1.20108
    -1 0 -3 0.85466 1.38832
    0 -1 3 0.41386 0.79955
    -1 1 3 -0.52013 0.88094
    1 -1 -3 0.04276 0.62137
    1 0 3 0.77447 0.91824
    0 -1 3 1.13579 1.40641
    0 -1 3 0.16082 0.89265
    1 -1 -3 -0.3078 0.8795
    0 1 -3 0.2058 1.36711
    1 -1 -3 0.47133 0.78271
    -1 0 -3 -0.1341 0.98172
    1 0 3 0.43383 1.28174
    1 -1 -3 1.55043 1.57897
    1 0 3 1.29775 0.66691
    1 -1 -3 0.40612 1.07519
    1 -1 -3 -0.13163 0.92538
    -1 0 -3 0.72467 1.10309
    0 1 -3 -0.51648 1.34208
    -1 1 3 1.08682 1.34289
    0 1 -3 0.74515 1.17539
    -1 0 -3 0.10349 1.57088
    -1 0 -3 0.09409 0.67846
    0 -1 3 0.30767 1.19649
    1 0 3 -0.39736 0.97258
    -1 1 3 0.27952 1.0459
    -1 1 3 1.27709 1.18551
    0 1 -3 0.76922 1.27279
    0 -1 3 0.43806 0.8375
    1 0 3 0.34032 0.71996
    -1 0 -3 0.19991 1.04342
    0 1 -3 0.33615 0.72667
    1 0 3 0.13979 1.0325
    1 0 3 -1.24803 1.24348
    -1 1 3 0.14289 0.86994
    1 -1 -3 0.46821 0.84729
    -1 1 3 0.80258 0.94191
    0 1 -3 1.63811 0.71835
    -1 0 -3 0.82016 0.81366
    0 -1 3 0.16148 0.94629
    -1 1 3 0.65963 1.02123
    1 -1 -3 1.64485 1.16437
    -1 0 -3 0.25707 0.79233
    -1 1 3 -0.24325 1.02919
    0 1 -3 -0.30886 0.61313
    1 -1 -3 0.83484 0.97854
    -1 1 3 1.19133 0.70792
    0 -1 3 0.40917 0.92022
    1 0 3 1.49203 1.11122
    1 -1 -3 0.35143 0.69436
    1 0 3 0.92721 0.9595
    -1 1 3 0.84101 0.87449
    0 -1 3 1.39581 0.79012
    -1 0 -3 0.54647 1.0887
    1 0 3 -0.41644 0.86481
    -1 1 3 1.45364 0.83601
    -1 0 -3 -0.56355 1.01115
    1 0 4 1742.68 33.8598
    0 1 -4 1739.76 33.4946
    0 1 -4 1786.91 33.978
    -1 0 -4 1747.94 34.537
    -1 0 -4 1726.37 33.7695
    0 -1 4 1780.73 34.1057
    -1 1 4 1759.44 33.577
    -1 0 -4 1748.26 34.3868
    1 0 4 1731.5 34.1555
    1 0 4 1703.63 34.3068
    0 -1 4 1708.69 33.3859
    1 -1 -4 1735.83 33.3547
    1 -1 -4 1780.67 33.6965
    0 1 -4 1752.96 34.6818
    0 -1 4 1748.52 34.4678
    1 -1 -4 1747.55 34.518
    0 -1 4 1657.43 32.8188
    -1 0 -4 1760.39 34.6624
    -1 1 4 1766.95 34.188
    0 -1 4 1737.28 34.068
    1 -1 -4 1751.9 34.1983
    1 -1 -4 1746.58 34.3918
    -1 1 4 1721.78 33.7408
    -1 0 -4 1719.62 33.2459
    -1 1 4 1708.4 33.9932
    1 0 4 1742.9 33.1842
    1 -1 -4 1743.86 33.663
    0 1 -4 1703.12 32.7962
    1 0 4 1746.45 33.8939
    -1 0 -4 1704.09 34.0596
    0 1 -4 1692.13 34.1971
    0 1 -4 1703.81 34.5919
    1 0 4 1743.95 33.6202
    1 -1 -4 1731.94 33.9304
    1 -1 -4 1761.56 33.4433
    0 1 -4 1772.23 34.4701
    0 1 -4 1793.64 34.012
    0 -1 4 1810.44 34.2152
    -1 0 -4 1773.76 33.5698
    1 0 4 1741.56 34.1798
    0 -1 4 1770.52 34.0032
    -1 1 4 1755.91 34.1744
    -1 1 4 1648.63 33.9943
    0 1 -4 1766.61 33.8596
    -1 1 4 1737.99 33.8088
    1 -1 -4 1761.19 33.8993
    1 0 4 1719.67 33.9169
    -1 0 -4 1749.72 33.8375
    0 1 -4 1742.11 33.4431
    -1 0 -4 1788.21 34.0475
    -1 0 -4 1742.56 33.4503
    1 -1 -4 1770.77 33.9462
    -1 1 4 1733.68 33.3158
    -1 1 4 1773.04 34.0879
    1 0 4 1737.85 33.4778
    0 -1 4 1718.83 33.549
    1 -1 -4 1741.43 33.5519
    1 0 4 1730.96 33.6275
    -1 0 -4 1751.24 33.7284
    0 -1 4 1768.67 34.1718
    -1 1 4 1738.19 33.396
    1 0 4 1709.24 34.0991
    -1 1 4 1788.22 33.6592
    1 -1 -5 1.29303 0.83997
    0 -1 5 0.93604 1.04757
    1 0 5 1.56682 1.43544
    1 -1 -5 -0.18911 1.18571
    0 1 -5 1.09803 1.1604
    -1 0 -5 -0.54665 1.53671
    0 1 -5 -1.02191 1.13346
    0 -1 5 0.24204 1.13899
    1 0 5 0.27814 1.7332
    0 1 -5 -0.49943 1.94648
    -1 1 5 -0.24022 0.83398
    -1 1 5 0.34451 1.09319
    1 -1 -5 -0.46239 1.91294
    1 0 5 0.96521 1.03463
    -1 0 -5 -0.3164 1.82348
    0 -1 5 1.75947 1.82734
    -1 0 -5 -0.49783 1.04918
    1 0 5 0.2248 0.7521
    -1 1 5 -0.25563 1.52913
    1 -1 -5 -1.89408 1.79317
    1 -1 -5 -0.13398 1.66635
    0 -1 5 0.64723 0.5489
    0 1 -5 0.13841 1.63724
    1 -1 -5 0.08572 1.06829
    -1 1 5 -0.82727 1.46984
    -1 0 -5 0.64703 1.7816
    -1 0 -5 0.65081 1.52903
    -1 1 5 0.09205 1.1425
    1 0 5 1.35564 1.38447
    0 1 -5 -0.81233 1.76077
    0 -1 5 0.86131 1.53349
    0 1 -5 0.26873 0.57786
    0 -1 5 1.40188 1.30011
    -1 0 -5 1.05733 0.76712
    0 1 -5 -0.33531 1.13268
    0 -1 5 0.52219 1.20616
    0 1 -5 -0.10489 1.12115
    1 0 5 0.13123 1.32988
    0 -1 5 1.77065 1.11498
    1 0 5 -0.79524 1.3158
    0 1 -5 1.16656 1.54543
    1 0 5 0.74116 1.02847
    -1 0 -5 4.9351 1.08129
    1 -1 -5 0.88435 1.21753
    1 -1 -5 1.2739 1.39171
    -1 1 5 -0.10294 1.19509
    -1 1 5 -0.5226 1.26906
    -1 1 5 -0.49292 1.17647
    -1 0 -5 -1.2651 1.37752
    0 -1 5 0.38498 1.24223
    -1 0 -5 0.63596 1.03481
    1 -1 -5 -0.09111 1.01143
    0 -1 5 1.81367 0.97853
    1 -1 -5 -0.14426 0.89712
    1 0 5 -0.50827 1.22585
    -1 1 5 0.09858 1.04478
    -1 0 -5 -0.08917 1.03279
    1 0 5 0.49225 0.97933
    1 0 5 0.67076 1.02094
    1 -1 -5 0.32402 1.20521
    -1 1 5 0.82736 1.32906
    -1 0 -5 -0.11564 1.24638
    -1 1 5 0.64524 0.83194
    0 1 -5 1.17252 0.87452
    0 1 -5 0.11457 1.14278
    0 -1 6 1712.2 33.2216
    -1 0 -6 1676.91 34.8375
    -1 1 6 1727.39 33.3588
    0 -1 6 1722.01 34.5645
    0 1 -6 1718.74 33.3809
    1 0 6 1712.8 33.9653
    1 -1 -6 1731.75 34.8358
    -1 0 -6 1733.96 33.635
    1 -1 -6 1706.58 33.1926
    1 0 6 1765.67 33.8503
    -1 1 6 1723.88 33.3148
    1 0 6 1700.62 34.4416
    1 -1 -6 1716.37 33.5423
    0 1 -6 1697.33 34.962
    0 -1 6 1765.52 34.0993
    -1 0 -6 1735.81 34.329
    0 1 -6 1750.96 33.8445
    1 -1 -6 1687.76 34.5881
    1 -1 -6 1751.93 33.2815
    1 0 6 1696.42 32.6445
    -1 1 6 1704.85 34.2167
    -1 1 6 1699.18 33.9961
    1 0 6 1697.11 34.3697
    0 1 -6 1728.38 34.9068
    0 1 -6 1714.72 32.2596
    -1 0 -6 1708.17 34.3432
    -1 1 6 1693.12 33.3541
    0 -1 6 1675.01 34.0673
    1 0 6 1693.47 33.9127
    0 1 -6 1696.11 34.4506
    0 -1 6 1689.75 34.3604
    1 0 6 1700.6 32.8138
    -1 0 -6 1742.42 34.9379
    1 -1 -6 1691.2 34.3719
    0 -1 6 1627.86 32.2714
    0 1 -6 1729.76 33.8175
    1 0 6 1713.84 33.5396
    0 1 -6 1712.61 33.7438
    -1 1 6 1729.39 34.1743
    -1 0 -6 1715.23 33.7372
    0 -1 6 1741.22 34.3251
    1 0 6 1698.63 33.9581
    1 -1 -6 1649.9 33.9206
    1 -1 -6 1725.67 32.9943
    1 -1 -6 1684.57 33.8333
    0 -1 6 1706.69 34.0294
    1 0 6 1705.43 34.28
    -1 1 6 1728.62 33.6854
    -1 1 6 1750.99 34.3173
    -1 0 -6 1701.63 33.362
    0 1 -6 1723.73 34.5498
    1 -1 -6 1121.14 33.1335
    1 0 6 1668.59 33.2528
    0 -1 6 1722.45 34.2253
    -1 0 -6 1706.71 33.2809
    1 -1 -6 1745.75 33.7478
    -1 1 6 1733.05 33.7474
    -1 1 6 1697.8 33.9312
    1 0 6 1714.28 33.1882
    1 -1 -6 1731.33 33.527
    -1 0 -6 1722.91 33.2492
    0 -1 6 1668.24 33.348
    1 0 6 1738.72 34.211
    -1 0 -6 1700.63 33.9181
    -1 1 6 1713.63 32.8034
    0 1 -6 1741.01 33.9262
    0 1 -6 1695.65 33.1735
    1 -1 -7 0.22092 1.00901
    -1 0 -7 0.13256 1.17298
    1 0 7 -0.56299 1.8898
    1 0 7 0.43779 1.25917
    -1 0 -7 0.44828 2.17713
    1 0 7 -1.06847 1.58499
    0 1 -7 -0.23286 2.31508
    0 -1 7 0.58467 1.87361
    1 -1 -7 -1.76495 2.31801
    0 -1 7 -0.10984 1.18391
    0 -1 7 -0.16284 1.22381
    -1 1 7 -0.4751 1.01152
    -1 1 7 -0.35211 1.22958
    1 -1 -7 -0.52606 1.37777
    0 1 -7 2.21766 1.34613
    -1 0 -7 -1.42855 1.63111
    0 1 -7 2.16711 1.21393
    -1 1 7 -0.34166 1.56642
    -1 1 7 1.12995 1.15574
    -1 1 7 -0.65089 1.79221
    -1 0 -7 -2.44054 2.14772
    1 0 7 -0.31635 0.89829
    0 -1 7 0.73403 1.84209
    1 0 7 -1.10372 1.60778
    1 0 7 -0.06926 0.74241
    0 1 -7 -0.19697 1.81301
    1 -1 -7 -0.31347 1.08503
    1 0 7 1.48179 1.79913
    0 1 -7 0.2353 0.64425
    1 -1 -7 -1.72103 1.78659
    1 -1 -7 -0.82485 2.19169
    0 -1 7 -0.16748 1.66504
    -1 0 -7 2.29795 1.70835
    0 1 -7 2.24889 1.99001
    0 -1 7 0.39178 0.62158
    1 -1 -7 1.0648 1.38411
    -1 1 7 0.90289 1.41745
    -1 0 -7 0.71847 1.3425
    0 1 -7 -0.14492 1.26656
    0 1 -7 -0.71007 1.2872
    1 -1 -7 -1.3134 1.53948
    1 0 7 0.91581 1.5736
    -1 0 -7 -0.77095 1.45112
    1 0 7 0.66537 1.11814
    -1 1 7 0.69012 1.32692
    0 -1 7 0.66159 1.42097
    0 1 -7 0.19778 1.60026
    0 -1 7 1.82776 1.47886
    1 -1 -7 -0.77793 1.29535
    -1 1 7 -0.70514 1.36196
    -1 0 -7 -0.71746 1.10063
    1 0 7 -0.80553 1.59125
    1 0 7 -1.22332 1.31338
    0 1 -7 0.76176 1.25663
    1 0 7 -0.699 1.0733
    -1 1 7 -0.31459 0.84768
    -1 0 -7 -0.15347 1.38556
    0 1 -7 -0.10701 1.01075
    -1 0 -7 -0.32757 1.17035
    -1 1 7 0.43964 1.0696
    0 -1 7 2.40288 1.1142
    -1 0 -7 1.50447 1.0649
    1 -1 -7 -0.26024 1.15143
    -1 1 7 -0.46723 1.41715
    1 -1 -7 1.80387 1.37953
    0 -1 7 -1.23873 1.29159
    1 0 7 0.80769 1.36485
    1 -1 -7 -0.35766 0.96375
    -1 0 -8 76.7938 3.32399
    1 0 8 75.2352 3.65137
    0 -1 8 80.298 3.67468
    1 -1 -8 78.3552 3.13456
    1 -1 -8 74.065 3.35878
    1 0 8 75.6628 3.45239
    1 -1 -8 82.3143 4.68969
    0 -1 8 69.5907 3.06005
    -1 0 -8 70.2079 3.77748
    0 1 -8 81.1238 3.38198
    0 1 -8 80.8971 3.49932
    -1 0 -8 70.5402 4.56519
    -1 1 8 71.6337 3.14161
    0 1 -8 79.9706 4.70612
    -1 1 8 80.365 3.22057
    0 1 -8 74.3205 4.19123
    -1 0 -8 74.1415 4.47962
    -1 1 8 71.5692 3.81643
    1 -1 -8 70.7761 3.97757
    -1 0 -8 80.0331 4.16538
    0 1 -8 76.0471 4.38498
    0 -1 8 73.3599 3.83748
    1 0 8 74.9408 2.66346
    -1 1 8 76.4424 3.09159
    1 0 8 68.8272 3.57121
    1 -1 -8 73.8585 4.29116
    1 0 8 73.5676 2.51459
    1 -1 -8 90.8611 3.16566
    0 -1 8 72.5974 2.27142
    -1 0 -8 74.6279 3.52379
    0 1 -8 67.1471 3.9868
    1 -1 -8 72.3342 3.76956
    -1 0 -8 75.9658 3.64348
    0 -1 8 85.9712 4.00667
    -1 1 8 80.8534 3.49928
    -1 1 8 70.154 3.73719
    0 1 -8 73.2421 3.38335
    1 -1 -8 73.1614 2.75442
    0 1 -8 71.1567 3.38747
    -1 0 -8 75.676 3.17455
    1 0 8 76.8027 3.87498
    -1 1 8 79.0371 3.87902
    1 0 8 75.62 3.63305
    0 -1 8 81.0978 3.73309
    0 -1 8 70.898 1.94733
    1 -1 -8 79.0928 3.47738
    0 -1 8 72.351 3.14408
    1 0 8 77.8456 3.75556
    -1 0 -8 74.0157 2.98214
    -1 1 8 80.2319 3.68674
    0 1 -8 77.8379 1.98099
    0 -1 8 66.9995 3.63086
    -1 0 -8 76.2714 3.13825
    -1 1 8 77.2895 3.48117
    0 1 -8 74.1066 3.02215
    1 0 8 73.7393 2.88974
    1 0 8 69.2011 3.14935
    -1 1 8 76.4303 2.65256
    1 -1 -8 70.6255 3.24806
    1 0 9 0.74087 1.31056
    1 -1 -9 -0.5795 2.67705
    -1 1 9 0.74336 1.44414
    0 -1 9 0.41061 1.43394
    1 -1 -9 -0.14353 1.10302
    -1 0 -9 -0.22103 1.88241
    1 -1 -9 1.18608 1.48705
    0 1 -9 -0.63946 1.44905
    0 1 -9 1.80742 2.58803
    1 0 9 -0.18232 1.60012
    -1 0 -9 -0.32775 1.27292
    -1 1 9 1.10936 1.21786
    -1 0 -9 2.92466 2.40095
    1 -1 -9 -1.51001 2.22701
    1 -1 -9 1.88601 2.64365
    1 0 9 -0.09234 0.96743
    -1 0 -9 1.01906 2.20772
    -1 1 9 -0.13154 1.21998
    0 1 -9 1.452 2.27952
    -1 0 -9 0.28412 2.32132
    0 1 -9 2.56174 2.26688
    0 -1 9 1.07462 1.54969
    -1 1 9 0.69242 1.64355
    -1 1 9 2.55889 1.69792
    1 0 9 1.42696 1.69352
    -1 0 -9 1.96288 1.19754
    0 1 -9 4.02906 1.97667
    1 -1 -9 1.52127 1.26074
    1 -1 -9 0.64462 1.76399
    1 0 9 -0.42226 1.55026
    0 -1 9 1.4228 1.6232
    -1 0 -9 -0.81875 1.58991
    -1 0 -9 -0.49715 1.15269
    0 -1 9 0.46508 1.21695
    0 1 -9 0.53938 1.25989
    1 0 9 0.67079 1.67088
    1 -1 -9 0.73646 1.00447
    0 -1 9 0.45413 1.5111
    -1 1 9 1.93687 1.53615
    -1 1 9 1.16896 1.54518
    1 0 9 1.4965 1.29687
    1 -1 -10 202.33 6.46547
    0 1 -10 189.932 8.11115
    0 1 -10 197.675 6.3189
    -1 0 -10 196.913 7.98299
    1 -1 -10 203.503 8.14936
    0 -1 10 213.439 6.95137
    1 0 10 205.218 6.59459
    -1 0 -10 189.124 6.95053
    -1 1 10 194.583 6.26075
    -1 1 10 194.726 5.76192
    -1 0 -10 185.537 7.40051
    1 -1 -10 207.571 7.85947
    -1 0 -10 194.279 7.7213
    1 -1 -10 199.981 7.55332
    0 1 -10 206.62 7.67931
    0 1 -10 202.625 7.94783
    -1 1 10 206.236 7.2169
    -1 1 10 199.238 7.11692
    1 0 10 195.059 6.9069
    0 -1 10 202.486 7.24993
    0 -1 10 199.777 6.93056
    1 -1 -10 201.159 7.09393
    0 1 -10 199.493 7.42602
    -1 0 -10 208.479 7.00296
    1 0 10 196.342 7.20902
    1 0 10 196.126 6.93284
    0 -1 10 199.428 6.23588
    0 -1 10 210.617 7.20856
    -1 1 10 193.986 6.63041
    -1 1 10 197.955 6.69384
    1 0 10 182.178 6.01124
    -1 0 -11 -0.72641 3.43057
    1 -1 -11 2.53675 3.34821
    -1 0 -11 0.2627 2.18717
    -1 1 11 0.39628 1.50594
    1 0 11 -0.90038 1.60284
    1 -1 -11 -1.0336 1.88828
    0 -1 11 0.9932 1.79032
    0 1 -11 0.37027 2.98119
    1 -1 -11 -1.88706 3.00252
    0 1 -11 0.71682 2.88569
    0 1 -11 -1.58343 2.63662
    1 -1 -11 -1.34262 3.05419
    -1 0 -11 0.69623 2.97771
    -1 0 -11 2.24066 2.68956
    0 -1 11 0.2933 1.92335
    -1 0 -11 -1.54138 2.08874
    -1 1 11 -1.43862 2.27023
    1 -1 -11 -1.59837 2.24852
    1 0 11 -1.76441 1.97109
    0 1 -11 2.15212 2.23041
    -1 1 11 -2.57208 2.00908
    0 -1 11 -1.06525 1.88429
    1 0 11 0.52505 1.73434
    -1 1 11 -0.23167 1.89275
    -1 1 11 -0.24356 1.70105
    1 0 11 -0.27393 1.83612
    0 -1 11 0.2782 1.85136
    1 0 11 -0.73568 1.47347
    0 -1 11 1.14156 1.54696
    -1 0 -12 1762.14 37.7799
    -1 0 -12 1767.39 39.6762
    0 1 -12 1713.95 39.5219
    0 -1 12 1776.37 37.5656
    1 0 12 1750.97 37.1068
    1 -1 -12 1784.57 39.7403
    1 -1 -12 1763.67 38.7456
    -1 0 -12 1784.64 38.9823
    0 1 -12 1788.41 39.6342
    0 1 -12 1712.06 38.6842
    1 -1 -12 1706.21 38.9546
    -1 0 -12 1783.83 39.3759
    1 0 12 1744.54 38.3397
    0 -1 12 1813.33 38.0109
    1 0 12 1808.81 37.9537
    0 -1 12 1813.53 38.5502
    -1 1 12 1781.06 38.3152
    -1 1 12 1834.69 38.3938
    1 -1 -12 1833.21 38.1067
    -1 0 -12 1779.5 37.8144
    0 1 -12 1726.46 38.4889
    1 0 12 1738.37 37.9341
    -1 1 12 1788.32 37.528
    -1 1 12 1767.44 37.2794
    0 -1 12 1816.03 38.2025
    0 1 -13 6.63612 4.11813
    1 0 13 0.52702 1.79137
    0 -1 13 -0.29121 2.02049
    1 -1 -13 3.48969 4.01508
    -1 0 -13 2.18689 3.74128
    -1 0 -13 2.69108 3.31719
    1 -1 -13 2.82254 3.69734
    1 -1 -13 0.37888 3.15444
    -1 0 -13 -0.41338 3.44173
    0 1 -13 6.43872 3.33777
    0 1 -13 2.13511 3.19097
    -1 1 13 -0.33956 2.25972
    0 -1 13 0.31896 2.15323
    1 0 13 1.05427 2.30455
    -1 1 13 2.41198 2.2764
    0 1 -13 6.18146 3.04137
    0 -1 13 1.0486 2.27499
    1 0 13 0.63061 2.02088
    1 -1 -13 -1.91024 2.48609
    1 0 13 0.32439 2.17436
    0 -1 13 -0.98552 2.33924
    -1 1 13 0.29314 2.24031
    -1 1 13 0.26899 2.01013
    0 1 -14 2.39893 3.74644
    -1 0 -14 -0.47323 3.9217
    1 -1 -14 2.84357 3.75868
    0 -1 14 0.62305 2.05809
    1 -1 -14 -0.43755 3.69315
    0 1 -14 3.2822 3.25385
    0 1 -14 1.84043 3.66765
    1 -1 -14 0.82101 3.2223
    -1 0 -14 4.1699 3.30711
    -1 0 -14 -0.44662 3.29882
    1 0 14 3.79603 2.35569
    -1 1 14 -1.83606 2.33507
    0 -1 14 -0.689 2.3902
    1 0 14 4.10762 2.34306
    -1 1 14 -1.86857 2.31915
    0 1 -14 1.56399 2.69464
    0 -1 14 0.37843 2.14382
    0 -1 14 0.70812 2.14156
    -1 1 14 -0.63323 2.13734
    1 0 14 1.04403 2.19534
    0 1 -15 5.17016 4.18322
    1 -1 -15 1.53524 4.12024
    0 -1 15 -0.66461 2.38116
    -1 0 -15 0.51053 4.38611
    0 1 -15 0.98824 3.81752
    1 -1 -15 -3.29844 4.0833
    0 1 -15 -1.32152 3.4936
    1 -1 -15 -2.65454 3.49085
    -1 0 -15 4.03178 3.86537
    -1 0 -15 -1.43969 3.60658
    -1 1 15 0.78703 2.61875
    1 0 15 -0.73605 2.65354
    1 0 15 -0.81808 2.45225
    0 -1 15 -0.81449 2.39751
    0 1 -15 3.7683 3.21739
    0 -1 15 -0.3709 2.33971
    -1 1 15 0.40145 2.44939
    0 -1 15 -0.37934 2.43124
    1 0 15 0.743 2.30538
    -1 1 15 -1.36348 2.23528
    0 1 -16 621.285 19.825
    1 -1 -16 626.625 19.7798
    -1 0 -16 630.18 19.8491
    -1 0 -16 648.846 19.5577
    0 1 -16 608.358 19.366
    1 -1 -16 682.367 19.3038
    -1 0 -16 657.06 19.2207
    0 1 -16 656.407 19.0834
    1 -1 -16 677.085 19.6496
    1 0 16 648.895 18.4551
    1 0 16 622.879 17.7678
    -1 1 16 621.642 18.0312
    0 -1 16 598.112 18.0423
    -1 1 16 641.669 18.3276
    0 -1 16 634.824 17.7829
    0 -1 16 647.086 18.0045
    1 0 16 645.821 17.845
    0 1 -17 0.5892 4.37744
    -1 0 -17 -2.33428 4.55682
    1 -1 -17 1.7541 4.54155
    -1 0 -17 3.25889 4.0353
    0 1 -17 -4.00183 4.20312
    -1 0 -17 -5.09668 4.10351
    1 -1 -17 2.67739 4.41674
    0 1 -17 -3.35801 4.2772
    1 -1 -17 -4.03375 4.21735
    1 0 17 3.72475 2.96063
    -1 1 17 0.4569 2.83531
    0 -1 17 -0.9253 3.01113
    0 -1 17 0.42162 2.61639
    -1 1 17 -0.89232 2.60217
    1 0 17 0.83847 2.57981
    0 -1 17 4.69262 2.73413
    1 0 17 -0.41824 2.48491
    -1 0 -18 3.08772 4.87264
    1 -1 -18 6.21049 5.09836
    0 1 -18 0.62306 4.70907
    0 1 -18 -0.58941 4.35348
    1 -1 -18 0.56665 4.44793
    -1 0 -18 2.28976 4.2032
    1 -1 -18 2.13523 3.6539
    1 0 18 1.33258 2.73347
    0 -1 18 -0.49009 2.74845
    1 0 18 3.44362 3.27382
    -1 1 18 0.96878 2.66049
    -1 1 18 -0.47209 2.83032
    0 -1 18 3.12501 2.57912
    1 0 18 -3.08861 3.08166
    0 -1 18 3.13425 2.51102
    -1 0 -19 5.86744 5.03704
    0 1 -19 1.97237 5.1069
    1 -1 -19 6.53938 4.97033
    -1 0 -19 4.20906 4.57025
    1 -1 -19 11.2947 5.23891
    0 1 -19 4.33386 4.96026
    1 0 19 4.20073 3.06112
    -1 1 19 1.48572 2.96943
    0 -1 19 0.51491 3.37694
    0 -1 19 0.94033 2.84418
    1 0 19 1.55608 2.96797
    -1 1 19 1.02157 2.92274
    0 -1 19 2.34801 2.7905
    -1 0 -20 149.187 10.5005
    1 -1 -20 171.014 10.6781
    0 1 -20 168.613 10.741
    -1 1 20 149.263 8.52453
    -1 1 20 150.197 8.52792
    1 0 20 152.322 8.74332
    0 -1 20 146.295 8.57047
    -1 0 -20 174.77 9.98922
    0 1 -20 152.782 9.99249
    0 1 -21 4.30705 5.60532
    -1 0 -21 1.42199 5.3737
    1 0 21 -0.56483 3.00164
    -1 1 21 2.68771 3.01459
    -1 1 21 -2.23044 3.31305
    0 -1 21 0.56228 3.27951
    -1 0 -21 -3.89947 5.04811
    0 1 -21 3.34342 5.22147
    -1 0 -22 4.42173 5.69397
    -1 1 22 3.45634 3.39188
    -1 1 22 2.77763 3.41907
    1 1 0 4341.95 77.2709
    2 -1 0 4208.94 77.1813
    2 -1 0 4328.21 76.9801
    2 -1 0 4200.35 77.3541
    1 -2 0 4151.88 77.3204
    -1 -1 0 4264.68 77.0432
    -2 1 0 3387.17 77.0272
    -1 2 0 4118.87 76.768
    1 -2 0 4037.22 76.78
    -2 1 0 4202.77 77.258
    -2 1 0 4375.89 76.9608
    1 1 0 4188.63 76.984
    -1 -1 0 4367.82 77.1974
    1 -2 0 4227.28 77.2912
    -1 -1 0 4210.11 77.368
    -2 1 0 4328.62 76.9216
    1 -2 0 4081.27 77.1446
    -2 1 0 4305.19 77.1879
    1 -2 0 4127.82 77.2641
    -1 -1 0 4202.13 76.6552
    -1 2 0 4074.13 77.1978
    1 -2 0 4098.14 77.1938
    -1 2 0 4246.81 77.1679
    1 1 0 4254.68 76.6517
    2 -1 0 4305.94 77.2563
    -2 1 0 4209.29 76.9936
    2 -1 0 4300.08 77.257
    -2 1 0 4311.58 77.3287
    -1 -1 0 4347.99 77.21
    2 -1 0 4261.5 76.6292
    -1 -1 0 4296.29 76.9356
    -2 1 0 4332.46 76.6837
    1 -2 0 4179.91 76.8177
    -1 2 0 4175.83 76.549
    1 -2 0 4361.86 77.0789
    -1 2 0 4184.18 76.8537
    -1 2 0 4045.55 76.6359
    1 1 0 4281.82 77.3771
    -1 2 0 4224.62 77.015
    2 -1 0 4281.51 76.7109
    2 -1 0 4226.65 77.4254
    1 1 0 4253.92 76.9646
    -2 1 0 4230.6 76.6233
    -1 -1 0 4251.17 77.2675
    -2 1 0 4190.76 77.3832
    -1 2 0 4230.89 76.5807
    1 1 0 4219.55 77.3311
    2 -1 0 4167.34 76.9461
    -2 1 0 4284.18 76.997
    -1 -1 0 4276.28 77.2839
    1 1 0 4249.34 77.1953
    2 -1 0 4198.42 77.0413
    -1 2 0 4117.41 77.0484
    -1 2 0 4155.36 77.2917
    1 -2 0 4151.81 77.0123
    1 -2 0 4087.79 76.5825
    -2 1 0 4160.63 77.0021
    -2 1 1 87.9622 2.58205
    1 -2 1 89.1835 2.79044
    2 -1 1 91.5878 2.54112
    -1 -1 1 90.2902 2.2447
    2 -1 -1 85.5057 2.45775
    1 -2 1 92.4936 2.74796
    1 1 -1 90.7579 2.21319
    -2 1 1 92.3287 2.78121
    -1 -1 -1 91.4744 2.60569
    2 -1 1 92.0297 2.8847
    2 -1 -1 87.7992 2.80744
    1 -2 1 94.4514 2.66258
    -1 2 -1 84.8997 2.73388
    -1 2 -1 92.5152 2.56649
    -2 1 1 90.7688 2.5554
    -1 -1 1 90.1323 2.23262
    1 1 1 87.8489 2.14744
    1 1 1 94.9765 2.63242
    -1 2 -1 47.5568 2.28664
    2 -1 -1 89.9525 2.62199
    1 1 -1 92.7929 2.84495
    -1 2 1 61.8737 2.49157
    -2 1 -1 86.7895 2.9333
    1 -2 -1 88.3022 2.80836
    2 -1 1 10.87 2.00444
    -1 -1 -1 90.5839 2.80408
    1 1 1 92.3735 2.77029
    1 1 -1 93.2416 2.30462
    -1 2 -1 90.1644 2.67051
    -1 -1 1 89.1847 2.79107
    1 -2 -1 86.058 2.81194
    -1 -1 -1 88.4129 2.13845
    -2 1 -1 91.5696 2.49732
    1 -2 1 91.994 2.81637
    -1 2 1 89.2009 2.86919
    1 1 -1 90.4304 2.68506
    2 -1 1 88.947 2.60436
    1 1 1 91.6347 2.5753
    1 -2 1 89.2064 2.48444
    -1 -1 -1 90.6818 2.58695
    1 -2 -1 89.1085 2.82557
    -2 1 -1 92.1657 2.80934
    -2 1 1 88.4661 2.34529
    -1 2 1 86.2227 2.59578
    2 -1 1 89.3658 2.6083
    -2 1 -1 92.6335 2.63347
    -2 1 1 90.6871 2.83593
    -2 1 -1 89.7738 2.62115
    -2 1 1 89.1867 2.89398
    2 -1 -1 90.6547 2.36917
    1 -2 -1 89.3795 2.68667
    -1 -1 1 90.3639 2.76558
    2 -1 1 90.1765 2.70698
    -1 2 -1 75.4287 2.56885
    -1 2 -1 71.8959 2.51648
    -1 -1 1 89.2007 2.57099
    1 1 -1 85.8445 2.54392
    1 -2 1 86.2901 2.7584
    -1 2 -1 92.8113 2.52427
    -1 -1 -1 91.1072 2.80585
    2 -1 -1 92.0802 2.94748
    1 1 -1 89.4619 2.74211
    2 -1 -1 93.9736 2.20812
    -1 2 1 88.8163 2.34669
    -1 -1 1 88.12 2.60314
    1 -2 1 93.9152 2.73053
    -1 2 -1 90.172 2.63485
    -1 2 1 83.0549 2.55299
    -1 2 -1 86.8629 2.16091
    -1 -1 -1 19.646 2.03441
    2 -1 -1 88.1832 3.00885
    -1 -1 -1 89.0565 2.19305
    -1 2 1 85.5126 2.27031
    -2 1 -1 90.1136 2.77428
    1 -2 1 88.5398 2.19926
    -2 1 -1 94.1397 2.40688
    2 -1 1 88.7714 2.03891
    1 -2 -1 91.9476 2.82975
    -1 -1 1 87.9936 2.64764
    1 -2 -1 89.3137 2.40366
    2 -1 1 91.1068 2.82992
    1 -2 -1 89.8442 2.58858
    1 1 1 90.7774 2.88268
    -2 1 1 90.4948 2.19492
    2 -1 -1 89.9805 2.40287
    2 -1 1 88.9781 2.11628
    1 1 1 84.3602 2.79127
    -1 2 -1 91.1869 2.26742
    1 1 1 88.4994 2.19793
    1 -2 -1 88.7725 2.32025
    2 -1 1 88.1761 2.41075
    -1 -1 1 87.5333 2.74185
    -2 1 1 89.2331 2.43361
    1 -2 1 89.4069 2.2702
    2 -1 1 89.8375 2.76205
    1 1 -1 87.8761 2.47839
    -2 1 -1 93.9267 2.89456
    1 1 1 89.3277 2.80054
    1 1 -1 22.8505 1.97563
    1 -2 -1 92.3447 2.73332
    1 1 -1 92.666 2.83737
    -1 2 1 89.0348 2.77041
    -1 2 -1 89.486 2.36545
    -1 -1 1 93.8169 2.57718
    -1 -1 -1 93.9334 2.72122
    -2 1 1 90.1042 2.69749
    -1 2 -1 89.0165 2.65761
    2 -1 -1 88.1489 2.62025
    -2 1 -1 97.3121 2.7079
    -1 -1 -1 91.0588 2.83469
    1 -2 1 100.539 2.66843
    -2 1 -1 96.1004 2.28817
    -2 1 1 94.0755 2.44738
    2 -1 -1 91.2604 2.71867
    2 -1 1 89.37 2.27336
    -1 -1 1 92.1802 2.74008
    -2 1 1 88.188 2.77045
    -1 -1 -1 87.9945 2.76693
    -1 2 -1 86.5548 2.37915
    1 -2 1 87.7214 2.43932
    2 -1 -1 88.0691 2.47844
    -1 2 -1 92.9872 2.27873
    1 1 1 86.0622 2.6079
    -1 2 -2 23.4176 1.69352
    -2 1 2 47.19 1.72056
    -2 1 2 45.3482 2.06237
    -1 -1 -2 44.6482 2.23615
    1 -2 -2 47.7157 2.27104
    1 1 2 44.4413 1.78736
    -2 1 -2 40.209 2.07544
    -1 2 -2 44.4422 2.35803
    -1 2 -2 45.5525 2.02799
    -1 -1 -2 44.9504 1.89575
    -2 1 2 42.6807 1.8991
    1 1 -2 45.2392 1.90978
    -1 2 -2 48.7118 1.90164
    2 -1 -2 45.337 2.12755
    1 -2 2 45.7631 1.95339
    -1 -1 2 47.2972 1.95829
    1 1 2 45.7311 1.84632
    -2 1 2 51.3719 1.67013
    -2 1 -2 48.3522 1.9568
    2 -1 -2 41.3048 2.11053
    -2 1 -2 43.5904 2.38564
    -1 2 2 45.902 2.07854
    1 -2 -2 44.8265 2.12644
    2 -1 2 48.3196 2.1757
    -1 -1 -2 47.219 1.88158
    1 -2 2 45.2837 2.00178
    2 -1 2 47.1339 2.076
    -1 2 2 37.5276 2.01167
    1 1 -2 42.749 2.16364
    1 -2 -2 44.7642 2.05409
    2 -1 2 48.0853 1.76672
    -1 2 -2 42.8672 2.09475
    1 1 2 43.8725 1.89842
    -1 -1 2 47.8815 2.13037
    2 -1 2 45.7269 2.23116
    1 -2 -2 51.9883 2.24001
    1 -2 2 42.3095 2.03663
    -1 -1 2 50.7941 1.46497
    1 1 -2 46.6947 1.47592
    -2 1 -2 49.7351 1.81196
    2 -1 -2 45.6693 2.38473
    1 1 -2 45.6128 2.08251
    1 -2 -2 13.277 1.58627
    -1 2 -2 43.2793 1.50438
    -2 1 2 45.4986 2.07675
    1 1 -2 46.1735 1.82483
    -2 1 -2 46.9078 1.8994
    2 -1 -2 47.303 1.73941
    2 -1 -2 45.4839 2.00398
    -1 -1 -2 40.8024 1.97373
    -1 2 2 44.0988 2.14778
    2 -1 2 45.319 1.89372
    -1 2 -2 45.6715 1.49379
    -1 -1 -2 45.9212 2.19054
    -2 1 -2 44.5393 2.36243
    1 1 2 42.723 2.11347
    -1 -1 2 42.4429 1.87261
    -1 2 2 47.7592 2.09201
    1 -2 2 47.7743 2.1641
    -2 1 2 44.6937 1.69795
    -1 2 -2 46.8514 1.55633
    -1 -1 2 45.7756 2.14115
    -2 1 -2 45.702 1.83394
    1 -2 2 47.4267 1.567
    1 -2 2 46.1928 1.73768
    1 -2 -2 46.3015 2.03485
    -2 1 2 38.9942 2.15352
    1 -2 2 43.0295 2.03174
    2 -1 2 45.7372 1.53234
    2 -1 -2 48.0363 1.66815
    -1 -1 2 46.1455 1.98383
    1 1 -2 44.1441 2.16412
    -2 1 -2 50.524 2.06774
    1 1 2 45.7629 2.16545
    -1 2 2 44.7567 1.76942
    2 -1 2 44.0531 1.94274
    1 -2 -2 37.9374 1.66048
    2 -1 -2 46.132 1.87092
    2 -1 -2 43.2312 2.33507
    2 -1 2 57.868 2.1777
    -1 -1 2 47.5167 1.99363
    1 -2 -2 45.7249 1.82465
    -1 2 2 41.4893 1.65043
    1 1 2 43.6093 2.18292
    -2 1 2 45.2241 1.6652
    -2 1 2 47.6291 1.93092
    -1 -1 -2 41.9615 2.01342
    -1 2 -2 44.9646 1.68948
    -1 2 2 49.0665 2.08671
    -2 1 -2 48.0371 1.53855
    1 1 2 48.1231 2.12032
    1 1 -2 45.8467 1.9042
    -1 -1 -2 39.4783 1.87012
    -2 1 -2 44.0493 1.33111
    1 -2 -2 44.1948 2.11437
    2 -1 2 49.7998 2.19296
    1 1 -2 46.6957 1.57775
    -1 2 2 45.4079 2.01859
    1 1 2 44.2926 2.1099
    -1 -1 -2 47.3254 2.10336
    1 -2 2 45.08 1.75212
    -2 1 -2 49.4779 2.08126
    -1 -1 2 47.3136 1.99531
    -1 -1 2 47.7261 2.00065
    -1 2 2 42.4177 2.10591
    -2 1 -2 46.5073 2.14157
    -1 -1 2 44.0132 1.59026
    2 -1 -2 42.8742 1.52881
    2 -1 -2 44.4152 1.75601
    -1 2 -2 45.3188 1.73291
    -1 2 -2 44.3226 1.8005
    -2 1 2 41.9466 2.01516
    1 -2 2 42.4691 1.43385
    -2 1 2 44.8557 1.90256
    1 -2 2 43.9299 1.88228
    1 1 2 43.2233 2.06008
    2 -1 2 46.1317 2.0817
    2 -1 -2 43.883 1.86369
    -1 -1 -2 39.9348 2.04322
    -1 2 -2 44.3005 1.38486
    1 1 2 43.8576 1.85958
    2 -1 2 47.4168 1.38367
    2 -1 3 471.794 10.3663
    1 1 -3 441.771 10.4552
    2 -1 -3 467.337 9.50705
    -1 2 3 405.122 10.1164
    1 1 -3 456.778 10.2566
    1 1 3 454.597 9.72169
    2 -1 -3 468.606 10.1083
    -2 1 -3 462.917 10.2373
    1 -2 -3 442.813 10.4267
    2 -1 3 459.304 10.3178
    1 -2 3 462.715 9.94474
    -2 1 -3 447.213 10.5662
    -1 2 -3 462.742 10.6648
    -1 -1 3 466.267 10.1844
    -1 -1 -3 452.094 10.0791
    -2 1 3 475.842 9.97556
    2 -1 3 478.881 10.4857
    -1 2 3 461.017 10.1117
    -2 1 3 469.034 9.44551
    2 -1 -3 464.326 10.3645
    -2 1 -3 472.448 10.5567
    1 1 3 451.678 10.0028
    -2 1 3 460.205 10.2111
    -1 -1 -3 468.282 9.73479
    -1 2 -3 464.655 10.0744
    1 -2 3 475.84 10.3493
    1 -2 -3 449.253 10.2154
    -1 -1 -3 472.411 10.5667
    1 -2 -3 451.325 10.1674
    -1 -1 3 462.931 9.80839
    -1 2 -3 460.904 10.4457
    1 -2 -3 455.329 10.4477
    -1 2 3 458.668 10.0891
    2 -1 -3 487.119 10.0988
    2 -1 -3 463.99 10.6071
    -2 1 -3 464.185 9.56171
    -1 -1 -3 453.085 9.45249
    -1 -1 3 465.975 9.58782
    -1 2 -3 465.284 9.12247
    1 1 3 454.416 9.39995
    1 1 3 468.527 9.9277
    -2 1 3 464.12 10.1676
    1 1 3 472.055 10.3674
    1 1 -3 470.829 9.65951
    1 1 -3 466.119 9.7279
    -1 2 -3 464.816 9.09003
    -1 -1 -3 470.013 10.0708
    -1 -1 -3 463.085 10.5317
    1 -2 -3 471 10.2057
    -2 1 -3 467.74 10.6949
    -2 1 -3 469.097 9.97077
    -1 2 3 471.497 10.3082
    2 -1 3 319.951 9.98776
    -2 1 3 470.312 9.77073
    -1 -1 3 461.046 10.3998
    2 -1 3 440.257 9.48323
    1 -2 3 447.756 10.2259
    2 -1 3 469.658 10.0821
    -1 2 -3 461.264 10.6879
    1 1 -3 467.079 10.5733
    2 -1 -3 467.891 9.83999
    1 -2 3 483.582 10.5128
    -1 2 -3 452.724 9.58621
    2 -1 3 471.525 10.0969
    2 -1 3 467.829 10.1689
    1 -2 3 472.682 10.3901
    2 -1 -3 462.416 10.468
    2 -1 -3 468.792 9.83336
    -1 -1 3 459.027 10.2053
    1 -2 -3 440.511 9.56681
    2 -1 3 463.472 9.56522
    -1 -1 -3 462.075 9.15932
    1 1 3 467.646 9.16547
    -1 -1 3 469.384 10.2568
    1 -2 -3 479.897 10.1863
    -1 2 3 471.497 10.2816
    -1 2 3 454.322 9.51653
    1 1 -3 458.612 10.5609
    -2 1 -3 462.779 10.0785
    -2 1 3 461.792 9.8957
    -2 1 -3 470.153 9.54809
    -1 -1 -3 461.563 10.1645
    -2 1 -3 462.154 10.0018
    -2 1 3 484.264 10.3286
    1 -2 3 444.539 9.63089
    1 -2 3 472.062 10.022
    -2 1 3 469.073 10.2231
    -1 2 -3 463.963 9.89534
    1 1 -3 422.401 9.94296
    1 1 3 453.192 10.3699
    1 1 3 467.428 10.2851
    2 -1 -3 468.773 10.076
    1 -2 -3 458.334 9.87799
    -1 2 3 464.36 9.91742
    2 -1 3 462.468 10.3189
    1 1 3 485.168 10.1693
    -2 1 3 467.286 9.67061
    -1 -1 -3 470.562 10.3057
    2 -1 3 464.429 9.175
    -2 1 3 466.387 9.78179
    -2 1 -3 452.015 10.1689
    2 -1 -3 458.855 9.67788
    1 -2 3 443.391 9.22123
    -1 2 -3 458.282 9.52357
    1 -2 -3 455.412 9.33622
    -1 2 3 451.512 9.33453
    -1 -1 3 460.871 9.16297
    -2 1 3 472.936 10.3499
    1 1 3 467.885 10.2205
    -1 2 -3 451.996 9.20426
    -1 2 -3 468.327 10.0892
    1 1 -3 459.126 10.0106
    2 -1 3 463.09 9.11177
    1 -2 3 466.88 9.49264
    2 -1 -3 474.832 9.63143
    -1 2 3 480.502 10.0356
    1 1 3 461.38 10.1532
    -1 2 3 468.357 10.3714
    2 -1 3 471.694 10.0527
    -1 -1 -3 484.823 10.173
    1 1 3 470.292 9.9151
    1 -2 3 467.696 10.2221
    -1 -1 3 473.699 10.1652
    1 1 -3 447.976 9.18786
    -1 -1 -3 466.149 10.0616
    1 -2 -3 462.221 10.1748
    -1 -1 3 471.933 10.2246
    2 -1 4 42.1229 2.51139
    2 -1 -4 40.8766 2.22992
    1 1 -4 43.2232 2.24154
    -2 1 4 47.2379 2.60425
    -1 -1 -4 43.2127 2.56133
    -1 2 -4 43.3241 2.28003
    -1 2 4 45.8517 2.32871
    1 -2 -4 45.0414 1.52041
    1 -2 4 42.039 2.12294
    1 -2 -4 41.3544 2.32999
    1 -2 4 47.7436 2.4226
    1 1 -4 36.3077 2.44943
    2 -1 4 44.8306 2.43469
    1 1 -4 42.6912 2.62806
    1 -2 -4 46.258 2.80048
    1 1 4 45.3127 1.9742
    1 1 4 41.7713 2.43942
    -1 -1 4 48.9001 2.59128
    -2 1 -4 45.844 2.31707
    -1 2 -4 47.3589 2.96142
    2 -1 -4 42.9321 2.70608
    -1 -1 -4 48.5008 2.70504
    1 -2 -4 46.5673 1.4409
    2 -1 -4 44.743 1.79804
    -2 1 4 44.9432 2.14902
    -1 -1 -4 44.1087 1.9675
    -2 1 -4 37.2673 2.69644
    2 -1 4 48.4336 2.68258
    1 1 4 42.5549 2.45719
    -2 1 -4 41.8567 2.65474
    -1 2 4 43.3497 2.52874
    -2 1 4 43.719 1.72557
    -1 -1 4 43.5693 1.89745
    -1 2 -4 48.7579 2.82187
    2 -1 -4 49.7019 2.20937
    -2 1 -4 42.6012 2.77316
    1 1 4 43.6448 1.9475
    -2 1 -4 38.3012 2.39028
    -1 -1 4 42.6222 2.65041
    -1 -1 4 43.6534 2.0965
    2 -1 -4 40.2266 2.16492
    -2 1 4 41.0968 2.22491
    -1 2 -4 46.0532 2.84704
    -1 2 4 38.5476 2.36921
    1 -2 -4 41.6297 2.54892
    1 1 -4 88.6794 3.42129
    1 1 4 47.2154 2.05755
    1 -2 -4 40.9024 2.28794
    -1 -1 -4 43.9923 2.10916
    1 1 4 38.7103 2.53523
    -1 2 4 47.3218 2.49619
    1 1 -4 43.5061 1.8097
    -1 -1 -4 46.635 2.11032
    2 -1 -4 42.7209 2.87871
    -2 1 -4 45.8495 2.22119
    1 -2 -4 43.7731 2.51731
    1 -2 4 41.1465 2.47903
    -2 1 4 38.7892 2.07128
    -1 -1 -4 43.0618 2.75679
    2 -1 4 46.215 1.68275
    1 1 -4 40.1329 2.13302
    -2 1 -4 43.6227 1.66433
    -1 2 4 49.3181 2.45521
    2 -1 4 51.0209 2.34372
    1 -2 -4 41.8566 2.00065
    1 1 4 45.9227 2.49119
    1 1 4 48.5341 2.80653
    -1 2 4 44.945 2.29334
    -1 2 -4 47.4967 1.90946
    -1 -1 -4 46.932 2.40667
    -2 1 -4 44.567 2.43027
    -1 2 -4 44.5204 2.10617
    1 1 -4 42.0901 2.68411
    1 -2 -4 42.8703 2.2425
    2 -1 -4 41.5729 2.06287
    -1 -1 4 46.685 2.38412
    1 -2 4 50.9895 2.3674
    1 1 -4 45.6736 2.23573
    -1 2 4 41.695 1.84996
    2 -1 4 45.6047 1.99428
    -1 2 4 45.7431 2.52155
    2 -1 -4 40.9051 2.66003
    2 -1 -4 45.3106 2.3053
    -1 -1 -4 45.8061 1.61384
    -1 -1 4 46.0918 2.40147
    2 -1 4 43.5101 2.31705
    1 -2 4 48.9765 2.44208
    -2 1 -4 43.1164 1.95994
    1 -2 4 44.4591 2.0217
    -2 1 4 47.692 2.48196
    -2 1 -4 44.8057 2.19592
    -2 1 4 45.9504 2.20302
    -2 1 4 42.7162 2.34871
    1 -2 -4 40.1847 2.30711
    1 1 4 43.0973 1.56544
    1 -2 -4 46.4288 1.82119
    1 1 4 43.4332 2.26373
    2 -1 -4 53.3307 2.02791
    2 -1 4 46.9871 1.55082
    -1 -1 -4 44.7703 2.31589
    -1 2 -4 43.0475 1.53322
    -2 1 4 46.1433 2.43473
    1 -2 4 46.9407 1.6743
    -1 2 -4 43.3772 1.67555
    1 -2 4 42.8633 1.57597
    -1 -1 4 39.4057 2.24403
    2 -1 4 42.9991 2.1242
    -2 1 -4 41.8992 2.26701
    1 1 4 44.6797 2.44449
    2 -1 4 43.5861 1.44912
    -2 1 4 45.8165 2.00152
    -1 2 4 42.0809 1.7611
    2 -1 4 43.3209 2.3847
    -1 2 4 43.9966 2.11903
    1 -2 -4 45.6447 2.25673
    -1 -1 -4 45.9171 2.20534
    -1 2 4 43.6462 2.4419
    1 1 -4 44.4061 2.07841
    1 -2 4 46.527 2.39891
    -1 -1 -4 44.93 2.44041
    -1 -1 4 48.0001 2.30911
    2 -1 -4 43.6335 2.2845
    1 1 4 45.7946 2.22075
    -1 -1 4 45.8346 2.33905
    2 -1 -4 46.4546 1.86205
    -1 2 -4 39.0106 2.07593
    -2 1 4 44.0199 1.90773
    -1 2 4 43.8209 1.40515
    1 -2 -4 45.5539 2.38442
    1 1 -4 44.7063 2.23932
    1 -2 -5 132.185 3.36365
    1 -2 -5 131.164 4.9087
    2 -1 5 128.579 4.52531
    -1 2 5 131.929 4.2057
    -2 1 -5 137.623 4.79467
    -1 2 -5 135.07 4.38126
    -1 -1 -5 134.961 3.90321
    1 1 -5 130.732 4.81209
    -1 2 -5 133.493 5.06758
    -1 2 5 127.913 4.5606
    1 1 5 130.715 4.4882
    1 -2 5 135.912 4.55896
    2 -1 -5 130.44 4.25997
    2 -1 -5 137.875 3.67243
    -2 1 -5 139.685 4.40622
    -1 2 -5 127.691 4.22636
    1 -2 -5 134.044 4.39202
    -1 -1 5 128.761 3.18594
    -1 -1 -5 133.237 4.78234
    -2 1 5 133.409 3.56784
    -2 1 5 125.639 4.51687
    2 -1 -5 132.4 4.8753
    -2 1 -5 128.333 4.9371
    1 1 -5 135.065 3.24956
    -1 -1 5 133.991 4.62702
    1 1 -5 133.594 4.22404
    1 1 5 136.614 3.89943
    2 -1 5 138.427 4.4649
    2 -1 5 138.882 4.82049
    -1 -1 -5 124.394 4.673
    2 -1 -5 140.193 3.93166
    -1 2 5 135.464 3.3798
    1 1 5 134.002 4.54419
    1 -2 5 131.964 4.08635
    -2 1 -5 128.12 4.62114
    -1 2 5 130.339 4.50449
    1 -2 5 135.9 4.63926
    1 -2 -5 132.277 4.17316
    -2 1 5 126.431 4.15193
    2 -1 -5 130.144 4.94653
    -2 1 5 75.2532 3.93198
    -1 2 -5 130.923 4.85636
    1 -2 5 109.685 4.33763
    -1 2 5 139.637 4.34386
    -2 1 5 131.435 4.16198
    1 1 5 136.681 4.00678
    -1 -1 5 135.328 4.13097
    -2 1 -5 131.291 3.31466
    1 1 -5 134.017 3.59181
    -2 1 -5 133.585 4.22041
    2 -1 -5 144.817 4.10391
    -1 2 5 128.438 4.39103
    1 -2 -5 138.009 4.69556
    2 -1 5 135.675 3.35412
    2 -1 -5 126.045 4.21182
    -1 -1 -5 143.237 4.99805
    -1 -1 -5 124.256 4.10416
    1 -2 -5 127.823 4.71074
    -1 2 -5 133.921 5.00141
    -1 -1 5 134.391 3.69695
    -1 2 -5 129.2 4.39088
    -1 -1 -5 132.127 4.04724
    1 1 -5 130.345 4.26263
    1 1 -5 138.508 5.01605
    -2 1 -5 130.785 5.02189
    1 1 5 129.346 3.82552
    -2 1 -5 140.225 3.99904
    -2 1 5 129.324 4.26628
    -1 -1 5 134.837 4.50222
    -1 2 5 127.659 4.27891
    -1 2 -5 133.103 4.26822
    -2 1 -5 129.658 4.28958
    -1 2 5 134.611 4.53956
    -1 2 -5 135.133 4.37618
    2 -1 5 129.76 3.98096
    2 -1 5 142.014 4.49543
    1 1 5 132.141 3.53237
    -2 1 -5 138.417 4.19258
    1 1 5 138.236 4.65194
    -1 -1 5 133.89 4.54886
    1 -2 5 131.622 4.49451
    -1 -1 -5 135.28 3.532
    1 -2 -5 125.319 4.15346
    -1 2 5 135.116 3.83632
    -2 1 5 128.007 4.31788
    -1 -1 -5 132.761 4.38229
    1 -2 5 128.465 4.39621
    1 1 -5 134.31 4.8586
    2 -1 -5 132.371 4.61717
    1 -2 -5 130.766 3.96921
    -1 2 -5 136.122 3.94031
    -1 -1 5 137.056 4.51152
    2 -1 -5 141.244 4.22557
    1 1 -5 126.05 4.16631
    -2 1 5 138.582 3.59018
    1 1 5 129.579 4.48311
    2 -1 5 130.252 4.23681
    1 -2 5 129.364 4.0451
    -2 1 5 133.898 4.52084
    1 -2 -5 130.502 4.15591
    2 -1 5 135.869 3.39054
    -1 2 5 132.819 3.95031
    1 1 -5 133.75 4.253
    -1 2 5 134.388 4.50383
    1 -2 5 134.746 3.31367
    2 -1 5 139.573 4.02625
    -1 -1 5 130.941 4.39292
    1 -2 -5 137.758 4.38615
    1 1 5 129.69 4.16968
    -2 1 -5 130.136 3.38232
    -2 1 -5 131.492 4.14362
    1 -2 5 126.783 3.4602
    2 -1 -5 138.995 3.94252
    -1 2 5 135.368 3.85112
    -1 -1 -5 132.513 4.3012
    2 -1 5 131.676 4.53281
    2 -1 -5 137.698 4.32886
    -1 -1 5 136.598 4.4213
    1 -2 -5 133.783 3.78669
    1 1 -5 129.238 4.04139
    -2 1 5 128.097 4.41723
    -1 2 -5 132.831 3.37928
    1 1 5 125.151 4.08352
    1 -2 5 133.193 4.54597
    -2 1 5 127.11 3.96788
    -1 2 -5 129.961 3.36131
    -1 -1 -5 131.597 4.1358
    -1 -1 5 134.01 4.32036
    1 1 5 131.935 4.38741
    -1 -1 -5 135.306 4.30397
    -2 1 5 136.581 3.66762
    -1 -1 6 1.31517 0.83577
    -1 2 -6 0.5402 1.42351
    -2 1 6 0.96459 0.93164
    -2 1 6 0.9645 1.75198
    2 -1 -6 1.57917 1.01971
    -2 1 -6 3.36781 1.44885
    1 -2 -6 -0.14753 1.33768
    2 -1 6 2.31527 1.6174
    2 -1 6 2.96705 1.89699
    1 1 -6 2.37045 0.85906
    -1 2 6 1.76074 0.79586
    -1 -1 -6 4.65168 1.73224
    1 -2 6 1.05663 1.27285
    1 -2 6 0.82658 1.32486
    1 1 6 1.89323 1.02177
    2 -1 6 1.41119 1.28767
    1 1 6 3.04076 1.63454
    1 1 -6 0.77841 1.96618
    1 -2 -6 5.37892 1.97122
    -1 -1 -6 2.28588 1.08908
    -1 -1 6 3.05036 1.7912
    2 -1 -6 0.94515 1.74682
    2 -1 -6 2.69865 1.04205
    -1 2 6 1.14808 1.31718
    -2 1 -6 0.90463 1.65936
    2 -1 -6 2.21929 1.42782
    -2 1 -6 3.3039 2.01285
    -1 2 6 0.80651 1.65022
    -1 -1 6 1.51972 1.24806
    1 1 6 -0.15851 1.75535
    1 -2 -6 1.31251 0.8144
    -1 2 -6 3.48901 1.38829
    -1 2 -6 0.86642 2.09707
    -1 -1 -6 4.41926 2.14311
    1 1 -6 1.59465 1.25564
    -1 2 6 3.76917 1.36458
    -1 -1 -6 2.69463 1.18018
    1 1 -6 0.2065 2.04661
    1 1 6 2.1607 1.32255
    -2 1 -6 0.87877 1.75334
    1 -2 6 -0.34343 1.6626
    -1 2 -6 3.94116 1.98057
    1 1 6 1.44028 1.01821
    -2 1 -6 2.16327 0.68595
    -2 1 6 0.48747 1.11801
    -1 -1 -6 1.6071 1.91136
    1 -2 6 0.32616 1.6988
    -1 -1 -6 1.38911 1.54243
    1 -2 -6 0.82789 1.89497
    -2 1 -6 2.11815 2.17342
    1 -2 -6 2.18951 1.27852
    2 -1 -6 1.98099 1.21583
    1 1 -6 3.45764 1.56175
    -1 2 6 2.15488 1.63628
    -1 -1 6 0.32396 0.8688
    1 -2 -6 0.72918 1.62665
    -2 1 6 2.31319 1.75144
    -1 2 6 2.13933 1.69895
    -1 2 -6 2.105 1.87797
    2 -1 6 0.96387 0.68594
    -2 1 -6 3.43487 1.38446
    2 -1 -6 1.18127 2.18581
    2 -1 -6 2.31476 1.52926
    1 1 -6 2.40143 0.87906
    -1 -1 6 3.84489 1.54054
    -2 1 6 1.53901 1.45711
    -1 2 -6 2.01291 1.5146
    -1 2 -6 1.00364 1.25351
    1 -2 -6 3.09124 1.4002
    2 -1 6 3.20492 1.2684
    -2 1 6 2.85919 1.36441
    1 -2 -6 1.01814 1.29492
    -2 1 -6 1.13447 1.30572
    -2 1 -6 1.89814 1.16527
    -1 2 6 2.27788 1.37687
    -2 1 -6 2.15405 1.28815
    -1 -1 -6 3.65821 1.5085
    2 -1 -6 1.32952 1.26076
    1 1 -6 3.4656 1.79251
    -1 -1 -6 2.28454 1.14265
    1 1 6 2.51613 1.55875
    -1 2 6 -0.49928 1.49705
    1 1 -6 -0.13736 1.24067
    1 -2 6 3.10475 1.10711
    2 -1 -6 1.1909 1.72976
    -1 -1 6 2.63154 1.40111
    -1 -1 -6 6.45295 1.06182
    1 -2 6 5.26771 1.49246
    -1 2 6 2.82682 1.20832
    -2 1 6 0.50294 1.38323
    -1 2 -6 1.51446 1.19867
    -2 1 6 2.46591 1.50215
    1 1 6 2.0231 1.64351
    2 -1 6 3.83913 1.45596
    2 -1 6 1.58765 1.22252
    -1 2 -6 2.26592 1.15222
    -1 -1 6 2.42574 1.34685
    -1 -1 6 7.21586 1.69978
    1 -2 6 4.77691 1.46047
    1 1 -6 0.3491 1.13851
    2 -1 6 3.6695 1.26039
    2 -1 6 4.41225 1.53253
    2 -1 -6 4.3472 1.23141
    1 -2 -6 0.61796 1.13488
    1 1 6 0.82293 1.20296
    1 -2 -6 2.65522 1.53956
    1 1 6 1.35113 1.3505
    1 -2 6 1.01267 0.87884
    -2 1 6 1.67791 0.82392
    2 -1 -6 2.47642 1.24748
    1 -2 6 0.86607 0.70543
    -1 2 6 1.25414 1.4046
    -1 -1 6 1.76522 1.26911
    -1 -1 -6 1.45108 1.18304
    -2 1 -6 0.97947 0.85075
    -1 2 -6 2.11869 0.80716
    -1 -1 6 2.49514 1.28675
    1 -2 6 1.86422 1.43731
    -2 1 6 3.29248 1.16877
    -2 1 6 2.9799 1.41641
    -1 2 6 1.46289 1.02453
    -1 -1 -6 1.6239 1.6011
    1 -2 -6 0.48509 1.16639
    2 -1 6 1.04319 0.82526
    -1 2 6 1.35398 1.05931
    -1 2 -6 1.18128 0.74562
    -2 1 -6 2.69172 1.32913
    -2 1 -6 2.84272 1.30502
    1 1 -6 1.36112 1.25805
    -1 -1 -6 2.12315 1.38245
    -2 1 6 2.64037 0.95842
    1 1 6 0.51514 1.32977
    1 -2 -7 260.043 8.18115
    -1 -1 7 253.596 6.05926
    -1 2 -7 257.92 7.24785
    2 -1 7 257.37 7.39848
    -2 1 -7 247.653 8.14709
    -1 -1 -7 262.639 7.86319
    -1 2 -7 251.469 7.15231
    1 1 -7 268.784 7.17021
    -2 1 7 262.045 6.36651
    -1 2 7 261.008 7.05019
    2 -1 7 260.555 7.45317
    -2 1 -7 260.377 7.22371
    2 -1 7 257.747 7.76401
    1 -2 -7 264.427 6.3002
    1 1 7 254.83 7.62064
    -2 1 -7 261.278 5.78206
    1 -2 7 246.302 6.82883
    -1 -1 -7 258.767 8.07205
    1 -2 -7 244.006 7.22443
    -2 1 -7 250.865 7.78443
    1 -2 7 254.985 7.51646
    1 1 7 253.703 7.3395
    2 -1 -7 253.732 8.16231
    -1 2 7 247.982 7.59954
    2 -1 -7 255.502 6.45215
    -1 -1 -7 252.538 6.69236
    2 -1 -7 255.997 7.24162
    1 1 7 255.546 6.81207
    -2 1 7 268.696 7.71912
    1 1 -7 266.421 8.32853
    -1 2 -7 272.107 8.49714
    -1 -1 7 244.833 7.64435
    -1 2 7 258.786 6.30856
    1 1 -7 258.344 6.13411
    2 -1 -7 263.124 6.71988
    -2 1 -7 274.377 7.23595
    2 -1 -7 260.827 8.2218
    -1 2 -7 273.986 8.21664
    -1 -1 -7 267.799 7.52753
    2 -1 7 243.32 7.71676
    1 1 -7 259.957 7.48869
    1 1 -7 259.678 8.26276
    1 1 7 256.753 6.75064
    -2 1 7 251.384 7.15125
    1 -2 -7 247.543 7.88382
    -1 2 -7 239.887 8.10638
    1 -2 -7 263.228 6.86594
    -2 1 7 255.454 7.63187
    -1 -1 -7 252.774 8.19653
    -2 1 7 260.864 6.89765
    1 1 -7 265.717 6.10844
    1 1 7 254.257 7.03847
    2 -1 7 254.641 5.72257
    1 1 7 259.66 6.47122
    -1 -1 7 257.49 6.19934
    2 -1 -7 264.478 6.71204
    1 -2 -7 245.55 7.68564
    1 -2 7 260.756 7.70189
    2 -1 -7 246.492 7.38487
    1 -2 7 254.355 7.60554
    -1 2 7 253.45 7.44464
    -1 2 7 251.842 7.01937
    -1 2 7 262.035 7.40498
    -2 1 -7 269.499 8.03184
    -1 -1 7 259.487 7.18158
    -2 1 -7 268.804 8.40116
    -2 1 7 260.477 7.45733
    -1 -1 7 253.353 7.43523
    2 -1 7 260.388 7.2221
    1 1 7 265.584 7.63504
    1 1 -7 258.474 7.15389
    -1 -1 -7 262.673 7.38502
    -1 2 7 257.873 7.4598
    -1 2 -7 259.931 7.23699
    -1 2 -7 247.332 7.19691
    1 -2 7 258.16 7.11956
    -2 1 -7 254.186 6.99579
    1 1 -7 253.94 7.21623
    1 -2 -7 243.227 6.8997
    -1 2 -7 250.004 6.8278
    -1 -1 -7 253.681 6.72217
    -1 -1 7 349.808 9.10642
    1 1 7 269.671 7.81963
    -2 1 -7 253.247 7.2339
    2 -1 7 254.153 7.54512
    2 -1 -7 263.005 7.78879
    -2 1 7 270.432 7.39547
    -1 -1 -7 266.492 6.42596
    -1 2 -7 249.45 7.93415
    -1 2 7 270.333 6.74956
    -2 1 7 260.332 7.66873
    1 1 -7 258.163 8.03616
    1 -2 7 265.372 7.58835
    1 -2 -7 258.11 7.21075
    1 -2 7 257.661 7.55015
    -2 1 -7 256.064 6.98325
    2 -1 -7 246.196 7.07096
    2 -1 7 259.286 7.06289
    -1 -1 7 260.752 7.55572
    -1 2 7 263.015 7.69624
    1 -2 7 259.226 5.7032
    1 1 7 249.343 7.31786
    1 1 -7 256.022 6.83557
    -2 1 -7 249.455 7.34663
    2 -1 -7 256.631 7.18
    -1 -1 7 263.767 7.50196
    -1 2 7 267.468 7.53819
    1 -2 7 258.359 6.32631
    1 1 7 246.917 6.73679
    -1 -1 7 248.113 7.10783
    -2 1 7 262.573 7.06823
    -1 2 -7 249.742 6.13902
    -1 2 7 254.009 6.89159
    2 -1 7 260.288 6.24606
    2 -1 -7 257.876 6.82911
    -2 1 7 262.063 6.01621
    1 -2 -7 257.727 6.83337
    -1 -1 -7 255.097 6.91593
    -1 -1 -7 262.042 7.06886
    -2 1 -7 257.093 6.18406
    2 -1 7 263.369 6.60943
    -2 1 7 267.441 7.49981
    1 1 -7 263.462 7.19724
    1 -2 7 268.786 8.13441
    -1 2 -7 257.446 5.79782
    1 1 7 264.315 7.14218
    1 -2 -7 260.083 6.76235
    -2 1 -7 256.532 6.77959
    1 -2 -7 249.592 7.17832
    -1 -1 7 265.881 7.43644
    -1 2 7 269.29 6.65383
    -1 -1 -7 265.919 7.34164
    -2 1 7 253.579 6.14161
    2 -1 7 256.374 7.62429
    1 -2 -8 888.346 18.3076
    1 -2 -8 903.789 19.6146
    1 1 -8 872.209 20.666
    -2 1 8 863.875 18.2708
    2 -1 -8 869.032 20.5957
    -1 -1 -8 881.205 20.5702
    1 -2 -8 882.275 20.6444
    -1 2 8 869.793 18.6175
    1 -2 8 854.663 19.7698
    1 1 -8 878.165 18.0855
    -2 1 -8 875.407 20.0576
    2 -1 -8 880.969 19.4491
    -1 -1 8 869.77 17.988
    -2 1 -8 887.993 20.8862
    -1 2 8 897.897 18.3773
    -1 2 -8 906.72 19.3968
    2 -1 8 915.266 19.7743
    2 -1 -8 902.214 18.498
    2 -1 -8 903.545 18.7586
    2 -1 8 869.682 19.4861
    -2 1 -8 909.635 19.4154
    -1 2 -8 883.309 21.0135
    1 1 8 903.529 18.9712
    1 -2 8 890.105 18.9264
    -1 -1 -8 901.225 18.759
    -1 2 8 886.574 19.0773
    -1 -1 -8 873.453 20.0319
    1 -2 -8 889.741 20.1821
    1 1 -8 866.811 20.8599
    -2 1 8 865.617 19.327
    -1 2 8 889.14 19.0691
    -1 2 8 867.004 19.5075
    1 -2 -8 884.419 18.7798
    1 -2 -8 889.479 20.4047
    2 -1 -8 887.472 20.8051
    1 1 8 875.273 19.1887
    2 -1 -8 865.097 19.7259
    -1 -1 -8 884.831 20.7658
    1 1 8 877.191 18.2662
    -1 -1 8 864.035 17.9583
    2 -1 -8 908.003 18.6228
    1 1 -8 860.104 19.7148
    -1 2 -8 896.875 20.8238
    -1 -1 -8 876.649 19.771
    -2 1 8 899.553 18.8651
    -2 1 -8 855.82 20.2344
    -2 1 -8 886.339 20.8967
    2 -1 8 892.778 19.5923
    -1 -1 8 866.885 19.292
    1 1 8 867.832 18.6284
    2 -1 8 887.13 17.4772
    -1 2 -8 876.172 20.5036
    -2 1 -8 896.448 19.3053
    1 1 8 928.768 20.1745
    -1 -1 8 892.72 19.9251
    2 -1 8 863.645 19.2432
    1 -2 8 909.491 20.0337
    -1 2 -8 861.916 20.3304
    -2 1 -8 882.277 19.0692
    -1 2 -8 861.945 18.9314
    1 -2 -8 890.42 19.1453
    1 1 8 889.555 19.8334
    -1 2 8 883.167 18.7018
    2 -1 -8 872.275 20.033
    -1 -1 8 869.676 19.9374
    -2 1 8 882.534 19.8345
    -2 1 8 887.155 19.4304
    -1 -1 -8 908.069 18.446
    -2 1 -8 899.884 19.0408
    1 -2 8 901.318 19.4733
    -1 -1 -8 867.003 18.8697
    -2 1 8 893.765 20.0697
    -1 2 8 879.969 19.9752
    -1 2 8 870.605 19.753
    2 -1 8 898.251 19.9902
    1 1 -8 875.286 20.3927
    2 -1 8 900.023 19.4253
    -2 1 8 882.273 19.6555
    -1 -1 8 917.544 19.3651
    -1 -1 -8 900.973 18.9755
    1 -2 -8 882.036 18.825
    1 -2 8 870.612 19.9983
    -1 -1 -8 861.952 18.9561
    1 1 -8 901.18 18.8874
    -1 2 8 873.6 18.4332
    1 -2 8 897.351 18.3461
    2 -1 8 908.346 18.2288
    1 1 8 849.96 18.6575
    2 -1 -8 877.107 18.9279
    -2 1 -8 891.737 18.6938
    2 -1 8 878.592 19.9893
    1 -2 -8 865.415 18.7673
    -1 2 8 868.693 19.1392
    -1 -1 8 885.11 19.6647
    -1 2 -8 876.821 17.4393
    -2 1 8 889.174 19.2615
    -2 1 8 885.648 17.9201
    1 1 8 871.033 19.0968
    2 -1 8 891.433 18.4581
    -1 -1 8 908.997 19.8696
    -1 2 8 862.846 19.6054
    1 -2 -8 889.184 19.3296
    1 1 8 888.248 19.6821
    2 -1 -9 267.06 7.03572
    1 1 9 272.228 7.45224
    -1 2 9 260.998 7.01682
    1 -2 -9 262.87 7.9363
    1 -2 9 272.855 8.24151
    -2 1 -9 265.726 9.24115
    2 -1 -9 261.848 7.86531
    -1 2 9 258.362 7.45709
    -1 2 -9 260.369 7.71966
    -2 1 -9 280.85 8.57131
    -1 -1 -9 281.803 8.63687
    -1 -1 -9 271.973 7.26994
    1 -2 9 250.696 7.27652
    -1 -1 -9 254.527 8.96494
    1 1 -9 262.539 9.12867
    1 -2 -9 270.026 9.20606
    2 -1 -9 265.422 9.00956
    2 -1 9 278.912 8.10888
    -1 2 9 263.313 6.93116
    -1 2 -9 244.368 9.09431
    2 -1 -9 253.535 7.1415
    -1 -1 -9 247.5 8.20495
    2 -1 -9 267.479 9.01314
    1 1 -9 269.279 8.33803
    1 -2 -9 264.913 8.68608
    1 1 9 279.767 7.15448
    -1 2 -9 249.608 8.91743
    1 1 9 254.522 7.59215
    -1 2 -9 253.929 8.7002
    -1 -1 9 245.264 7.65493
    1 -2 -9 267.728 8.71488
    -2 1 -9 249.939 8.58038
    -1 -1 -9 257.428 8.98884
    1 1 -9 257.875 9.04592
    -2 1 -9 263.511 9.09579
    2 -1 -9 266.969 8.30687
    -2 1 9 260.798 7.1896
    -1 2 9 264.562 7.40582
    -1 -1 9 272.543 8.41053
    2 -1 -9 245.466 8.24641
    2 -1 9 257.149 8.25145
    1 -2 -9 263.015 6.98716
    1 1 9 277.164 8.48187
    1 -2 -9 258.217 7.67066
    2 -1 9 266.978 7.84692
    1 1 -9 253.124 8.55486
    -2 1 9 263.882 8.35188
    -1 -1 9 257.788 8.1945
    1 -2 9 267.134 8.36702
    -1 2 9 267.848 8.23633
    2 -1 9 263.584 7.78391
    1 1 9 249.778 8.01244
    1 -2 9 258.267 7.79893
    -1 -1 -9 263.999 7.51925
    -1 2 -9 280.662 8.89073
    -1 2 9 270.457 8.40065
    -2 1 9 262.686 8.18169
    1 1 -9 268.946 7.32266
    -2 1 9 264.808 7.98056
    -1 2 9 256.617 7.92187
    2 -1 9 258.261 8.32469
    1 1 9 255.09 7.93707
    1 -2 9 264.447 6.88373
    1 1 9 255.578 7.52347
    -1 -1 -9 266.878 7.41789
    -1 -1 9 265.766 7.64009
    1 -2 9 263.134 8.34033
    1 -2 -9 260.576 7.18506
    1 -2 -9 257.747 7.30568
    -1 -1 -9 263.143 7.38586
    -1 2 9 262.429 7.61721
    -1 -1 9 261.659 7.98709
    -1 -1 9 281.035 8.29062
    -2 1 -9 260.842 7.01905
    2 -1 9 264.294 6.78167
    -2 1 9 253.709 7.66144
    -1 -1 -10 119.71 5.45592
    -2 1 -10 116.4 5.368
    -2 1 -10 126.048 6.49964
    -1 2 10 106.501 4.07307
    2 -1 10 112.052 4.98042
    -1 2 -10 107.445 4.75948
    1 1 10 108.35 4.43963
    -1 -1 -10 118.457 6.1746
    2 -1 -10 112.366 5.96721
    -1 2 -10 108.14 6.14929
    1 -2 -10 112.361 4.99365
    2 -1 -10 105.053 4.88743
    1 -2 -10 117.708 6.07426
    1 -2 10 105.402 5.02416
    1 1 -10 117.634 6.11608
    1 -2 -10 121.014 5.95508
    -1 -1 -10 115.261 5.44294
    2 -1 -10 114.62 5.38194
    -2 1 10 115.047 4.28158
    1 1 -10 117.829 5.43758
    1 -2 -10 117.298 5.75838
    -1 2 -10 119.626 6.00742
    2 -1 -10 105.007 5.85728
    -1 2 -10 105.17 5.80151
    -1 -1 -10 124.181 6.24621
    1 1 -10 113.436 5.97788
    -2 1 -10 125.075 5.98523
    -2 1 -10 108.326 6.07663
    -1 2 10 108.172 4.37356
    2 -1 10 120.584 4.94776
    1 -2 10 114.526 5.29153
    1 -2 10 122.604 5.02349
    2 -1 -10 113.577 5.33926
    2 -1 10 112.316 4.86559
    1 1 10 119.275 5.44522
    1 -2 -10 120.628 4.90564
    -1 -1 -10 106.988 4.59698
    -2 1 10 113.747 5.20386
    -1 -1 10 112.94 5.28374
    1 1 10 109.753 5.11302
    -2 1 10 117.254 5.3302
    2 -1 10 109.812 5.20089
    -1 -1 10 113.334 5.18899
    -1 2 10 114.511 5.32741
    -1 2 10 111.074 5.14233
    -2 1 -10 118.298 5.31501
    -1 2 -10 120.281 5.74821
    1 1 -10 119.305 5.71426
    -1 -1 10 113.807 4.98516
    2 -1 10 104.284 5.14728
    -2 1 10 111.97 4.92343
    -1 2 10 116.95 4.80593
    -2 1 10 99.5497 4.59107
    1 1 10 122.03 4.78267
    -1 2 10 117.066 5.04134
    -1 -1 10 115.197 4.76535
    1 1 10 121.447 5.17358
    1 -2 10 108.839 5.21043
    -1 -1 -10 104.108 4.29643
    -1 -1 10 106.085 5.00626
    1 1 11 77.5174 3.87361
    -1 -1 -11 73.9331 5.33137
    -1 2 -11 90.9595 5.85233
    -2 1 -11 75.324 5.59972
    1 -2 11 85.9672 4.51905
    2 -1 -11 85.0835 4.43371
    2 -1 -11 74.5425 5.4265
    1 -2 -11 89.2411 5.673
    2 -1 11 78.1483 4.28441
    -2 1 -11 77.3651 4.65372
    1 1 -11 81.2819 5.56398
    -1 -1 -11 77.7297 4.62884
    1 -2 -11 91.436 4.52748
    2 -1 -11 86.4497 4.99278
    -1 2 -11 82.5196 5.38967
    1 -2 -11 84.3191 5.23847
    -2 1 -11 74.3527 5.04708
    -1 -1 -11 79.716 4.88344
    -1 2 -11 74.5301 5.17811
    -2 1 -11 73.9945 5.39349
    1 -2 -11 86.0531 5.29219
    2 -1 -11 81.6346 5.58302
    1 1 -11 82.5534 4.98588
    1 1 -11 66.9637 5.11919
    -1 -1 -11 76.8108 5.4015
    -2 1 11 79.3209 4.74021
    1 1 -11 82.5136 5.10524
    -1 2 11 71.6049 4.42454
    -2 1 11 77.6388 4.55061
    1 1 11 69.4412 4.47188
    1 -2 -11 85.24 4.43223
    1 1 11 79.301 4.52659
    -2 1 -11 73.4041 4.54782
    2 -1 11 83.7728 4.34158
    -1 -1 11 81.55 4.71551
    -1 2 -11 79.4224 4.99986
    1 -2 11 74.8008 4.14938
    -1 -1 11 87.5901 4.64502
    2 -1 -11 73.0744 4.79899
    2 -1 11 76.7038 4.59145
    -1 2 11 74.3491 4.5416
    1 -2 11 80.4604 4.70398
    -1 -1 11 77.0959 4.25346
    -2 1 11 76.9858 4.15124
    -1 2 11 82.3726 4.18665
    2 -1 11 80.1872 4.52965
    -1 2 11 71.5693 4.14797
    -2 1 11 77.8646 4.26773
    1 1 11 72.9191 3.84166
    1 1 11 79.5435 4.39635
    -1 -1 11 81.9166 4.48865
    -1 -1 11 72.471 3.86235
    1 -2 11 73.3066 4.44325
    -1 -1 -12 205.191 8.88371
    2 -1 12 215.903 7.64526
    -2 1 -12 212.448 9.32727
    -1 -1 -12 213.815 8.08097
    -2 1 -12 228.55 8.19604
    1 -2 12 217.587 7.89339
    -1 2 -12 205.19 9.1376
    1 -2 -12 198.804 9.00884
    2 -1 -12 212.574 9.26297
    2 -1 -12 213.798 7.69579
    1 -2 -12 227.397 7.76816
    1 1 -12 204.46 9.01244
    2 -1 -12 184.357 8.6936
    1 -2 -12 200.207 8.49746
    1 1 -12 217.49 8.38721
    2 -1 -12 211.848 8.26436
    -2 1 -12 213.415 8.70497
    -1 -1 -12 212.307 9.05704
    -2 1 -12 210.201 9.04645
    1 1 -12 198.173 9.0167
    1 -2 -12 208.46 8.77174
    -1 2 -12 214.339 8.77381
    -1 2 -12 204.783 8.91734
    -1 -1 -12 197.246 8.17309
    1 1 -12 222.955 8.78766
    -1 -1 12 217.307 8.21684
    -2 1 12 232.498 8.35596
    1 -2 12 212.446 8.17378
    -1 2 -12 203.91 8.31701
    1 1 12 203.455 7.78205
    -1 2 12 211.681 8.02028
    1 -2 12 217.309 7.66671
    -2 1 -12 195.63 7.83381
    -1 -1 12 206.472 7.94911
    1 1 12 215.936 8.25781
    -1 2 12 203.647 8.02821
    -2 1 12 198.227 7.88614
    2 -1 -12 220.856 8.35265
    2 -1 12 211.745 8.1333
    2 -1 12 217.526 7.62332
    -2 1 12 199.552 7.50763
    1 1 12 199.567 7.0014
    -1 -1 12 215.3 7.24698
    -2 1 12 217.427 7.56308
    -1 -1 12 213.201 7.64472
    1 1 12 213.49 7.79731
    1 -2 12 213.884 8.15782
    2 -1 12 209.824 8.07861
    -1 -1 12 228.65 8.10136
    -1 2 12 200.368 7.48419
    -1 2 12 221.998 7.50847
    1 1 -13 89.4455 6.55621
    2 -1 13 97.6656 5.11193
    -1 2 -13 87.4362 6.64126
    -2 1 -13 103.828 7.00844
    -1 -1 -13 96.2882 6.56328
    1 -2 -13 102.78 6.79707
    1 -2 13 93.6922 5.13413
    -2 1 -13 102.055 5.64169
    -1 -1 -13 90.6574 5.45337
    2 -1 -13 98.2256 6.74039
    -2 1 -13 98.9199 6.30828
    1 1 -13 97.5348 6.77229
    -2 1 -13 103.789 6.63892
    2 -1 -13 91.3401 5.70761
    2 -1 -13 113.123 6.82932
    1 -2 -13 104.014 6.39866
    -1 2 -13 90.285 6.33288
    -1 -1 -13 84.027 6.03229
    1 -2 -13 94.3027 6.40146
    1 1 -13 103.236 5.89134
    -1 2 -13 97.3307 6.39503
    -1 -1 -13 102.072 6.07155
    1 -2 13 86.7153 5.04899
    -2 1 13 99.301 5.55047
    1 1 13 95.1588 5.51551
    -1 2 13 95.3196 5.38055
    1 1 -13 97.479 5.91042
    -1 -1 13 92.3283 5.50493
    -2 1 -13 94.2332 5.48856
    1 -2 13 89.355 5.33368
    -1 2 13 89.3744 5.42888
    -1 -1 13 86.7447 5.28661
    2 -1 13 94.3148 5.48269
    2 -1 -13 99.1005 5.89109
    1 1 13 100.72 5.42163
    -2 1 13 96.4166 5.57835
    -1 2 -13 93.1817 5.91225
    2 -1 13 101.71 5.14983
    -1 2 13 97.0431 4.92663
    -1 -1 13 88.2644 5.26401
    -1 2 13 94.9461 5.16363
    2 -1 13 91.0274 5.46046
    -1 -1 13 95.6451 5.13402
    -2 1 13 83.198 4.84537
    1 -2 13 92.8125 5.4151
    -2 1 13 86.5615 4.87741
    1 1 13 106.191 5.44525
    -1 2 -14 138.548 7.9568
    -2 1 -14 123.883 7.79119
    1 1 -14 111.017 7.60479
    -1 -1 -14 135.59 7.912
    1 -2 -14 134.852 8.01588
    1 -2 14 121.99 6.15513
    2 -1 -14 129.214 7.83938
    2 -1 14 134.393 6.20432
    2 -1 -14 116.074 7.51365
    1 -2 -14 131.921 7.44429
    -1 -1 -14 127.995 6.98228
    -2 1 -14 132.796 7.25834
    1 1 -14 133.531 7.08544
    -2 1 -14 114.07 7.18713
    1 1 -14 130.79 7.70616
    -1 -1 -14 130.24 7.54367
    -1 2 -14 130.966 7.64309
    2 -1 -14 122.03 6.8258
    -1 2 -14 116.03 7.09422
    1 -2 -14 122.796 7.29448
    -1 -1 14 127.073 6.46081
    -2 1 14 137.083 6.66908
    1 1 14 126.852 6.67449
    2 -1 -14 133.01 6.79341
    1 1 -14 126.148 6.9687
    -1 2 14 116.064 6.36903
    2 -1 14 127.824 6.70159
    -1 2 14 121.429 6.57028
    1 1 14 123.207 6.40664
    -1 -1 14 125.797 6.57612
    -2 1 14 114.87 6.38789
    -1 2 -14 125.269 6.83127
    1 -2 14 128.654 6.56439
    1 -2 14 124.912 6.12652
    2 -1 14 120.706 6.12515
    -2 1 14 126.01 5.95447
    -1 -1 14 133.488 6.45775
    1 -2 14 137.401 6.67761
    1 1 14 127.081 6.26421
    2 -1 14 124.233 6.4312
    -2 1 14 130.453 6.14441
    -1 2 14 132.997 6.15569
    -1 -1 14 120.569 5.96331
    1 1 -15 26.7212 5.06872
    -1 -1 -15 31.8446 5.1961
    1 1 -15 22.8279 3.68801
    1 -2 -15 26.1194 5.05189
    -1 -1 15 30.5706 3.40585
    2 -1 -15 26.0864 4.82441
    -1 2 -15 26.2788 4.95566
    -2 1 -15 31.5089 5.14495
    1 -2 15 31.0949 3.48686
    -2 1 -15 23.7876 4.39793
    -1 2 -15 30.2227 4.81988
    -1 -1 -15 26.6235 4.86534
    -1 2 -15 21.1115 4.31918
    1 -2 -15 30.9591 4.5635
    1 1 -15 32.1925 5.18809
    2 -1 -15 27.6064 4.08943
    1 -2 -15 33.2807 4.96746
    -1 -1 -15 24.8213 4.45064
    2 -1 -15 33.5981 4.98691
    -2 1 -15 32.0408 4.84839
    2 -1 15 32.5598 3.77159
    -2 1 15 24.3133 3.53484
    1 1 15 27.0908 3.48381
    1 1 15 25.6198 3.78124
    1 1 -15 24.7423 4.19045
    -1 2 15 28.656 3.55061
    -1 2 15 28.9613 3.68266
    -1 -1 15 33.2579 3.82892
    -1 -1 15 25.9255 3.43537
    1 -2 15 29.0698 3.81832
    2 -1 15 28.3338 3.44859
    -2 1 15 30.5726 3.68294
    -1 2 -15 22.2043 3.93412
    1 -2 15 26.0829 3.38129
    1 1 15 28.7789 3.39305
    2 -1 15 26.0348 3.5006
    1 -2 15 33.032 3.84792
    -1 -1 15 24.9386 3.51652
    1 -2 -16 207.619 10.5019
    -2 1 -16 217.28 10.5351
    -1 -1 -16 214.994 10.4854
    2 -1 -16 205.527 10.3953
    -1 2 -16 193.186 10.2665
    1 1 -16 185.913 10.0234
    1 -2 16 189.344 8.17303
    -2 1 -16 199.65 9.74002
    -1 -1 -16 194.144 9.77296
    -2 1 -16 204.791 9.94502
    -1 2 -16 193.152 9.90705
    2 -1 -16 191.366 9.804
    1 1 -16 202.051 10.2355
    1 -2 -16 199.934 9.68423
    -1 2 -16 200.538 9.63378
    1 -2 -16 209.161 9.80133
    1 1 16 179.102 8.6109
    1 -2 16 178.016 8.04909
    -1 2 -16 172.235 8.85693
    -1 2 16 177.063 8.4039
    1 -2 16 176.479 8.53135
    2 -1 16 199.794 8.93824
    -1 2 16 181.338 8.64631
    -1 -1 16 206.152 9.02362
    2 -1 16 189.17 8.16464
    -1 -1 16 184.9 8.52345
    1 1 16 196.218 8.66709
    -2 1 16 192.682 8.70305
    -2 1 16 199.277 8.8187
    1 1 -16 197.019 9.32583
    1 -2 16 194.631 8.72297
    1 1 16 186.64 8.17036
    -1 -1 16 204.055 8.51566
    2 -1 16 196.416 8.63395
    2 -1 -17 10.5657 4.86719
    -1 -1 -17 9.27482 4.85135
    -1 2 -17 8.92289 4.62347
    -2 1 -17 5.27694 4.95171
    1 -2 -17 13.4724 4.55281
    1 1 -17 9.97754 4.91185
    -2 1 -17 11.6562 4.31454
    -1 2 -17 4.51991 4.22518
    1 1 -17 10.9887 4.84029
    1 -2 -17 13.3376 4.63441
    1 -2 -17 11.0264 4.33407
    -1 2 -17 6.72328 4.30906
    -2 1 -17 13.4265 4.24257
    2 -1 -17 6.18335 4.25175
    -1 -1 -17 7.81612 4.47582
    -2 1 17 8.6913 3.09243
    -2 1 17 10.5147 3.1122
    1 1 17 8.9157 3.34551
    1 -2 17 8.866 2.9461
    2 -1 17 10.3112 3.42491
    -1 2 17 7.78505 3.09585
    1 1 17 6.49611 3.27738
    -1 -1 17 12.2408 3.36346
    -1 -1 17 6.99454 3.30352
    -1 2 17 9.58476 3.2951
    1 -2 17 10.2257 2.98365
    2 -1 17 10.1741 3.25227
    -1 -1 17 11.0341 2.84946
    1 1 17 5.30281 2.73921
    1 -2 17 5.79642 2.70203
    -2 1 -18 67.0795 7.10061
    1 -2 -18 75.2312 7.33107
    1 1 -18 86.6059 7.66158
    2 -1 -18 60.8748 6.90686
    -1 2 -18 56.4402 6.93436
    -1 -1 -18 69.9099 7.21721
    1 1 -18 72.1419 7.16245
    -1 2 -18 65.3029 6.54885
    -1 -1 -18 89.4441 7.3547
    -2 1 -18 76.6306 6.94276
    2 -1 -18 59.2311 6.76576
    1 -2 -18 63.8209 6.55403
    -1 2 -18 78.5407 7.10601
    -1 -1 18 72.493 5.70504
    -2 1 18 76.8357 5.83234
    -1 2 18 82.2456 6.12963
    -1 -1 18 69.2603 5.64648
    1 1 18 62.5601 5.30482
    2 -1 18 67.312 5.6972
    1 1 18 61.4462 5.62017
    -1 2 18 66.7577 5.50722
    -2 1 18 77.9435 6.04489
    1 -2 18 63.9929 5.57096
    2 -1 18 69.1176 5.47303
    -1 -1 18 70.9905 5.53943
    1 -2 18 54.9408 4.97097
    2 -1 -19 15.0942 5.41399
    1 -2 -19 4.57876 5.26743
    -1 -1 -19 0.64756 5.11045
    -2 1 -19 4.56931 5.41038
    1 1 -19 3.28118 5.17889
    -1 2 -19 8.58349 5.6239
    -2 1 -19 9.18052 4.35927
    -1 -1 -19 5.55942 4.61698
    2 -1 -19 3.1147 5.13914
    -1 2 -19 5.59723 4.62159
    1 1 -19 1.92152 5.18339
    1 -2 -19 6.41572 4.45854
    -1 2 19 8.09106 3.41518
    -1 2 19 3.06084 2.97705
    -1 -1 19 3.39443 3.13372
    1 1 19 10.0522 3.3666
    1 -2 19 7.74985 3.26073
    2 -1 19 9.90398 3.59379
    -1 -1 19 6.20468 3.07371
    -2 1 19 4.06725 2.9105
    1 1 19 -0.52224 3.13254
    -2 1 19 4.55793 2.92749
    1 -2 19 3.93426 3.02796
    -1 -1 19 7.46162 3.08255
    2 -1 19 5.3465 2.99268
    -1 -1 -20 0.6795 5.07761
    2 -1 -20 8.27587 5.52514
    1 -2 -20 0.68628 4.85582
    -1 2 -20 4.13851 5.21314
    -2 1 -20 -7.51946 5.99922
    1 1 -20 5.51121 5.40759
    1 -2 -20 -3.04268 4.25017
    -2 1 -20 -1.91365 4.84813
    -1 2 -20 -5.18316 5.11213
    1 1 -20 5.35276 5.49279
    -1 -1 -20 0.6436 4.37518
    2 -1 -20 3.25339 5.41738
    2 -1 20 1.08901 3.26447
    -2 1 20 0.5325 3.2769
    1 -2 20 1.08282 2.87721
    -1 2 20 4.26379 3.22375
    -1 2 20 7.3833 3.48412
    -1 -1 20 -0.54145 3.18766
    -1 -1 20 0.50513 2.77442
    -2 1 20 2.11787 3.49792
    1 1 20 0.50096 3.05657
    1 1 20 4.90802 3.29851
    2 -1 20 1.51321 2.96957
    1 -2 20 -1.02069 2.80306
    -1 2 -21 1.43526 5.51531
    1 1 -21 10.0309 5.44644
    -1 -1 -21 12.0154 5.80301
    2 -1 -21 7.89071 5.77636
    -2 1 -21 7.10235 5.74742
    1 -2 -21 7.87776 5.62237
    -2 1 -21 17.1435 5.20352
    -1 2 -21 2.67594 4.82455
    -1 -1 -21 5.33899 4.84254
    1 1 -21 4.15338 5.2912
    2 -1 -21 0.6738 5.47933
    -1 -1 21 4.72097 3.31043
    1 1 21 7.96057 3.73003
    -2 1 21 7.76661 3.23705
    -2 1 21 5.48412 3.43287
    -1 2 21 4.38653 3.37558
    1 -2 21 2.25452 3.52806
    -1 2 21 1.66728 3.08629
    -1 -1 21 2.81924 3.67111
    2 -1 21 6.23741 3.49074
    1 -2 21 4.75681 3.05498
    -1 -1 -22 21.3083 5.5488
    1 1 -22 20.6958 6.50604
    -2 1 -22 20.98 5.70072
    -2 1 22 22.0844 4.43994
    -2 1 22 20.0323 4.36857
    -1 2 22 18.9389 4.3318
    -1 2 22 26.5293 4.33246
    2 0 -22 2.15094 5.62917
    0 -2 -22 13.5985 5.1112
    -2 0 22 3.92242 3.8373
    0 2 22 7.2328 3.70433
    2 -2 22 5.48256 3.6767
    2 0 -21 -2.14802 5.64952
    -2 2 -21 3.57513 5.34305
    0 -2 -21 0.71032 5.33833
    2 0 -21 6.2563 5.13444
    0 -2 -21 9.25072 4.93759
    -2 0 21 -1.12128 3.07924
    0 2 21 -3.24552 3.62569
    0 2 21 -0.56368 3.46869
    2 -2 21 1.13036 3.20171
    -2 0 21 -4.88828 3.3985
    2 -2 21 1.06957 3.0895
    0 -2 -20 31.3088 6.04099
    2 0 -20 32.9167 6.32944
    -2 2 -20 24.1173 6.18976
    2 0 -20 26.1958 6.1061
    -2 2 -20 23.6343 5.34072
    0 -2 -20 26.1279 5.4712
    -2 0 20 32.3096 4.56929
    -2 0 20 17.8509 4.1478
    0 2 20 27.0296 4.48352
    0 2 20 22.3842 3.94022
    2 -2 20 20.6248 4.21945
    2 -2 20 27.3676 4.10121
    2 0 -19 -0.65418 4.91642
    -2 2 -19 5.27134 5.17222
    0 -2 -19 2.60333 5.31736
    -2 2 -19 -3.00126 4.58739
    2 0 -19 -3.85854 5.42805
    -2 2 -19 -2.99351 4.84419
    0 -2 -19 3.66078 4.20485
    0 2 19 2.99673 3.29963
    -2 0 19 -3.0166 3.09391
    -2 0 19 -3.60216 3.24621
    0 2 19 2.07046 2.84297
    2 -2 19 -3.63377 3.32709
    2 -2 19 -0.49778 2.73403
    -2 2 -18 -2.51527 4.61714
    2 0 -18 0.61936 4.70732
    0 -2 -18 -1.84925 4.76239
    0 -2 -18 2.32945 3.73244
    -2 2 -18 -0.57294 4.15646
    2 0 -18 3.05664 4.69761
    -2 2 -18 4.59063 4.13746
    2 -2 18 0.49285 2.67799
    -2 0 18 -1.95592 2.85194
    0 2 18 0.49109 3.09793
    -2 0 18 -2.39521 2.9228
    0 2 18 -3.32582 3.02122
    2 -2 18 0.47546 2.69349
    -2 2 -17 2.37914 4.49535
    0 -2 -17 2.32375 4.26557
    2 0 -17 -6.43243 4.80047
    0 -2 -17 6.62148 4.17039
    -2 2 -17 1.63335 4.02139
    2 0 -17 6.96167 4.50612
    -2 2 -17 -4.92109 4.15573
    -2 0 17 1.8548 2.65296
    0 2 17 -2.7899 3.18277
    2 -2 17 0.46503 2.55409
    -2 0 17 0.45507 2.57793
    0 2 17 -1.35328 2.47754
    2 -2 17 -1.35932 2.6675
    2 -2 16 3.7725 2.40037
    2 0 -16 12.0452 4.88511
    -2 2 -16 3.37295 4.2016
    0 -2 -16 3.82073 4.28525
    -2 2 -16 6.70736 3.96559
    -2 2 -16 9.32845 4.09
    2 0 -16 5.45622 4.6474
    0 -2 -16 2.07895 3.97292
    0 2 16 3.39918 2.72453
    0 2 16 3.05754 2.73435
    -2 0 16 2.5765 2.59869
    2 0 -16 9.61391 3.93403
    -2 0 16 4.36376 2.75404
    2 -2 16 6.13641 3.10244
    -2 0 16 1.90076 2.36058
    2 -2 16 7.28274 2.81053
    0 -2 -15 0.509 4.25737
    -2 2 -15 -0.52866 3.76444
    2 -2 15 -0.71559 2.38102
    2 0 -15 -5.60163 4.52461
    2 0 -15 7.65456 4.28778
    -2 2 -15 0.48501 3.47537
    0 -2 -15 6.33367 4.08741
    0 -2 -15 3.90452 3.70942
    -2 2 -15 -3.40019 3.39249
    0 2 15 -1.22841 2.583
    0 2 15 -0.3991 2.67512
    2 0 -15 3.88903 3.05741
    -2 0 15 2.41841 2.43794
    -2 0 15 -2.45003 2.65766
    2 -2 15 -0.81907 2.60416
    2 -2 15 3.05747 2.32535
    -2 2 -15 -1.6775 2.831
    2 -2 15 1.61945 2.44879
    -2 0 15 -0.35756 2.23728
    2 -2 14 111.051 5.71355
    2 0 -14 103.482 5.84228
    2 0 -14 112.156 7.30787
    0 -2 -14 106.652 7.23891
    -2 2 -14 101.603 7.0614
    -2 2 -14 100.396 6.56834
    2 0 -14 101.809 7.16285
    0 -2 -14 118.805 6.80792
    0 -2 -14 111.429 6.89082
    -2 2 -14 105.613 6.77011
    2 -2 14 94.8026 5.41816
    -2 2 -14 87.2431 5.91845
    2 0 -14 96.0888 6.27367
    2 -2 14 110.295 6.08203
    -2 0 14 100.546 5.91035
    0 2 14 100.645 5.82648
    -2 0 14 112.093 6.11908
    0 2 14 102.727 6.03913
    2 -2 14 106.485 6.02827
    -2 0 14 108.739 5.70808
    0 2 14 118.773 5.75884
    2 -2 13 2.22303 2.12866
    2 0 -13 -0.43426 3.61553
    -2 2 -13 0.45955 3.6632
    0 -2 -13 -1.30497 3.80154
    2 0 -13 -0.33522 2.53357
    0 -2 -13 0.63907 2.3462
    -2 2 -13 0.42223 3.11864
    0 -2 -13 -0.42161 3.30947
    2 0 -13 -0.99832 2.67928
    2 0 -13 1.76053 3.66441
    -2 2 -13 0.85073 3.16022
    0 -2 -13 -2.15447 3.21627
    -2 0 13 -0.70005 2.36285
    0 2 13 0.70576 2.01894
    2 -2 13 -1.05688 2.20433
    -2 2 -13 -1.46543 2.62518
    -2 0 13 2.81263 2.27085
    2 0 -13 2.64953 3.37668
    0 2 13 -0.34592 2.26844
    2 -2 13 2.30489 1.91732
    0 2 13 1.46214 1.87422
    0 2 13 1.38135 1.89105
    2 -2 13 -0.35438 2.19918
    -2 0 13 -0.92769 2.05786
    -2 0 13 0.8574 1.90194
    2 -2 12 61.2507 4.14738
    2 0 -12 57.2083 4.27814
    -2 2 -12 75.1138 5.91157
    -2 2 -12 65.1741 4.35795
    2 0 -12 64.6424 5.42104
    0 -2 -12 58.1303 4.23173
    0 -2 -12 77.7026 5.80793
    -2 2 -12 68.2227 5.49293
    2 0 -12 58.6655 4.45599
    0 -2 -12 65.7081 4.94935
    2 0 -12 61.1298 5.42279
    -2 2 -12 59.5383 5.05271
    0 -2 -12 65.6245 5.24943
    -2 2 -12 57.7991 4.46931
    2 0 -12 64.2965 4.80169
    2 -2 12 60.4978 3.98784
    -2 0 12 70.7381 4.60729
    0 2 12 63.7211 4.41263
    -2 0 12 67.2402 4.45023
    0 2 12 74.8184 4.63731
    2 -2 12 58.1727 4.28797
    0 2 12 68.3265 4.12131
    -2 0 12 69.1958 4.15303
    2 -2 12 64.311 4.37218
    0 2 12 56.7838 3.94163
    -2 0 12 72.76 4.19983
    0 -2 -11 -0.83728 2.20212
    2 -2 11 -0.8307 1.8158
    2 0 -11 3.15285 2.11703
    2 0 -11 -0.35941 3.19341
    -2 2 -11 -3.11685 3.4897
    -2 2 -11 -0.26956 2.17028
    0 -2 -11 -4.33653 3.40101
    0 -2 -11 0.35518 2.8169
    2 0 -11 -1.48033 3.34125
    2 0 -11 -0.81826 2.35346
    0 -2 -11 1.48408 2.732
    -2 2 -11 -3.21014 2.8432
    -2 2 -11 1.82447 2.90866
    2 -2 11 -0.71177 1.78307
    -2 2 -11 -0.62718 2.23297
    -2 0 11 1.1929 2.01318
    2 0 -11 -1.62362 2.691
    -2 0 11 0.59209 1.79062
    2 -2 11 -2.36186 1.87733
    0 2 11 2.37836 2.06265
    0 2 11 0.29351 1.92472
    0 2 11 0.24211 1.86043
    0 2 11 0.24554 1.63403
    -2 0 11 1.30124 1.6284
    2 -2 11 2.73138 1.99014
    -2 0 11 -0.24913 1.7169
    0 -2 -10 966.977 22.3562
    2 0 -10 988 23.4743
    2 0 -10 990.575 22.4614
    -2 2 -10 942.421 23.6929
    -2 2 -10 971.019 22.2962
    0 -2 -10 985.27 23.6025
    2 -2 10 973.762 22.3347
    0 2 10 957.249 21.0777
    2 0 -10 964.626 23.5898
    0 -2 -10 974.66 23.3827
    2 0 -10 976.652 22.1745
    -2 2 -10 952.364 23.4575
    0 -2 -10 982.483 22.5795
    -2 2 -10 973.594 23.3418
    0 2 10 988.878 22.5731
    -2 0 10 959.482 22.5103
    2 -2 10 985.291 22.5758
    -2 2 -10 973.896 22.7714
    -2 0 10 976.013 22.4996
    0 2 10 956.09 22.4765
    2 -2 10 961.042 22.1681
    0 -2 -10 975.732 21.2012
    2 0 -10 1001.74 23.0433
    2 -2 10 976.443 21.6636
    2 -2 10 983.798 22.7084
    -2 0 10 985.423 22.0333
    -2 0 10 1002.65 22.1664
    0 -2 -10 984.96 21.2348
    0 2 10 985.967 21.9085
    0 2 10 988.698 21.8498
    0 2 9 0.39946 1.06675
    2 -2 9 -0.23451 1.68041
    0 -2 -9 -3.17778 2.61845
    2 0 -9 2.0156 2.65034
    -2 2 -9 -0.32069 2.75514
    2 0 -9 -0.95262 1.83004
    0 -2 -9 -0.47415 1.85122
    -2 2 -9 -0.23125 1.95186
    -2 0 9 -1.29619 1.78016
    0 2 9 -0.16853 1.4479
    -2 0 9 1.09127 1.36494
    -2 2 -9 0.29251 2.38984
    2 0 -9 -0.60648 2.69432
    -2 2 -9 3.34079 2.54025
    0 2 9 1.69153 1.68345
    0 -2 -9 1.39428 2.29525
    2 0 -9 1.06478 1.96014
    0 -2 -9 -0.58135 2.39755
    2 -2 9 0.22471 1.5381
    2 0 -9 -1.89885 2.23745
    2 -2 9 -0.71486 1.68598
    2 -2 9 0.18703 1.47572
    -2 2 -9 0.31998 1.35039
    0 -2 -9 -0.15717 1.56253
    0 2 9 -0.48394 1.83904
    -2 0 9 -0.23986 1.64185
    -2 0 9 -1.48066 1.85462
    0 2 9 1.45436 1.73689
    -2 0 9 -0.63617 1.60271
    -2 0 9 -1.7051 1.61088
    2 -2 9 0.7555 1.74723
    0 2 9 -1.58188 1.46906
    0 2 9 -0.20702 1.69944
    0 -2 -9 0.17242 1.39508
    2 0 -8 565.853 11.6765
    -2 2 -8 550.65 13.6421
    -2 2 -8 571.833 14.7716
    0 -2 -8 556.645 13.7608
    2 0 -8 559.291 13.7106
    2 -2 8 541.263 13.0753
    2 -2 8 569.659 13.7195
    0 -2 -8 538.223 14.2997
    0 2 8 559.213 12.1667
    0 -2 -8 552.743 12.091
    2 0 -8 540.412 14.2739
    2 0 -8 583.999 12.9076
    -2 2 -8 556.777 14.5668
    0 2 8 552.013 12.8726
    0 2 8 555.272 12.4121
    0 -2 -8 560.009 14.3271
    -2 0 8 550.04 12.9727
    2 0 -8 574.028 14.6453
    2 0 -8 559.917 12.1907
    0 2 8 564.43 13.0946
    -2 0 8 524.118 12.3308
    2 0 -8 552.067 13.272
    0 -2 -8 531.23 13.468
    -2 2 -8 548.831 14.2875
    0 -2 -8 557.693 11.9723
    2 -2 8 558.902 12.9339
    -2 2 -8 577.199 12.6895
    -2 0 8 564.404 13.6544
    -2 0 8 550.843 13.7296
    2 -2 8 542.646 13.4579
    2 0 -8 544.627 14.0746
    2 -2 8 551.803 13.6026
    0 2 8 553.375 13.6502
    0 2 8 561.492 13.7614
    0 -2 -8 518.822 12.3537
    2 0 -8 534.806 12.8696
    -2 0 8 564.502 13.4088
    0 -2 -8 565.47 13.087
    0 -2 -8 559.988 12.9407
    0 2 8 531.277 12.969
    -2 2 -8 551.259 12.0904
    0 -2 -8 555.803 12.8643
    -2 0 8 527.125 10.9547
    -2 0 8 547.282 13.2792
    0 2 8 543.406 12.4744
    2 -2 8 544.276 13.7814
    2 -2 8 535.081 11.6321
    0 2 8 555.342 13.3042
    0 -2 -7 3.51686 2.68795
    2 0 -7 0.57731 1.49474
    -2 2 -7 -0.50743 2.02242
    0 2 7 1.83765 0.89362
    0 -2 -7 0.56032 1.02585
    -2 0 7 0.86583 0.8719
    2 0 -7 0.32794 0.80894
    0 -2 -7 1.75736 1.76291
    2 -2 7 -0.16068 1.57134
    2 0 -7 2.10765 1.28349
    2 -2 7 -0.19369 1.47212
    0 2 7 -0.3243 1.53704
    -2 2 -7 2.67418 1.85538
    0 2 7 0.90641 1.92124
    2 0 -7 0.87601 2.0981
    -2 2 -7 0.16796 1.40484
    -2 0 7 1.30537 1.9707
    0 2 7 -0.49406 1.1412
    2 0 -7 -0.65179 1.09742
    -2 2 -7 -0.50446 1.48187
    -2 2 -7 2.31328 2.02168
    2 0 -7 0.23857 2.17083
    2 0 -7 -0.15478 1.54879
    0 -2 -7 1.02108 1.98043
    -2 0 7 -0.61433 1.17711
    -2 2 -7 -3.1548 2.25894
    -2 0 7 0.42426 1.49019
    2 -2 7 1.00089 2.00304
    0 2 7 0.58933 1.51618
    0 2 7 0.15036 1.4304
    0 -2 -7 -0.22719 2.02677
    -2 2 -7 1.57772 1.48485
    2 -2 7 0.96198 1.15996
    -2 0 7 0.179 1.57749
    -2 0 7 -0.98303 1.47757
    2 -2 7 -0.18378 1.34944
    2 0 -7 0.4759 1.23871
    -2 2 -7 1.27727 1.43008
    0 2 7 1.74729 2.03391
    0 -2 -7 -0.50376 0.83746
    0 -2 -7 0.86896 1.18362
    2 0 -7 -0.87701 1.89184
    -2 2 -7 -1.22693 1.20387
    2 -2 7 1.10257 1.45741
    -2 0 7 0.56071 1.46713
    0 2 7 2.65751 1.8872
    -2 2 -7 -0.10636 1.10445
    2 -2 7 -1.20529 1.60935
    2 0 -7 0.57933 1.17759
    -2 2 -7 -0.81953 0.88205
    2 -2 7 0.45719 0.70399
    2 -2 7 -0.09246 1.0184
    0 2 7 -0.15185 1.29325
    0 2 7 -0.25795 1.20941
    0 -2 -7 10.2548 2.23957
    0 -2 -7 -0.9076 1.40284
    -2 0 7 0.16607 1.27616
    -2 0 7 -0.35342 1.40861
    2 0 -7 1.3425 1.40386
    -2 0 7 0.3728 0.5671
    0 2 7 -0.34474 1.67427
    -2 0 7 0.68817 0.64298
    0 -2 -7 0.62042 1.601
    0 -2 -6 1157.81 24.8171
    2 0 -6 1168.8 24.7859
    2 -2 6 1187.3 24.5957
    2 0 -6 1169.58 22.4393
    -2 0 6 1151.47 24.3639
    -2 2 -6 1179.56 24.2275
    0 2 6 1190.01 22.98
    0 -2 -6 1158.78 24.5697
    0 2 6 1119.73 24.2893
    0 -2 -6 1148.94 22.8981
    2 -2 6 1135.23 24.6562
    2 0 -6 1179.83 24.5363
    -2 0 6 1161.1 22.4653
    2 -2 6 1153.83 24.0997
    -2 2 -6 1140.6 25.2412
    0 2 6 1186.77 24.1831
    2 0 -6 1180.46 23.8121
    -2 2 -6 1144.35 24.4536
    -2 2 -6 1157.59 24.1723
    2 -2 6 1140.71 24.6302
    -2 0 6 1199.76 23.6614
    -2 0 6 1167.01 23.6453
    2 0 -6 1171.62 23.3864
    0 2 6 1142.16 23.5571
    -2 2 -6 1164.38 25.1337
    0 2 6 1138.84 23.759
    0 -2 -6 1167.03 24.9209
    0 -2 -6 1146.38 24.0397
    0 2 6 1152.47 23.9805
    2 0 -6 1154.36 25.0782
    -2 2 -6 1150.31 25.0275
    2 0 -6 1144.94 23.7413
    2 0 -6 1124.59 23.9074
    0 -2 -6 1169.46 24.1459
    2 -2 6 1160.85 24.3909
    -2 2 -6 1191.87 24.1438
    2 0 -6 1184.78 24.9553
    -2 0 6 1152.19 24.2996
    -2 2 -6 1170.99 23.9871
    -2 2 -6 1180.84 23.394
    0 -2 -6 1153.49 22.7466
    -2 0 6 1134.95 24.3319
    -2 0 6 1174.29 24.5628
    0 2 6 1157.63 24.5027
    2 -2 6 1179.27 23.5788
    0 2 6 1182.65 24.4416
    0 -2 -6 1141.41 23.0432
    0 -2 -6 1170.12 24.1838
    2 -2 6 1165.23 24.275
    -2 2 -6 1171.86 22.4039
    -2 0 6 1168.26 24.0603
    2 -2 6 1141.55 22.4226
    -2 0 6 1120.21 22.4113
    2 -2 6 1170.96 23.1659
    2 0 -6 1179.31 23.814
    0 2 6 1145.62 23.63
    0 -2 -6 1156.88 23.6534
    -2 2 -6 1165.9 23.3375
    -2 0 6 1142.24 24.276
    0 2 6 1175.74 24.2705
    0 2 6 1164.41 23.791
    0 -2 -6 1177.9 24.0151
    2 0 -6 1188.94 22.3814
    0 -2 -6 1148.51 23.9849
    2 -2 6 1183.42 24.6263
    2 0 -6 1153.84 23.902
    -2 2 -5 -1.37895 1.54294
    -2 0 5 -0.82751 1.6126
    2 -2 5 2.57823 1.8257
    2 0 -5 -1.24159 1.12584
    0 -2 -5 0.93001 1.44818
    2 0 -5 -5.82862 1.98525
    0 2 5 1.72992 1.49635
    2 0 -5 1.88738 0.59164
    2 -2 5 4.00521 1.55736
    2 0 -5 1.20805 1.45176
    0 -2 -5 2.19647 1.85583
    0 -2 -5 -0.06004 0.75908
    -2 2 -5 3.22281 1.93907
    0 2 5 0.18426 0.67831
    0 2 5 0.54334 1.61413
    2 -2 5 1.98763 1.29635
    -2 0 5 0.27672 0.60022
    -2 2 -5 -0.679 1.3325
    0 2 5 0.32588 1.14799
    0 2 5 -0.10359 1.22821
    2 0 -5 1.87141 1.2724
    -2 0 5 0.75944 1.17331
    2 0 -5 1.26863 1.04017
    2 -2 5 1.11133 1.53688
    2 0 -5 0.70876 1.9721
    0 -2 -5 -0.80011 1.43627
    -2 0 5 1.08849 1.10309
    0 -2 -5 1.18029 1.72992
    -2 2 -5 1.91937 1.74039
    0 2 5 2.99579 1.40779
    -2 2 -5 -0.73993 1.89207
    -2 2 -5 2.01586 1.4841
    2 0 -5 -3.05972 1.73333
    -2 0 5 0.44864 1.31792
    0 -2 -5 -0.12813 1.4946
    2 -2 5 0.29288 1.20792
    -2 2 -5 0.70462 1.04771
    2 -2 5 -0.13087 1.23613
    2 -2 5 0.0894 0.93115
    -2 2 -5 0.82872 0.8733
    0 -2 -5 -0.14795 0.63592
    0 2 5 4.34218 1.61831
    -2 0 5 1.16278 1.49577
    0 -2 -5 1.39716 0.85414
    0 2 5 1.99102 1.43217
    2 0 -5 0.97 1.14116
    -2 2 -5 -1.30859 1.27543
    -2 0 5 0.13693 1.26036
    -2 2 -5 -0.13377 1.20298
    -2 0 5 -0.14303 1.27086
    2 0 -5 -0.12325 1.21736
    0 2 5 -0.33688 1.12368
    0 -2 -5 0.38681 1.20908
    2 0 -5 -1.0016 1.04742
    2 -2 5 1.19495 1.02118
    -2 0 5 0.62223 1.09219
    -2 2 -5 0.63346 0.52734
    0 2 5 -0.55849 1.53374
    0 -2 -5 -0.12788 1.42335
    2 0 -5 0.19138 0.66729
    2 -2 5 0.91944 0.47494
    0 -2 -5 0.61119 1.22144
    -2 2 -5 1.639 1.12466
    2 -2 5 2.57446 1.35647
    -2 0 5 0.15712 0.68951
    0 2 5 0.87173 1.04761
    0 -2 -4 4.75048 1.51276
    0 2 4 3.54783 0.68073
    -2 2 -4 5.23475 1.96631
    2 0 -4 4.7084 1.10627
    -2 0 4 3.47526 1.57312
    -2 0 4 3.02986 1.27578
    2 -2 4 2.39474 1.51582
    0 2 4 3.7491 1.61994
    -2 2 -4 4.19799 1.64012
    2 0 -4 5.54929 1.49538
    0 -2 -4 5.0879 0.84593
    2 0 -4 4.01699 1.64251
    0 -2 -4 3.07448 1.56189
    0 2 4 3.56439 1.39476
    2 -2 4 5.22188 1.64597
    2 -2 4 3.05199 1.34709
    0 2 4 3.3481 1.20545
    2 0 -4 3.70833 1.85039
    0 2 4 3.12704 1.22821
    -2 0 4 5.25158 1.20665
    -2 2 -4 5.64946 1.9125
    -2 0 4 5.44242 1.13817
    -2 0 4 5.22399 1.60934
    0 -2 -4 6.40833 1.44605
    2 0 -4 2.92908 1.11124
    0 2 4 1.7972 1.33592
    2 -2 4 3.88929 0.60924
    2 -2 4 5.52379 1.40804
    -2 2 -4 3.46203 0.60346
    -2 2 -4 6.59127 1.49904
    0 -2 -4 3.54352 1.5755
    2 0 -4 2.88577 1.20521
    2 0 -4 1.91074 1.65467
    2 0 -4 3.6033 1.18076
    -2 0 4 4.57169 1.19304
    -2 2 -4 8.57878 0.93518
    0 2 4 3.4911 1.66257
    -2 0 4 3.59255 1.45589
    0 -2 -4 5.83338 0.59786
    -2 2 -4 4.90394 1.43011
    2 -2 4 1.67268 1.28586
    -2 0 4 4.57405 1.38308
    0 -2 -4 4.26237 0.75076
    -2 2 -4 5.46928 1.14301
    2 -2 4 4.29505 1.20138
    0 2 4 3.26114 1.6441
    0 -2 -4 5.96427 1.66443
    2 -2 4 4.35587 0.88838
    -2 0 4 3.16761 1.30636
    2 0 -4 4.87832 1.31691
    -2 2 -4 6.29035 1.26123
    0 -2 -4 6.48561 1.46573
    -2 2 -4 5.39183 1.37173
    0 -2 -4 2.63878 1.47282
    2 -2 4 3.77802 1.12915
    2 -2 4 3.43856 1.248
    0 2 4 2.49018 1.42696
    -2 0 4 4.20314 0.89877
    0 -2 -4 3.60401 1.33013
    2 0 -4 5.08072 0.84177
    0 2 4 1.53786 1.15327
    2 0 -4 5.75369 1.13195
    -2 0 4 4.24075 1.12004
    0 2 4 6.3211 1.34103
    2 0 -3 -0.54641 1.41473
    0 -2 -3 1.29205 1.28682
    2 -2 3 0.53125 1.35127
    0 2 3 -0.09774 0.54626
    -2 0 3 0.94626 1.32385
    0 -2 -3 0.71077 1.45744
    0 -2 -3 1.24146 0.82765
    0 2 3 -1.20409 1.48593
    -2 0 3 -0.20682 1.23715
    -2 2 -3 0.52855 1.24466
    2 0 -3 -0.34589 1.36692
    2 -2 3 -1.0154 1.27826
    2 -2 3 -0.11427 1.27175
    -2 2 -3 -0.23695 1.42058
    -2 2 -3 -0.38589 1.54919
    -2 2 -3 -0.12959 1.62499
    0 -2 -3 0.63378 1.21459
    2 0 -3 0.17773 1.12118
    -2 2 -3 0.10212 1.18836
    2 0 -3 -0.22715 0.77634
    2 -2 3 1.04143 0.68314
    0 -2 -3 0.26623 1.14611
    2 0 -3 0.11993 1.62196
    -2 0 3 1.16903 1.08706
    -2 0 3 -0.54057 1.43374
    2 -2 3 1.00786 1.21695
    -2 0 3 0.68681 0.83084
    0 2 3 0.21038 1.43756
    -2 2 -3 -0.0445 0.63782
    0 2 3 -1.11361 1.12998
    0 2 3 0.56044 1.10432
    0 -2 -3 0.4682 1.4497
    2 -2 3 -0.63269 0.9525
    2 0 -3 0.59906 0.90958
    2 -2 3 0.04267 0.61444
    0 2 3 2.64517 1.36872
    -2 2 -3 -0.16354 0.55491
    -2 2 -3 0.10359 1.15593
    -2 0 3 0.28066 1.00556
    0 2 3 1.55075 1.39184
    0 -2 -3 1.31652 1.33922
    2 0 -3 -0.37579 1.67925
    -2 2 -3 -0.14825 0.83984
    -2 0 3 -0.63454 1.0784
    2 -2 3 -0.90233 1.23237
    0 -2 -3 0.10221 1.30757
    2 0 -3 -0.28905 0.92744
    0 2 3 0.22542 1.09356
    -2 0 3 0.22262 1.17967
    0 2 3 0.85244 1.14577
    -2 0 3 0.62365 1.07065
    -2 2 -3 -0.09525 1.06564
    0 -2 -3 -0.35806 1.37812
    2 0 -3 2.27635 1.20511
    2 -2 3 -0.15895 1.04815
    0 2 3 0.11081 1.40641
    0 -2 -3 1.38981 1.31017
    -2 0 3 0.68657 0.91795
    2 -2 3 0.51627 1.12514
    -2 2 -3 0.78302 1.16006
    2 0 -3 0.32608 0.93736
    -2 2 -2 528.685 11.4122
    0 -2 -2 541.508 11.6941
    2 0 -2 548.035 11.0416
    -2 0 2 518.293 11.4409
    2 -2 2 538.726 11.5491
    -2 2 -2 528.152 11.6491
    -2 2 -2 537.763 11.7228
    0 -2 -2 526.422 11.293
    0 -2 -2 512.485 10.4378
    0 2 2 494.951 10.4234
    2 -2 2 536.547 11.5526
    -2 2 -2 440.533 11.1742
    2 0 -2 545.046 11.7011
    -2 0 2 556.167 11.0257
    0 2 2 532.858 11.2148
    2 -2 2 533.099 11.5326
    -2 2 -2 531.496 11.7444
    0 2 2 532.395 11.3859
    0 2 2 534.258 10.7659
    -2 0 2 533.279 11.5077
    2 0 -2 554.541 11.4075
    0 -2 -2 538.964 11.5937
    -2 2 -2 537.13 11.4546
    -2 0 2 554.267 11.4897
    -2 2 -2 539.238 10.8668
    0 -2 -2 533.261 11.5472
    2 -2 2 571.646 11.6752
    2 0 -2 542.239 11.5684
    0 -2 -2 522.776 10.777
    2 -2 2 538.236 10.8201
    0 2 2 525.156 11.4498
    -2 2 -2 548.691 10.8396
    2 0 -2 545.828 11.2941
    -2 0 2 533.813 11.391
    0 2 2 541.625 11.5865
    2 0 -2 534.753 11.1497
    2 0 -2 524.138 11.7416
    0 -2 -2 548.029 11.3519
    2 -2 2 543.388 10.8683
    2 -2 2 531.08 11.5984
    -2 0 2 551.317 11.2635
    0 2 2 517.763 11.3791
    2 -2 2 557.878 11.3045
    -2 2 -2 550.417 11.2614
    -2 2 -2 533.416 11.379
    2 -2 2 526.149 11.2943
    0 -2 -2 537.465 11.5616
    2 0 -2 536.156 11.0617
    2 0 -2 542.924 11.4741
    0 2 2 548.939 11.686
    0 2 2 532.403 11.0298
    2 0 -2 564.661 11.1926
    0 -2 -2 537.472 10.9946
    -2 0 2 548.923 11.6236
    -2 0 2 527.43 11.0967
    2 -2 1 1.65148 1.14009
    0 2 1 0.41448 0.87214
    0 -2 -1 -0.1706 1.15977
    -2 0 1 0.10941 0.78078
    -2 0 1 0.49308 0.8067
    2 -2 1 1.55447 1.00213
    0 -2 -1 -0.25071 0.9541
    -2 2 -1 -0.1522 1.07519
    0 -2 -1 0.51835 0.64291
    0 2 1 0.7326 0.70013
    0 2 1 1.17259 1.0291
    -2 2 -1 0.29273 0.91397
    2 0 -1 1.5523 1.35879
    2 0 -1 0.25735 0.73343
    2 0 -1 0.38388 0.82274
    -2 2 -1 0.36333 1.25622
    -2 0 1 0.53342 1.0802
    2 -2 1 1.08739 0.88187
    -2 2 -1 0.25621 0.89326
    0 -2 -1 0.15438 1.0513
    -2 0 1 0.98731 1.1756
    0 -2 -1 -0.64461 0.71396
    -2 2 -1 1.4 1.24417
    2 -2 1 0.26054 1.11759
    0 2 1 1.93364 1.1258
    0 2 1 -0.12549 0.61981
    2 0 -1 0.82042 0.95477
    2 0 -1 0.48571 1.17135
    0 -2 -1 0.0849 1.00893
    -2 0 1 -0.20647 0.82526
    0 2 1 0.02789 0.45681
    -2 0 1 0.65329 1.28203
    0 -2 -1 -0.38504 1.06324
    2 0 -1 0.5805 0.8187
    -2 2 -1 1.13207 0.47568
    2 -2 1 2.72068 1.15322
    2 0 -1 0.2661 1.34268
    0 -2 -1 1.20374 0.46501
    2 -2 1 0.71889 0.47722
    2 0 -1 -0.11805 0.78847
    0 2 1 -0.25088 1.18912
    -2 0 1 0.12647 0.73245
    0 -2 -1 0.55567 0.99545
    0 2 1 1.11944 0.96964
    -2 0 1 0.30761 1.00863
    0 2 1 0.47952 0.86971
    2 -2 1 0.24172 0.6174
    0 2 1 0.35396 1.19262
    0 -2 -1 -0.42503 1.15374
    -2 2 -1 0.03565 0.58818
    2 -2 1 0.46003 0.78995
    -2 2 -1 1.24427 1.11601
    -2 2 -1 0.60459 0.69904
    -2 0 1 -1.43561 1.05719
    2 0 -1 0.1448 1.01297
    2 0 -1 0.494 1.14819
    2 -2 1 -0.4613 1.08275
    0 -2 -1 0.96194 0.88836
    -2 0 1 -0.33203 0.97285
    -2 2 0 -0.06128 0.84905
    -2 2 0 2.01191 1.20713
    0 -2 0 0.14551 0.92913
    -2 0 0 0.06855 1.01132
    2 0 0 -0.17257 1.35644
    -2 2 0 -0.07418 1.08141
    2 -2 0 1.35175 0.96355
    0 2 0 0.1597 0.6623
    2 -2 0 0.95437 1.08892
    0 2 0 0.29098 0.76914
    0 -2 0 1.11966 0.82476
    0 2 0 1.01047 0.90968
    0 2 0 1.56 0.60148
    2 0 0 1.25019 0.99618
    2 -2 0 5.38202 1.13813
    2 0 0 0.48869 0.67568
    0 2 0 0.91127 0.7201
    -2 0 0 1.97832 1.06991
    0 2 0 5.2768 0.94155
    0 -2 0 1.5957 0.96076
    0 -2 0 1.21168 0.90118
    -2 2 0 -0.07084 0.93104
    0 -2 0 0.91109 0.77811
    2 0 0 0.65195 0.88408
    0 2 0 1.26521 0.8834
    2 -2 0 -0.07656 1.03201
    2 -2 0 1.53028 1.14592
    -2 0 0 0.53258 0.966
    -2 0 0 2.46829 0.79244
    -2 2 0 0.07469 1.0032
    -2 0 0 3.46101 0.89327
    -2 0 0 0.21334 1.29054
    0 2 0 1.20188 0.92467
    2 0 0 0.14369 0.98707
    -2 0 0 0.39896 0.94564
    2 0 0 0.22747 1.31426
    2 0 0 0.89814 0.7634
    0 -2 0 0.93538 0.64489
    0 2 0 1.31036 0.72046
    0 2 0 0.04565 0.65248
    0 2 0 0.56073 0.6828
    0 2 0 1.05518 0.90715
    -2 2 0 3.44985 1.03337
    2 -2 0 -0.16413 1.10419
    -2 2 0 0.21666 0.82696
    2 0 0 1.14509 1.19769
    0 -2 0 0.07477 1.0308
    2 -2 0 0.65423 0.60618
    0 2 0 1.07643 0.62575
    2 -2 0 3.43291 0.92262
    -2 2 0 0.57251 0.56496
    -2 0 0 1.19432 1.11271
    -2 2 0 1.0843 1.13806
    0 2 0 1.01721 0.80051
    0 2 0 1.10619 0.98477
    0 -2 0 -0.43933 0.88982
    0 2 0 -0.31644 0.81303
    2 0 0 1.8419 0.88986
    -2 0 0 0.75665 1.0145
    2 0 0 0.95735 1.0639
    -2 0 0 2.07815 0.93121
    -2 0 -1 1.23176 0.77283
    -2 2 1 -0.22253 1.07954
    0 2 -1 0.11898 0.78026
    0 -2 1 0.49819 0.88408
    2 0 1 2.24227 1.23938
    0 -2 1 -0.13388 0.73535
    -2 2 1 0.4229 0.89141
    2 -2 -1 1.28841 1.09888
    0 2 -1 -0.31324 0.74448
    0 2 -1 -0.69536 0.74859
    0 -2 1 0.696 0.91386
    2 0 1 -0.08658 1.29575
    2 -2 -1 1.00124 1.0123
    -2 0 -1 1.2092 1.28519
    -2 0 -1 0.53256 1.25002
    -2 2 1 -0.55463 1.1284
    -2 2 1 0.57332 1.13083
    -2 0 -1 0.15719 0.57604
    -2 2 1 -0.08568 1.10902
    0 2 -1 -0.19168 0.7797
    2 0 1 -0.15704 0.9478
    0 -2 1 0.33922 0.91438
    2 0 1 -0.07989 0.64402
    2 -2 -1 0.45054 1.22511
    0 2 -1 0.32108 0.802
    -2 0 -1 -0.67494 1.05582
    -2 2 1 0.28638 0.99018
    0 -2 1 -0.05987 0.88568
    2 -2 -1 -0.15461 1.02141
    -2 0 -1 0.38889 0.71662
    0 -2 1 1.63197 0.88851
    0 2 -1 -0.22509 0.70424
    2 0 1 0.89399 1.06209
    -2 0 -1 1.99304 1.09208
    2 0 1 1.34292 0.74342
    0 -2 1 -0.60114 0.91442
    2 0 1 0.85215 1.16773
    0 2 -1 0.31631 0.71499
    -2 0 -1 0.45466 1.18089
    0 2 -1 0.97376 0.61678
    -2 2 1 -0.19629 0.71095
    0 -2 1 0.85537 0.83016
    2 -2 -1 1.87341 1.245
    -2 2 1 -0.15059 1.04309
    2 0 1 0.06845 1.05907
    0 -2 1 0.06392 0.73855
    -2 0 -1 -0.50562 1.08263
    0 2 -1 -0.17971 0.65455
    2 0 1 -0.87631 0.90207
    2 -2 -1 1.30655 0.80529
    0 -2 1 4.45211 0.99852
    0 -2 1 0.46469 0.78887
    2 0 1 -0.12528 0.77587
    -2 0 -1 0.13093 0.80234
    0 -2 1 0.38887 0.90085
    2 -2 -1 1.82736 1.02594
    -2 0 -1 0.09477 1.14646
    -2 2 1 0.07263 0.95615
    0 2 -1 0.24232 0.72965
    0 2 -1 4.07186 0.8353
    2 -2 -1 0.23731 0.99399
    2 0 1 0.26065 1.28162
    0 2 -1 0.06362 0.71537
    -2 2 1 1.45698 1.24164
    0 2 -2 841.849 16.2266
    0 -2 2 848.128 16.7507
    -2 0 -2 865.961 16.8083
    2 -2 -2 851.095 17.0107
    0 2 -2 838.2 16.8109
    2 0 2 847.846 16.3481
    -2 0 -2 844.502 16.4177
    -2 0 -2 853.222 17.2062
    0 2 -2 850.822 16.6335
    0 -2 2 845.349 16.6871
    2 -2 -2 835.556 16.7206
    2 -2 -2 778.289 16.1237
    -2 2 2 851.976 16.5958
    0 2 -2 846.443 16.2844
    2 0 2 829.557 16.8558
    0 2 -2 836.067 16.5382
    -2 2 2 834.017 16.1137
    2 0 2 838.43 16.803
    -2 0 -2 861.728 15.9999
    0 2 -2 838.281 16.3329
    2 0 2 852.801 16.6484
    -2 2 2 833.933 16.9551
    -2 0 -2 850.391 16.9305
    0 2 -2 808.998 16.9403
    2 0 2 848.802 16.0125
    2 -2 -2 836.184 16.7861
    0 2 -2 844.814 16.6929
    2 -2 -2 823.732 17.0425
    -2 0 -2 849.959 16.7522
    0 2 -2 822.749 16.2803
    0 -2 2 811.592 16.2967
    0 2 -2 846.333 16.4777
    -2 2 2 845.767 16.6752
    -2 2 2 487.403 16.2577
    2 -2 -2 842.313 15.9646
    2 0 2 854.54 16.4598
    0 2 -2 833.646 16.4138
    2 0 2 832.789 16.5565
    0 2 -2 851.401 17.0077
    -2 2 2 844.042 15.9906
    -2 0 -2 873.416 16.7871
    0 -2 2 836.483 16.6337
    0 -2 2 831.794 16.5356
    -2 0 -2 847.427 16.49
    0 -2 2 838.404 16.763
    2 -2 -2 841.469 16.4334
    -2 2 2 862.945 16.5422
    -2 2 2 828.709 16.6553
    0 2 -2 858.411 16.5429
    2 0 2 866.233 16.8727
    -2 0 -2 853.809 16.4175
    0 2 -2 841.182 16.6595
    2 -2 -2 814.628 16.7544
    -2 0 -2 854.887 16.3952
    0 -2 2 824.282 16.4538
    2 0 2 849.24 16.9323
    -2 2 2 828.973 16.7992
    0 -2 2 826.405 16.2006
    2 -2 -2 849.695 16.7423
    -2 2 2 843.164 16.8418
    0 2 -2 854.616 16.6076
    2 0 2 868.675 17.0526
    0 2 -2 856.243 16.3993
    0 2 -2 844.817 16.1617
    0 -2 2 828.753 16.712
    2 0 2 852.657 16.3288
    2 -2 -2 838.35 16.6898
    -2 0 -2 833.775 17.0811
    -2 2 3 2.43672 1.13272
    0 -2 3 0.10467 0.99924
    2 0 3 0.30089 1.23962
    2 -2 -3 -0.87275 0.96549
    -2 0 -3 1.58722 1.25388
    0 2 -3 0.96099 0.80888
    2 -2 -3 0.8288 1.71004
    0 -2 3 0.85444 0.86949
    2 0 3 -0.08912 1.28511
    -2 0 -3 0.57992 1.36556
    0 -2 3 1.15436 1.41184
    -2 2 3 1.30145 0.79754
    -2 0 -3 0.39318 1.47371
    0 2 -3 -0.72913 0.80285
    2 -2 -3 0.63108 1.1691
    0 2 -3 0.11881 1.48685
    0 2 -3 -0.26875 1.07895
    2 -2 -3 1.31496 1.73183
    -2 2 3 0.37151 1.28881
    -2 0 -3 -0.12356 1.67406
    -2 0 -3 0.90689 0.81739
    -2 0 -3 -0.51145 0.8878
    2 0 3 -2.14671 1.57302
    -2 0 -3 0.48219 1.0996
    2 -2 -3 0.88775 1.19586
    2 -2 -3 0.92394 1.37131
    2 0 3 1.74405 1.00421
    -2 2 3 -0.32071 1.63175
    0 2 -3 1.39859 1.61379
    0 2 -3 -0.27755 0.75995
    0 -2 3 2.06899 1.62918
    0 -2 3 1.50946 1.13143
    2 0 3 0.54811 0.80765
    0 -2 3 0.33693 0.75012
    -2 2 3 -0.43425 1.29005
    -2 0 -3 0.24558 1.10714
    0 -2 3 1.05818 0.9452
    -2 2 3 0.34956 1.3558
    2 -2 -3 0.64295 0.93856
    2 -2 -3 0.38576 1.45164
    0 2 -3 0.16042 0.75763
    0 -2 3 -0.38982 0.94986
    -2 0 -3 1.07646 1.35112
    2 0 3 0.42563 1.58569
    0 2 -3 0.29423 0.97825
    2 0 3 -0.21832 0.90324
    -2 2 3 0.47894 0.80563
    2 0 3 -0.95544 1.27554
    -2 2 3 0.09649 1.10683
    0 2 -3 0.24897 1.40687
    2 -2 -3 -0.70551 1.24597
    -2 0 -3 0.48587 0.94042
    0 2 -3 -0.0888 0.8388
    -2 0 -3 -0.13881 0.85785
    -2 2 3 -0.43919 1.18343
    2 0 3 -0.10325 1.29477
    0 -2 3 -1.5384 1.15326
    0 2 -3 1.6645 0.81093
    0 2 -3 -0.1867 0.81242
    0 -2 3 1.98681 0.96605
    2 0 3 0.1929 0.79638
    -2 2 3 0.45338 0.55238
    0 2 -3 0.48016 0.68709
    2 0 3 -0.56767 1.69191
    0 -2 3 1.20485 0.70931
    -2 0 -3 0.45726 1.33975
    -2 2 3 1.13561 1.24809
    2 -2 -3 0.15091 0.55244
    2 -2 -3 0.34524 1.17551
    -2 0 -4 235.361 6.80114
    -2 0 -4 243.256 6.12808
    2 -2 -4 228.392 5.57382
    2 -2 -4 239.682 6.06279
    0 -2 4 234.096 6.5121
    0 -2 4 252.722 6.49749
    2 -2 -4 238.025 6.72045
    -2 2 4 239.816 5.88452
    0 2 -4 237.522 5.57398
    0 -2 4 232.992 5.46595
    2 0 4 248.108 6.59951
    2 0 4 228.545 6.14745
    2 0 4 233.96 6.27742
    -2 0 -4 224.905 6.44559
    0 2 -4 229.072 6.72715
    -2 2 4 239.238 5.51671
    -2 0 -4 236.656 5.67853
    0 2 -4 237.763 6.87357
    0 -2 4 239.395 5.31214
    -2 2 4 236.754 6.20197
    -2 0 -4 235.667 5.85853
    2 -2 -4 232.279 6.19993
    0 -2 4 240.472 6.60825
    2 0 4 234.896 5.76693
    -2 0 -4 239.855 6.00618
    0 2 -4 226.448 6.20734
    -2 2 4 227.287 6.28643
    -2 0 -4 228.148 6.8361
    0 2 -4 238.353 5.30703
    2 -2 -4 226.591 6.6853
    0 -2 4 231.864 6.06977
    -2 2 4 228.353 6.46085
    2 0 4 241.873 6.65483
    2 -2 -4 236.514 6.35448
    2 0 4 239.002 6.15263
    -2 2 4 231.861 6.02512
    -2 0 -4 242.875 6.03979
    2 -2 -4 228.271 6.21552
    2 0 4 239.93 6.50104
    -2 0 -4 242.224 6.29821
    2 -2 -4 237.898 6.18448
    -2 0 -4 240.016 5.75587
    -2 2 4 232.393 5.92094
    -2 2 4 241.222 5.91875
    2 0 4 243.683 5.81559
    -2 2 4 244.675 6.36509
    0 2 -4 242.832 6.16249
    0 -2 4 238.648 6.32437
    2 -2 -4 235.499 5.84604
    0 -2 4 229.078 6.11997
    0 2 -4 237.708 5.95441
    0 2 -4 231.71 6.69974
    -2 2 4 248.553 6.10796
    0 -2 4 247.321 6.40552
    0 2 -4 236.679 5.04943
    0 2 -4 241.048 5.02737
    -2 0 -4 248.109 6.40875
    0 -2 4 236.681 5.8343
    2 0 4 242.824 5.61535
    -2 2 4 239.188 5.41619
    2 -2 -4 236.405 5.3814
    2 0 4 241.415 6.22715
    -2 0 -4 244.495 6.44365
    0 2 -4 235.689 5.68731
    -2 2 4 236.31 6.4321
    2 0 4 246.483 6.55398
    2 0 4 235.813 5.79059
    2 -2 -5 -0.84095 2.00312
    2 -2 -5 -0.5587 1.20438
    0 -2 5 -0.5824 1.16649
    -2 0 -5 -1.56762 1.8033
    0 2 -5 -0.38459 1.09177
    -2 0 -5 1.51467 1.29679
    -2 0 -5 -1.27821 1.70778
    2 -2 -5 0.17393 1.05666
    0 -2 5 1.02883 0.971
    0 -2 5 2.02495 1.63661
    -2 2 5 0.59797 1.16528
    2 -2 -5 0.41253 0.73699
    0 2 -5 -0.18007 1.78446
    2 0 5 -0.14938 1.64961
    0 2 -5 2.50074 1.02376
    2 0 5 1.26767 1.29264
    2 0 5 1.26341 1.56645
    -2 0 -5 -0.72119 0.99554
    -2 2 5 0.37819 1.47744
    -2 0 -5 -0.54954 1.93026
    -2 0 -5 -0.094 0.98191
    0 -2 5 3.44912 1.5064
    -2 2 5 0.2629 1.27248
    2 -2 -5 0.16433 1.95714
    0 2 -5 0.28877 0.58097
    2 -2 -5 0.14392 1.42616
    2 -2 -5 -0.82419 1.28993
    0 -2 5 0.64644 0.61333
    2 0 5 -0.79498 1.65103
    0 2 -5 0.14193 1.596
    -2 2 5 -0.42278 1.60465
    0 2 -5 0.18454 1.87593
    -2 0 -5 0.36297 1.36392
    2 0 5 1.00058 0.91838
    0 -2 5 1.03076 1.13077
    -2 0 -5 0.11258 1.20333
    2 -2 -5 -0.25635 1.20633
    0 2 -5 -0.6993 1.69815
    -2 2 5 0.84131 1.16346
    -2 0 -5 0.13216 1.42442
    2 0 5 -0.12189 1.33175
    2 -2 -5 -0.12795 1.52038
    -2 2 5 2.32571 1.35806
    -2 2 5 -0.56476 1.27973
    2 -2 -5 0.54167 1.16121
    0 2 -5 -0.12432 1.14433
    2 0 5 1.37159 1.09041
    0 -2 5 0.42758 1.21381
    0 2 -5 0.44797 0.94954
    2 0 5 -0.14804 1.42318
    -2 0 -5 0.92032 1.01899
    -2 2 5 -0.14772 1.43486
    0 -2 5 0.87462 1.2578
    2 0 5 0.90019 1.43736
    2 0 5 0.82437 1.04039
    -2 0 -5 1.33655 1.30266
    2 -2 -5 -0.07782 0.87955
    0 -2 5 -0.09907 0.96883
    2 0 5 0.35691 1.30339
    2 -2 -5 1.31052 1.40077
    -2 2 5 -0.24187 0.76702
    -2 2 5 0.18863 1.04699
    -2 2 5 0.42876 1.08964
    2 0 5 0.32016 0.87924
    -2 0 -5 0.53671 1.48952
    0 2 -5 1.39434 0.80519
    0 2 -6 2024.34 40.7748
    -2 2 6 2042.41 39.0465
    0 2 -6 2047.08 39.6637
    2 -2 -6 2009.47 40.4913
    0 -2 6 1992.97 40.2266
    0 -2 6 2038.75 40.0082
    -2 0 -6 2000.37 39.3584
    2 0 6 2044.13 39.6187
    2 -2 -6 1917.64 38.8497
    0 -2 6 1983.23 38.5763
    -2 0 -6 2077.16 40.5628
    -2 0 -6 1950.05 40.3669
    2 -2 -6 2021.01 38.548
    2 0 6 1988.87 39.987
    2 0 6 2006.53 39.9858
    2 -2 -6 2031.84 39.3126
    0 2 -6 2016.08 38.8223
    -2 0 -6 2014 38.7459
    -2 0 -6 1977.49 40.748
    -2 2 6 2024.51 39.6543
    -2 0 -6 2031.66 39.0883
    0 2 -6 1996.76 40.7486
    0 2 -6 2017.31 37.89
    0 2 -6 1997.88 40.0047
    2 -2 -6 2040.77 40.4323
    -2 2 6 1915.27 39.8145
    0 -2 6 1972.5 37.9041
    2 -2 -6 2017.86 40.0436
    -2 0 -6 2008.88 39.6883
    -2 2 6 2042.3 39.6057
    0 -2 6 2002.87 39.606
    2 0 6 2022.91 39.3172
    2 -2 -6 2062.21 39.3499
    2 0 6 1999.56 38.5981
    -2 0 -6 2024.77 38.9586
    2 0 6 2066.4 40.1542
    0 2 -6 2017.86 39.6871
    0 -2 6 1973.19 39.6793
    -2 2 6 2003.98 40.0445
    0 2 -6 1983.5 39.3366
    -2 0 -6 2009.69 39.7362
    -2 0 -6 2034.21 39.3989
    0 2 -6 1973.78 40.5131
    -2 2 6 1940.43 39.2725
    2 -2 -6 2019.57 39.3618
    2 -2 -6 2005.32 39.6455
    2 -2 -6 2006.72 39.7126
    0 2 -6 2035.72 39.6168
    2 0 6 1987.75 39.5687
    -2 2 6 2021.03 39.6551
    2 0 6 2037.62 39.1124
    0 -2 6 1999.26 40.0007
    -2 0 -6 2015.85 39.7733
    0 -2 6 2024.46 40.0721
    0 -2 6 1969.67 39.0318
    -2 0 -6 2038.03 38.8629
    -2 2 6 1974.31 38.7894
    2 0 6 2046.91 39.3427
    -2 0 -6 2072.69 39.6555
    2 -2 -6 1980.56 38.7734
    2 -2 -6 2022.77 39.6321
    -2 2 6 2002.09 38.8977
    0 2 -6 2024.39 38.8013
    -2 2 6 2039.97 40.0383
    2 0 6 2030.63 38.919
    2 0 6 2012.29 40.0534
    -2 2 6 2016.95 39.0816
    -2 2 7 0.24573 1.2412
    2 -2 -7 -0.19626 0.89635
    0 2 -7 -2.20525 2.20347
    0 -2 7 1.01839 1.83889
    2 0 7 0.48431 1.23377
    -2 0 -7 0.22599 2.16505
    0 -2 7 -0.39569 1.10098
    2 -2 -7 -0.14102 1.34152
    -2 0 -7 0.29102 1.42295
    2 0 7 0.18828 1.85969
    0 2 -7 1.61634 1.22163
    2 0 7 -0.53909 1.57702
    2 -2 -7 -0.75776 1.19718
    -2 0 -7 2.16877 1.93479
    0 -2 7 -0.18804 1.33901
    0 2 -7 1.03092 1.24142
    2 -2 -7 -1.13828 2.24117
    2 -2 -7 -1.36659 1.64783
    2 0 7 -1.03021 1.54633
    -2 0 -7 0.89594 1.64933
    -2 2 7 -0.81854 1.735
    0 2 -7 2.36955 1.89174
    0 -2 7 1.48876 1.63922
    2 -2 -7 -1.77007 1.40544
    2 -2 -7 0.65374 2.22888
    0 2 -7 0.24635 2.12564
    -2 0 -7 -0.10112 0.96873
    2 0 7 2.25348 0.89907
    0 2 -7 0.08828 0.6012
    -2 2 7 -1.25735 1.936
    -2 2 7 0.9206 1.48017
    0 -2 7 0.14245 0.58933
    -2 0 -7 0.48708 2.13731
    -2 0 -7 0.60311 1.19532
    0 2 -7 2.50647 1.87945
    -2 2 7 0.3919 1.56199
    0 2 -7 0.87191 1.18155
    2 0 7 -0.98722 1.98602
    2 -2 -7 -0.16965 1.8882
    -2 2 7 -0.14429 1.43918
    0 2 -7 -1.31267 1.4579
    2 0 7 0.78359 1.88983
    0 -2 7 0.6931 1.3315
    2 -2 -7 -0.89956 1.42119
    -2 0 -7 0.73916 1.6282
    -2 2 7 1.21653 1.27607
    0 -2 7 0.77027 1.44721
    2 0 7 -0.39306 1.15938
    -2 2 7 -0.50785 1.0373
    2 0 7 -0.46743 1.34368
    0 2 -7 1.41336 1.03059
    2 -2 -7 -0.16103 1.50448
    -2 0 -7 7.92418 2.77801
    0 -2 7 0.51037 1.09618
    -2 0 -7 -0.56355 1.12055
    2 0 7 0.96471 1.57636
    2 0 7 1.07003 1.2992
    -2 2 7 -0.18641 1.70924
    -2 0 -7 1.9835 1.38294
    -2 2 7 1.23946 1.13157
    0 -2 7 1.54847 1.4711
    -2 2 7 0.48492 1.14507
    2 -2 -7 -0.234 1.07694
    2 0 8 847.835 18.3732
    -2 2 8 822.107 17.5822
    2 -2 -8 824.702 17.2178
    0 -2 8 814.047 18.7275
    -2 0 -8 810.954 19.1139
    2 -2 -8 837.389 17.9893
    0 -2 8 809.246 17.1863
    -2 0 -8 837.777 17.1448
    0 2 -8 810.848 17.483
    0 2 -8 822.469 19.792
    2 -2 -8 832.019 17.7901
    -2 0 -8 839.257 18.0344
    -2 0 -8 845.853 19.6276
    2 -2 -8 794.181 19.4716
    0 -2 8 797.392 16.0683
    0 2 -8 823.836 19.0572
    -2 0 -8 817.053 18.745
    2 -2 -8 830.537 19.4125
    -2 0 -8 822.474 19.7452
    2 0 8 805.33 16.8604
    2 -2 -8 841.014 19.0595
    2 0 8 839.054 18.1591
    0 -2 8 795.495 18.3235
    -2 2 8 827.433 18.0619
    2 -2 -8 845.756 17.7689
    0 2 -8 825.295 19.8158
    -2 0 -8 814.393 17.5686
    -2 2 8 833.959 18.6159
    2 0 8 833.615 17.8251
    0 -2 8 822.474 18.8816
    -2 0 -8 836.432 18.16
    -2 2 8 818.779 18.8839
    2 -2 -8 839.837 18.5942
    -2 2 8 833.323 18.0042
    2 0 8 839.703 18.4664
    0 2 -8 820.158 19.4413
    0 -2 8 792.723 18.4433
    2 0 8 808.862 18.8769
    -2 2 8 788.904 18.5798
    -2 2 8 815.498 17.1138
    0 -2 8 828.479 17.7357
    2 0 8 835.842 17.5689
    -2 0 -8 821.365 17.9916
    -2 2 8 845.997 17.5225
    2 0 8 806.872 18.755
    2 -2 -8 814.532 17.5641
    0 -2 8 836.744 18.9333
    -2 0 -8 828.985 17.4354
    -2 2 8 828.667 17.8416
    2 0 8 797.928 17.6054
    0 2 -8 842.193 17.3841
    0 -2 9 2.08111 1.65694
    2 -2 -9 1.35216 1.40721
    2 -2 -9 2.36141 2.66497
    -2 0 -9 2.34664 2.0573
    0 2 -9 0.59016 1.46206
    0 2 -9 -2.18809 2.63838
    2 -2 -9 -0.69551 1.6065
    2 0 9 -0.39884 1.3836
    -2 0 -9 0.58766 2.67361
    2 -2 -9 2.51056 2.22156
    0 2 -9 -2.18136 2.38154
    2 0 9 1.35346 1.08808
    -2 0 -9 0.61313 2.50465
    2 0 9 1.31396 1.6947
    2 -2 -9 3.07216 2.67563
    -2 0 -9 0.96239 2.12902
    -2 2 9 0.17351 1.41078
    0 2 -9 -0.25574 2.21611
    -2 0 -9 1.4954 1.27352
    -2 2 9 -0.91349 1.61585
    0 2 -9 3.11428 2.19906
    -2 2 9 -0.17472 1.53976
    0 -2 9 -0.22041 1.67517
    2 0 9 0.6338 1.5233
    -2 2 9 -0.99205 1.68597
    2 0 9 1.24137 1.73399
    2 -2 -9 -0.21641 1.843
    2 0 9 -0.33739 1.29629
    0 -2 9 -2.46072 1.68435
    2 0 9 -0.73051 1.38494
    -2 2 9 0.53588 1.2143
    -2 0 -9 -0.16951 1.41783
    -2 2 9 0.52318 1.33278
    -2 2 9 -0.22538 1.59469
    0 -2 9 -0.48718 1.70128
    0 -2 9 0.15848 1.21783
    2 -2 -9 0.46114 1.31485
    2 0 9 -0.48011 1.57418
    2 -2 -10 853.81 21.6062
    2 -2 -10 886.584 19.6281
    -2 0 -10 881.992 21.0472
    0 2 -10 897.411 22.0227
    2 -2 -10 877.808 19.6013
    2 0 10 916.942 20.143
    0 -2 10 889.416 20.5733
    -2 0 -10 874.946 21.662
    2 -2 -10 870.078 21.4296
    0 2 -10 884.745 21.9003
    -2 2 10 874.025 19.484
    -2 0 -10 866.902 21.746
    -2 0 -10 870.901 20.792
    0 2 -10 863.434 20.9726
    2 -2 -10 907.354 21.1609
    2 -2 -10 895.17 20.4272
    -2 0 -10 847.093 19.9428
    2 0 10 913.49 20.9915
    0 -2 10 867.552 20.8086
    -2 2 10 920.602 20.988
    2 0 10 900.864 20.3969
    0 -2 10 864.212 20.3677
    -2 2 10 882.965 20.5905
    0 2 -10 857.509 21.2683
    2 0 10 896.706 19.1862
    2 0 10 901.812 20.7784
    -2 2 10 857.385 20.3533
    0 -2 10 880.311 19.3396
    0 -2 10 891.11 20.8326
    -2 0 -10 888.944 19.4071
    -2 2 10 897.2 19.7659
    -2 0 -11 1.21803 2.37777
    -2 0 -11 -0.36407 3.3256
    2 -2 -11 -2.93265 3.53642
    2 0 11 1.18447 1.4823
    0 -2 11 0.82737 1.83533
    0 2 -11 3.0584 3.42427
    2 -2 -11 0.31127 2.44337
    -2 0 -11 4.54114 2.58962
    2 -2 -11 1.03372 3.01139
    -2 0 -11 2.60068 2.91631
    0 2 -11 -2.19229 2.58323
    0 2 -11 0.75936 2.65176
    0 -2 11 -0.26922 1.91702
    2 -2 -11 -1.32434 2.40074
    0 -2 11 0.60216 1.9596
    2 0 11 1.21558 1.99284
    2 0 11 2.08696 2.14156
    -2 2 11 1.20632 1.96284
    -2 2 11 0.28433 1.8223
    0 2 -11 0.67992 2.40539
    -2 0 -11 0.24441 1.95807
    -2 2 11 1.05853 1.86038
    -2 2 11 -1.33515 1.74674
    2 0 11 2.02359 1.83826
    0 -2 11 -0.58964 1.93332
    0 -2 12 124.577 5.77502
    2 -2 -12 121.235 7.24633
    -2 0 -12 118.238 5.98105
    2 0 12 121.189 5.41134
    -2 0 -12 131.74 7.1383
    0 2 -12 114.115 6.96093
    -2 0 -12 116.901 6.23822
    0 2 -12 111.445 6.2313
    2 -2 -12 112.831 6.14123
    2 -2 -12 121.157 6.85456
    0 2 -12 119.221 6.87532
    -2 0 -12 126.376 7.11682
    2 -2 -12 109.481 5.73313
    2 0 12 117.827 5.6765
    2 0 12 118.817 5.96138
    0 -2 12 124.671 6.06082
    -2 2 12 138.966 6.2973
    -2 2 12 129.293 6.03132
    0 -2 12 123.799 5.81252
    0 2 -12 103.253 6.13637
    -2 2 12 126.596 5.39628
    0 -2 12 107.416 5.78778
    -2 2 12 110.975 5.51029
    2 0 12 124.129 5.85772
    0 2 -13 3.6209 3.43998
    -2 0 -13 -2.4275 2.67924
    0 -2 13 -1.59732 2.09493
    2 -2 -13 -0.87954 3.46991
    -2 0 -13 -1.3078 3.42186
    0 2 -13 -2.23133 2.9494
    -2 0 -13 -1.82815 3.22214
    -2 0 -13 0.4374 3.26847
    2 -2 -13 0.41073 3.92109
    2 -2 -13 0.74434 3.12713
    0 2 -13 4.04522 3.20053
    0 2 -13 -1.19209 2.8651
    0 -2 13 -0.35716 2.35952
    0 -2 13 0.31916 1.91343
    2 0 13 -0.62381 2.39678
    2 0 13 1.07948 2.35962
    -2 2 13 1.02549 2.06756
    -2 2 13 -1.06778 2.29894
    0 -2 13 -1.38575 2.28871
    2 0 13 -1.69517 2.10392
    -2 2 13 0.90983 1.97389
    0 -2 14 467.078 13.5518
    2 -2 -14 469.252 15.3206
    -2 0 -14 451.448 15.1036
    -2 0 -14 448.631 13.775
    0 2 -14 452.632 15.28
    0 2 -14 451.002 15.1978
    0 2 -14 431.786 14.1227
    2 -2 -14 461.082 14.3828
    -2 0 -14 453.9 14.2612
    -2 0 -14 418.68 14.6448
    2 -2 -14 454.015 14.9782
    2 0 14 457.629 13.4558
    0 -2 14 456.566 13.9778
    0 -2 14 440.208 13.338
    -2 2 14 460.386 13.7869
    0 2 -14 460.883 14.5268
    -2 2 14 446.827 13.8587
    2 0 14 437.722 13.8591
    -2 2 14 451.767 13.2203
    0 -2 14 465.729 13.8966
    2 0 14 482.523 13.9233
    0 -2 15 -3.9795 2.62453
    -2 0 -15 2.54087 4.2309
    2 -2 -15 -2.06146 3.98166
    0 2 -15 6.2861 4.13327
    -2 0 -15 1.50994 3.93014
    2 -2 -15 -0.47833 4.10943
    0 2 -15 -0.85933 3.49345
    2 -2 -15 0.868 3.12926
    0 2 -15 1.03634 4.04614
    2 0 15 2.08392 2.5209
    -2 2 15 -0.79636 2.38717
    -2 2 15 1.23032 2.62843
    2 0 15 -0.36257 2.46471
    0 -2 15 -2.47484 2.70484
    0 2 -15 -0.45393 3.19113
    0 -2 15 -0.36962 2.36894
    0 -2 15 -2.77195 2.71055
    -2 2 15 3.06465 2.34673
    2 0 15 0.77434 2.42256
    2 -2 -16 169.749 9.72303
    -2 0 -16 172.769 9.66003
    0 2 -16 168.08 9.7567
    2 -2 -16 184.54 9.68796
    -2 0 -16 172.366 9.43127
    2 -2 -16 185.885 8.98778
    0 2 -16 172.867 9.56471
    2 0 16 194.396 8.76313
    0 -2 16 180.15 8.54259
    0 -2 16 181.516 8.2282
    -2 2 16 196.716 8.67716
    2 0 16 205.454 8.43044
    -2 2 16 183.389 8.69019
    0 2 -16 184.545 9.20879
    2 0 16 175.511 8.06523
    0 -2 16 166.749 7.70135
    0 -2 16 182.137 8.30834
    0 2 -17 1.18391 4.97385
    2 -2 -17 3.53692 4.45529
    -2 0 -17 4.63736 4.62067
    2 -2 -17 -1.62884 4.28401
    0 2 -17 2.33403 4.36027
    -2 0 -17 2.26886 4.13995
    2 -2 -17 -0.49457 3.56599
    0 -2 17 -0.83836 2.74881
    0 2 -17 0.50738 3.47299
    -2 2 17 0.45275 2.78605
    0 -2 17 0.46782 2.65016
    2 0 17 -1.41776 2.78218
    -2 2 17 0.46313 2.67554
    2 0 17 1.2373 2.6226
    2 0 17 -3.03513 2.66816
    0 -2 17 0.44484 2.64296
    2 -2 -18 68.57 7.23344
    0 2 -18 80.2644 7.32686
    -2 0 -18 72.5645 7.35669
    -2 0 -18 66.3905 6.98306
    2 -2 -18 74.9606 6.95331
    0 2 -18 65.6593 6.96994
    0 -2 18 76.8987 5.72566
    -2 2 18 65.208 5.55959
    0 -2 18 74.6888 5.8881
    -2 2 18 70.4638 5.82816
    2 0 18 72.8268 5.81317
    2 0 18 55.8948 5.12778
    0 -2 18 66.6362 5.50133
    2 0 18 78.1491 5.71826
    -2 0 -19 7.75948 5.38364
    0 2 -19 -0.65911 5.30676
    2 -2 -19 3.94719 5.05526
    2 -2 -19 -0.60099 4.98052
    -2 0 -19 1.87924 4.34618
    0 2 -19 6.43328 4.55191
    2 0 19 0.52533 3.09278
    0 -2 19 -0.51875 2.93878
    -2 2 19 2.51931 3.07432
    -2 2 19 1.02862 2.99977
    2 0 19 0.47564 2.8003
    0 -2 19 0.97506 2.76193
    2 -2 -20 15.1801 5.88765
    -2 0 -20 23.7396 5.68499
    0 2 -20 22.1031 6.12307
    -2 0 -20 21.5426 5.52219
    0 2 -20 7.35918 5.60772
    2 0 20 16.9876 3.81958
    -2 2 20 17.4222 4.02921
    -2 2 20 24.6442 4.19939
    0 -2 20 22.7831 4.22933
    0 -2 20 22.3091 4.03781
    -2 0 -21 4.22573 5.44133
    0 2 -21 2.87286 5.66698
    2 -2 -21 -1.43436 5.23456
    -2 0 -21 10.1332 5.35773
    0 2 -21 1.38648 5.09023
    -2 2 21 0.54853 3.13839
    0 -2 21 -1.6933 3.26089
    2 0 21 6.27841 3.45236
    -2 2 21 0.55633 3.088
    0 -2 21 0.52325 3.0806
    0 2 -22 29.1568 6.57299
    -2 0 -22 38.8987 6.22569
    -2 2 22 36.0802 5.16457
    -2 2 22 27.2486 4.56461
    -3 2 -22 199.265 11.6646
    3 -1 -22 172.824 11.4983
    -2 -1 22 204.092 10.1948
    3 -2 22 189.573 10.032
    -2 3 -21 66.8586 8.03544
    1 -3 -21 45.7201 7.18669
    3 -1 -21 52.9317 7.65996
    2 1 -21 44.1356 7.4074
    -3 2 -21 48.972 7.42929
    -1 -2 -21 53.2724 7.63366
    -2 3 -21 71.1988 7.49575
    2 1 -21 56.4532 7.54479
    -1 -2 -21 58.8986 7.08873
    3 -1 -21 45.5698 7.55188
    -3 2 -21 48.8635 6.80549
    1 -3 -21 54.9775 7.05813
    -2 -1 21 57.6761 5.74057
    -2 -1 21 53.0939 5.76468
    3 -2 21 46.0261 5.44832
    -3 1 21 43.6032 5.3702
    1 2 21 53.2928 5.48132
    -3 1 21 33.6 5.23904
    -1 3 21 51.9627 5.63348
    2 -3 21 45.6987 5.4857
    -1 3 21 50.5535 5.60206
    1 2 21 57.3861 5.96177
    2 -3 21 50.9765 5.40612
    3 -2 21 45.1814 5.24454
    -1 -2 -20 6.07289 5.51527
    -3 2 -20 6.85003 5.57191
    1 -3 -20 10.97 5.1553
    3 -1 -20 23.2989 6.18893
    2 1 -20 10.9161 5.27356
    -2 3 -20 8.31073 5.35313
    -2 3 -20 5.86833 4.84701
    -1 -2 -20 -1.32242 4.49777
    1 -3 -20 9.48315 4.61719
    3 -1 -20 -0.67575 5.68026
    2 1 -20 17.2073 5.83793
    -3 2 -20 9.08455 4.76734
    -2 -1 20 8.18368 3.58139
    2 -3 20 8.67297 3.33963
    -2 -1 20 7.80919 3.36657
    -3 1 20 12.7899 3.7982
    1 2 20 10.3035 3.80862
    -1 3 20 9.15225 3.68868
    -3 1 20 13.0025 3.71194
    1 2 20 3.85537 3.56112
    3 -2 20 10.9178 3.68863
    -1 3 20 14.4098 3.85153
    3 -2 20 10.5632 3.66803
    2 -3 20 4.25398 2.92506
    -3 2 -19 13.7672 5.56614
    1 -3 -19 13.7373 5.65215
    3 -1 -19 14.3455 5.43695
    -1 -2 -19 25.7277 5.94991
    -2 3 -19 16.6532 5.68057
    2 1 -19 13.6927 5.63384
    -3 2 -19 16.2205 4.69786
    1 -3 -19 12.7277 4.79128
    -2 3 -19 19.3544 5.17695
    -2 3 -19 13.8504 4.8204
    -1 -2 -19 17.1421 5.391
    3 -1 -19 10.3528 5.42006
    2 1 -19 17.8583 5.64053
    -1 3 19 11.8922 3.52725
    -2 -1 19 17.7568 3.84608
    -2 -1 19 13.0219 3.53328
    1 2 19 17.9417 4.06571
    -3 1 19 12.7451 3.54936
    2 -3 19 16.0513 3.98973
    -3 1 19 15.0689 3.78117
    3 -2 19 22.4992 4.30552
    -1 3 19 15.3449 3.78951
    1 2 19 18.3141 4.11251
    3 -2 19 16.7549 3.76173
    2 -3 19 19.4192 4.02221
    -3 2 -18 327.562 14.1887
    -2 3 -18 320.414 14.0473
    2 1 -18 347.183 14.3846
    -1 -2 -18 323.782 13.9783
    1 -3 -18 320.16 14.0103
    3 -1 -18 323.891 13.9539
    -1 -2 -18 339.565 13.8531
    1 -3 -18 330.656 13.9355
    3 -1 -18 318.917 13.8342
    -2 3 -18 327.941 13.3854
    -3 2 -18 323.063 13.7823
    2 1 -18 361.226 14.5878
    -2 3 -18 328.237 13.8095
    -1 3 18 331.555 12.5079
    -3 1 18 344.196 12.6272
    1 2 18 323.503 12.536
    -2 -1 18 322.868 12.2793
    -1 3 18 324.255 12.572
    -3 1 18 309.77 12.3241
    -2 -1 18 332.158 12.7649
    1 2 18 325.964 12.2925
    2 -3 18 346.394 12.7818
    3 -2 18 311.129 12.3242
    3 -2 18 345.28 12.775
    2 -3 18 328.378 12.4855
    -2 -1 18 334.315 12.1681
    3 -1 -17 78.0785 7.49246
    2 -3 17 74.4829 5.49144
    -3 2 -17 60.1123 6.86453
    -2 3 -17 69.474 7.22776
    -1 -2 -17 70.0905 6.99341
    2 1 -17 75.032 7.31824
    1 -3 -17 64.6559 6.88008
    -3 2 -17 70.5819 6.55842
    -2 3 -17 66.9617 6.59574
    -3 2 -17 70.576 6.99052
    1 -3 -17 82.649 6.8182
    -1 -2 -17 76.3466 6.92702
    3 -1 -17 64.3161 6.92503
    2 1 -17 78.048 7.33635
    -2 3 -17 74.8564 6.65035
    -1 3 17 79.6147 5.79223
    1 2 17 78.9035 5.86397
    -2 3 -17 71.049 6.15745
    2 -3 17 71.3216 5.54513
    1 2 17 83.7279 6.06133
    3 -2 17 72.9907 5.674
    -2 -1 17 61.3539 5.30346
    -3 1 17 70.6005 5.56915
    -3 1 17 71.2376 5.75871
    2 1 -17 77.2569 6.68366
    -1 3 17 74.0259 5.85512
    -2 -1 17 87.645 6.054
    2 -3 17 74.667 5.7488
    -2 -1 17 80.419 5.65461
    3 -2 17 79.7629 5.82242
    2 -3 16 27.068 3.57455
    -1 -2 -16 23.7611 5.40541
    -2 3 -16 20.0472 5.21142
    2 1 -16 12.0118 4.41942
    -3 2 -16 37.6095 5.79445
    1 -3 -16 30.3744 5.40166
    3 -1 -16 27.2694 5.17136
    3 -1 -16 20.3546 5.04558
    2 1 -16 39.3562 6.11017
    -3 2 -16 28.399 4.71093
    1 -3 -16 12.9058 4.22187
    -3 2 -16 23.2427 4.7259
    -2 3 -16 26.6727 5.04977
    -2 3 -16 20.3437 4.68561
    -1 -2 -16 29.8464 5.12732
    1 2 16 35.1874 4.05852
    -2 3 -16 32.344 4.74268
    2 1 -16 22.6566 4.14464
    -1 3 16 17.2409 3.74221
    -3 1 16 22.4997 3.76103
    -2 -1 16 22.3592 3.706
    2 -3 16 22.352 3.50551
    -1 3 16 31.5371 3.92679
    1 2 16 22.9287 3.78775
    -2 -1 16 19.1611 3.50911
    3 -2 16 35.8381 4.23346
    -3 1 16 24.0591 3.66836
    2 -3 16 25.6228 3.70605
    3 -2 16 22.5094 3.51202
    -2 -1 16 21.8067 3.40813
    -1 -2 -15 4.53177 4.23212
    -2 3 -15 12.4349 4.52322
    3 -1 -15 9.65028 4.17082
    -3 2 -15 17.4436 4.50279
    1 -3 -15 4.64572 4.11597
    2 1 -15 1.52559 4.42674
    2 -3 15 0.76657 2.17372
    2 1 -15 5.07781 2.93766
    3 -2 15 7.67105 2.57004
    3 -1 -15 2.58411 3.92934
    -2 3 -15 12.0366 4.17347
    -1 -2 -15 5.09427 3.8946
    -2 3 -15 6.67134 3.67869
    -3 2 -15 10.3151 3.68184
    1 -3 -15 3.87545 3.78041
    1 -3 -15 11.1329 3.84024
    -3 2 -15 8.68607 4.012
    2 1 -15 7.90105 4.17875
    -1 3 15 8.1066 3.06519
    3 -2 15 5.78992 2.75411
    1 2 15 5.57215 2.61203
    -2 3 -15 9.13371 3.60486
    3 -1 -15 9.47628 3.73406
    -3 1 15 2.02372 2.53463
    -2 -1 15 6.68946 2.63941
    -3 1 15 2.93433 2.75082
    2 -3 15 4.52231 2.55332
    1 2 15 6.31589 2.72157
    -2 -1 15 4.0494 2.67717
    -1 3 15 2.4963 2.54054
    2 1 -15 1.39617 3.37779
    3 -2 15 4.57143 2.66552
    1 2 15 5.00074 2.36202
    -3 1 15 6.73243 2.64981
    -2 -1 15 4.94453 2.72738
    2 -3 15 7.93874 2.57325
    -1 3 15 2.75861 2.44199
    2 -3 14 850.555 21.4937
    3 -1 -14 862.082 23.298
    -2 3 -14 879.164 23.7113
    -3 2 -14 851.692 23.5118
    3 -2 14 891.826 21.553
    -1 -2 -14 872.05 23.2889
    -1 -2 -14 847.873 21.9158
    1 -3 -14 881.287 23.4839
    2 1 -14 833.729 22.0287
    2 1 -14 881.275 23.3768
    -3 2 -14 838.881 23.2172
    2 1 -14 832.366 23.3958
    -1 -2 -14 864.352 23.2582
    1 -3 -14 863.642 22.3841
    1 -3 -14 864.363 22.9648
    -2 3 -14 846.984 23.2056
    -2 3 -14 851.133 22.8847
    -3 2 -14 870.972 22.8063
    3 -1 -14 823.692 23.1973
    1 2 14 847.271 21.7669
    3 -1 -14 849.86 22.2628
    1 2 14 878.718 22.1271
    -3 1 14 829.128 21.6237
    -2 -1 14 837.943 21.8088
    2 -3 14 875.385 21.9313
    -2 -1 14 833.052 21.8804
    -3 2 -14 840.362 21.8653
    -2 3 -14 872.423 22.6707
    -3 1 14 872.554 22.112
    2 1 -14 796.147 22.4068
    -1 3 14 810.77 21.494
    2 -3 14 868.372 20.9676
    -1 3 14 850.539 21.9361
    3 -2 14 875.054 21.9952
    -2 -1 14 868.795 21.521
    -1 3 14 830.888 21.1095
    -3 1 14 850.899 20.8256
    -3 1 14 858.893 21.1897
    1 2 14 856.891 21.2276
    2 -3 14 852.339 21.9565
    3 -2 14 874.749 22.0913
    3 -2 13 255.036 8.90028
    -2 3 -13 235.524 10.2759
    2 1 -13 245.116 10.2147
    3 -1 -13 240.064 10.14
    -1 -2 -13 230.974 10.0554
    1 -3 -13 256.701 10.4037
    -1 -2 -13 251.121 9.45885
    -3 2 -13 240.557 9.13323
    2 -3 13 239.224 8.83809
    2 1 -13 238.513 9.36707
    -3 2 -13 214.92 9.94594
    -3 2 -13 236.439 10.193
    -2 3 -13 222.689 9.89969
    2 1 -13 239.233 10.3293
    1 -3 -13 220.39 9.6588
    -1 -2 -13 236.283 10.1013
    1 -3 -13 227.734 9.24667
    3 -1 -13 231.441 10.2062
    -2 3 -13 257.109 10.1612
    -3 2 -13 210.652 9.38136
    1 2 13 231.718 9.034
    -2 3 -13 242.974 9.61309
    -2 -1 13 236.621 9.00975
    3 -2 13 225.977 8.16762
    2 -3 13 251.249 8.45053
    -3 1 13 243.789 8.98408
    2 -3 13 240.622 9.08013
    -3 2 -13 238.592 9.13614
    -1 3 13 244.758 8.98398
    3 -1 -13 235.123 9.46902
    -2 -1 13 246.205 9.22882
    3 -2 13 252.548 9.27654
    2 1 -13 237.288 9.88992
    -3 1 13 228.253 9.04467
    1 2 13 223.262 8.84188
    -1 3 13 240.314 9.19413
    -2 -1 13 237.114 8.2979
    1 2 13 243.386 8.60165
    3 -2 13 245.321 9.24147
    -3 1 13 240.526 8.73984
    2 -3 13 257.483 9.4235
    -2 -1 13 242.959 8.91976
    -1 3 13 240.2 8.6631
    -3 1 13 232.206 8.37085
    2 1 -12 71.5148 5.72248
    -2 3 -12 72.7298 5.95109
    2 1 -12 71.6638 4.96751
    -1 -2 -12 88.9578 5.37054
    -3 2 -12 80.3672 5.10783
    3 -1 -12 87.3836 6.14763
    2 -3 12 93.0918 5.04657
    3 -1 -12 78.948 4.72182
    -1 -2 -12 74.2988 5.82153
    3 -2 12 78.6411 4.72432
    1 -3 -12 75.9431 4.73933
    -3 2 -12 100.004 6.36262
    1 -3 -12 75.7991 5.76707
    -2 3 -12 70.6627 5.51613
    -3 2 -12 86.0399 5.99627
    2 1 -12 87.5456 6.04049
    -1 -2 -12 73.7838 5.85556
    -2 3 -12 76.9955 5.58291
    3 -1 -12 74.2154 4.71661
    -3 2 -12 73.7733 5.32334
    -1 -2 -12 80.4692 5.13832
    3 -1 -12 74.2144 5.98866
    1 -3 -12 78.5323 5.48879
    1 -3 -12 75.8163 5.55561
    2 -3 12 75.4711 4.85935
    2 -3 12 85.1975 4.44203
    2 1 -12 83.3712 5.69833
    3 -2 12 77.7733 4.34441
    -3 2 -12 68.1926 4.82115
    -2 -1 12 81.198 4.91701
    -1 3 12 77.2836 4.85802
    3 -2 12 81.0329 4.68177
    3 -1 -12 83.0334 5.37711
    -3 1 12 77.1452 4.78191
    -3 1 12 73.9822 4.82611
    -2 3 -12 72.3763 5.34757
    1 2 12 81.5762 4.97257
    -1 3 12 66.2666 4.55487
    1 2 12 77.8887 4.8125
    3 -2 12 82.7237 5.00434
    -2 -1 12 82.6764 4.98736
    3 -2 12 86.1054 5.09313
    -2 -1 12 82.6759 4.8217
    1 2 12 75.1341 4.41469
    -3 1 12 74.7495 4.39524
    1 2 12 71.0739 4.33165
    2 -3 12 86.9056 5.12144
    -1 3 12 82.2138 4.71208
    -3 1 12 90.5711 4.82819
    -2 -1 12 84.0604 4.61318
    2 1 -11 31.1184 4.04985
    3 -1 -11 33.5818 4.1237
    3 -1 -11 40.4081 3.50717
    3 -2 11 42.8568 3.44254
    2 1 -11 31.6145 3.539
    -3 2 -11 35.2436 3.672
    2 -3 11 34.3558 3.23408
    -1 -2 -11 43.0141 3.86849
    -2 3 -11 27.8602 3.93734
    1 -3 -11 39.9862 3.44627
    -1 -2 -11 39.5455 4.42479
    -2 3 -11 38.4112 3.35693
    1 -3 -11 39.73 4.41096
    -3 2 -11 32.2187 4.39999
    3 -1 -11 34.2639 3.43515
    -2 3 -11 39.064 4.33496
    2 1 -11 42.2315 3.6196
    -1 3 11 35.2656 2.91729
    -2 3 -11 35.7959 4.17011
    -1 -2 -11 32.9461 3.71143
    -3 2 -11 41.7809 4.10013
    -3 2 -11 37.2996 4.516
    3 -1 -11 37.84 4.49371
    1 -3 -11 37.2536 4.21005
    2 1 -11 32.4848 4.34333
    1 -3 -11 30.7312 3.83349
    -1 -2 -11 28.2563 4.06937
    1 2 11 34.7781 3.4383
    2 -3 11 30.5693 2.83366
    -2 -1 11 37.4042 3.43959
    3 -2 11 33.3826 2.81381
    -3 1 11 30.0158 3.28446
    2 1 -11 32.9623 3.90774
    1 2 11 37.0909 3.46692
    2 -3 11 38.3087 3.49401
    3 -1 -11 36.3336 3.97117
    -2 3 -11 35.1458 3.70467
    -3 1 11 37.9517 3.30717
    -1 3 11 29.9218 3.2127
    3 -2 11 32.3132 3.27404
    -2 -1 11 36.2337 3.3657
    -1 3 11 33.7411 3.419
    3 -2 11 41.6967 3.38758
    1 2 11 37.9325 3.23992
    -1 3 11 37.2209 2.87193
    -3 1 11 32.9816 3.31127
    2 -3 11 39.6034 3.54199
    3 -2 11 35.3017 3.29064
    -1 3 11 24.4243 3.10922
    -2 -1 11 34.228 3.03596
    -3 1 11 36.8905 3.04033
    -2 -1 11 39.3244 3.21711
    1 2 11 38.1175 3.21383
    2 -3 10 1765.81 37.5123
    3 -2 10 1775.71 37.3957
    -3 2 -10 1711.84 38.6669
    3 -1 -10 1802.91 38.422
    -2 3 -10 1733.83 38.9417
    -2 3 -10 1750.31 36.9143
    2 1 -10 1733.36 38.2912
    1 -3 -10 1800.49 38.5582
    -1 -2 -10 1749.03 38.1746
    -1 -2 -10 1763.47 37.7757
    1 -3 -10 1773.03 37.2722
    3 -1 -10 1780.52 37.1647
    2 1 -10 1744.06 37.8033
    -3 2 -10 1759.16 37.7581
    -3 2 -10 1731.01 38.6901
    -2 3 -10 1746.42 38.6257
    1 2 10 1778.79 36.1278
    2 1 -10 1768.1 36.7735
    -1 3 10 1724.43 36.3959
    -3 2 -10 1766.84 38.1243
    -1 -2 -10 1742.75 36.899
    1 -3 -10 1770.4 38.2822
    3 -1 -10 1752.12 38.5659
    -2 3 -10 1756.07 38.4277
    1 -3 -10 1757.54 37.4867
    -1 -2 -10 1793.02 38.7406
    3 -1 -10 1787.77 36.9244
    2 1 -10 1758.52 38.7094
    -3 1 10 1812.55 36.1448
    3 -2 10 1754.25 37.3635
    -3 1 10 1765.25 37.6217
    3 -2 10 1761.5 36.341
    2 -3 10 1772.15 36.4852
    2 -3 10 1795.38 37.4792
    -2 -1 10 1792.65 37.6055
    -2 -1 10 1798.81 37.5936
    1 2 10 1761.47 37.5875
    -1 3 10 1794.5 37.6737
    -3 1 10 1767.59 37.3024
    1 2 10 1764.35 37.4846
    2 -3 10 1754.77 37.4875
    2 1 -10 1824.12 38.4343
    -2 3 -10 1798.59 38.3309
    -1 3 10 1726.86 37.2662
    3 -1 -10 1751.43 37.8699
    3 -2 10 1758.44 36.9725
    -2 -1 10 1775.7 37.2203
    -3 1 10 1739.75 36.553
    -1 3 10 1783.06 36.2423
    -1 -2 -10 1767.21 36.5375
    1 -3 -10 1799.04 36.4023
    3 -2 10 1774.48 37.7059
    2 -3 10 1750.49 37.6516
    -1 3 10 1749.33 37.1855
    1 2 10 1721.14 36.6209
    -3 1 10 1800.56 37.3173
    1 2 10 1741.56 36.8932
    -2 -1 10 1794.8 36.9833
    3 -1 -9 453.594 12.0393
    2 -3 9 496.269 12.6301
    -3 2 -9 455.87 13.3614
    1 2 9 439.34 10.8133
    2 1 -9 480.168 12.7261
    1 -3 -9 465.818 12.3274
    -1 -2 -9 476.247 13.0026
    -2 3 -9 451.627 13.3982
    2 -3 9 434.742 11.2729
    -2 3 -9 460.371 11.973
    -3 2 -9 468.186 12.6748
    -1 -2 -9 450.183 12.6209
    2 1 -9 446.945 12.8074
    3 -1 -9 455.269 12.9999
    1 -3 -9 435.254 12.7768
    3 -2 9 480.623 12.4246
    3 -1 -9 462.454 13.2379
    -3 2 -9 474.22 12.9591
    -1 -2 -9 448.814 11.7571
    -1 3 9 457.811 11.6907
    -2 3 -9 455.423 13.013
    1 -3 -9 481.047 13.1281
    -2 3 -9 455.459 13.2409
    2 1 -9 457.45 11.7374
    -3 1 9 456.864 11.3223
    1 -3 -9 454.783 12.3179
    -3 2 -9 448.503 13.2905
    -3 1 9 459.236 11.4614
    1 2 9 465.493 11.4525
    -1 -2 -9 472.822 13.2395
    -2 -1 9 437.655 10.6173
    2 1 -9 449.377 13.225
    3 -1 -9 451.732 11.7794
    -3 1 9 450.244 12.0629
    3 -2 9 478.277 12.3479
    -3 1 9 470.087 12.4914
    -1 3 9 449.089 12.4183
    3 -2 9 445.871 11.8786
    1 2 9 456.432 12.3929
    3 -1 -9 447.791 12.6331
    2 -3 9 454.902 12.3424
    -2 -1 9 439.779 12.2829
    -1 3 9 457.31 12.1158
    1 2 9 449.322 12.2895
    2 -3 9 444.783 12.1513
    -2 -1 9 452.819 12.3019
    2 -3 9 461.111 11.4854
    1 -3 -9 437.534 10.9129
    2 1 -9 483.221 13.1676
    3 -2 9 442.353 11.2773
    1 2 9 450.488 11.8642
    -3 2 -9 447.142 11.0615
    -1 -2 -9 436.13 11.5951
    1 -3 -9 461.85 11.6055
    -1 3 9 460.201 12.153
    -2 -1 9 459.484 11.9453
    -3 1 9 455.043 12.196
    2 -3 9 470.121 12.5332
    3 -2 9 463.084 12.5434
    1 2 9 462.344 11.816
    -1 3 9 470.984 11.3275
    -3 1 9 460.159 11.5791
    -2 -1 9 446.341 12.0161
    2 -3 8 12.2301 1.92325
    -3 2 -8 10.1752 2.71386
    -1 -2 -8 8.74191 2.72199
    1 2 8 12.0884 1.4953
    2 1 -8 9.20256 2.28109
    -3 2 -8 10.2631 2.3647
    1 -3 -8 11.0995 2.26586
    -1 -2 -8 7.27815 2.19367
    -2 3 -8 11.1963 2.69643
    1 -3 -8 14.2595 2.88469
    2 -3 8 13.5366 2.04994
    3 -1 -8 8.54169 1.92125
    2 1 -8 10.9991 2.6482
    -2 3 -8 12.4725 2.17661
    3 -1 -8 14.1736 1.61664
    3 -2 8 14.8064 2.11453
    3 -1 -8 14.9208 2.93633
    -1 -2 -8 11.8788 2.187
    -1 3 8 11.5997 2.08803
    -3 2 -8 10.6384 2.74817
    3 -1 -8 10.1145 2.94189
    2 1 -8 15.1273 2.87242
    -3 2 -8 7.64086 2.23528
    3 -1 -8 9.7683 2.02888
    1 2 8 8.19475 1.42232
    1 2 8 14.2832 2.00334
    -1 3 8 13.4954 1.77807
    -2 -1 8 9.89445 1.83597
    1 -3 -8 8.3819 2.62492
    1 -3 -8 9.18196 2.59925
    -2 -1 8 12.2007 1.55818
    -2 3 -8 6.87765 2.56896
    2 1 -8 9.8579 2.08376
    -1 -2 -8 10.541 2.67462
    -1 3 8 14.0444 2.18363
    -2 3 -8 15.2606 2.76607
    1 2 8 10.542 1.76448
    -3 1 8 10.9133 1.7185
    3 -1 -8 15.0355 1.74273
    -3 1 8 10.9216 1.94091
    -2 -1 8 9.52623 1.89074
    3 -2 8 12.6548 1.67591
    1 -3 -8 11.7889 1.80628
    2 1 -8 8.71899 2.50676
    -1 -2 -8 12.1447 1.48076
    1 2 8 11.1973 2.30561
    2 -3 8 11.584 1.7015
    1 2 8 12.9018 2.35229
    -1 3 8 6.58686 1.91416
    3 -2 8 8.05454 1.7707
    -3 1 8 10.0665 1.85945
    -3 2 -8 11.4294 1.99552
    3 -2 8 11.6713 2.00738
    -3 1 8 9.62239 1.99148
    3 -1 -8 13.8393 2.55807
    -1 3 8 7.45984 2.03905
    2 -3 8 12.2248 2.0596
    -2 3 -8 10.9451 1.64782
    2 -3 8 14.8358 2.12656
    -2 -1 8 14.1228 2.19635
    -2 -1 8 7.4217 1.76096
    2 -3 8 11.2419 1.10215
    -3 1 8 14.2507 2.13557
    1 2 8 10.2748 1.99344
    -1 3 8 8.11025 2.14613
    1 2 8 8.66879 1.92461
    -1 -2 -8 11.9624 1.9354
    -3 2 -8 14.754 1.87481
    -3 1 8 12.455 1.73336
    3 -2 8 9.23675 1.52667
    -2 -1 8 8.55046 1.89906
    3 -2 8 8.35746 1.95224
    -1 -2 -8 9.86677 1.92182
    1 2 8 10.7426 1.70188
    -1 3 8 12.2143 1.73319
    1 -3 -8 7.98254 1.89522
    1 -3 -8 8.46777 1.80575
    3 -1 -8 13.5308 1.64236
    -3 1 8 11.6015 1.27619
    -1 3 8 9.49024 1.5694
    2 -3 8 11.8389 2.13068
    -3 1 7 -0.56349 2.01325
    -1 3 7 -0.16694 1.4833
    1 2 7 -1.81699 2.08927
    -1 -2 -7 1.73594 1.36884
    -1 -2 -7 1.51399 2.1986
    2 1 -7 1.806 1.78124
    3 -1 -7 1.53043 0.94842
    -3 1 7 0.51947 0.90556
    2 1 -7 0.48073 0.50837
    1 -3 -7 -1.39988 2.38638
    1 -3 -7 0.47169 0.7558
    1 -3 -7 -0.40636 1.63587
    -1 3 7 -0.19648 0.67807
    1 2 7 0.80753 0.98679
    2 -3 7 0.78152 1.43869
    -3 2 -7 2.75614 1.84005
    3 -2 7 0.41551 1.56134
    2 1 -7 -1.55131 2.31491
    3 -1 -7 -0.18883 1.55748
    3 -2 7 -1.69959 1.97838
    2 -3 7 -0.42479 1.6672
    -2 -1 7 -0.38321 1.88001
    -3 2 -7 0.77511 2.14114
    3 -1 -7 -0.13677 1.09025
    -2 -1 7 -0.12038 0.54452
    -2 3 -7 -1.34965 2.48453
    3 -1 -7 -1.56873 2.10145
    -1 -2 -7 -0.45736 1.92147
    -2 3 -7 1.49599 1.72772
    -3 1 7 0.83124 1.57746
    -2 -1 7 -0.76255 1.24702
    1 -3 -7 3.27292 2.19218
    -3 2 -7 0.16617 1.52374
    -1 -2 -7 0.98566 1.2962
    2 1 -7 -1.73328 1.61176
    -2 3 -7 3.94295 2.40182
    3 -1 -7 0.27944 1.27625
    1 -3 -7 -0.18796 2.03705
    -1 3 7 0.7314 1.59801
    -1 3 7 0.44406 1.28817
    1 2 7 -0.77515 1.36528
    -1 -2 -7 0.49003 2.1232
    -2 -1 7 1.19239 1.48599
    3 -1 -7 -0.25065 2.418
    -3 1 7 1.45982 1.27322
    -1 -2 -7 0.14739 1.7434
    -1 3 7 0.15814 1.70912
    2 1 -7 -0.22093 1.08028
    3 -1 -7 1.69584 1.47696
    3 -2 7 0.05371 0.65399
    1 2 7 0.50405 1.54062
    -3 2 -7 0.39084 0.68574
    -2 3 -7 0.51632 2.28444
    -3 2 -7 -2.9157 2.48553
    2 1 -7 0.75924 2.48319
    -3 2 -7 0.6784 1.78427
    1 2 7 0.13332 1.19893
    3 -2 7 -0.75803 1.42423
    -3 2 -7 -0.24107 1.43228
    -1 -2 -7 -0.35622 0.95988
    2 1 -7 0.73728 2.10219
    3 -2 7 1.04136 1.14238
    -1 3 7 -0.09665 1.02137
    2 -3 7 1.67912 1.60406
    1 -3 -7 -1.13911 2.05307
    1 -3 -7 -0.76066 1.31164
    -2 -1 7 3.53228 1.7219
    -1 3 7 -0.93415 1.51905
    -3 2 -7 -0.16429 1.58492
    -2 3 -7 0.47677 1.32928
    -2 3 -7 1.44865 1.11956
    1 2 7 -0.83933 1.99614
    -1 3 7 -0.20917 1.83569
    -2 -1 7 4.2285 1.67644
    3 -2 7 -0.18929 1.43869
    2 -3 7 -0.27906 1.23468
    2 -3 7 0.56451 1.35677
    -3 1 7 4.82149 1.69614
    -3 2 -7 -0.49813 1.51086
    -1 -2 -7 0.07423 0.81103
    -3 1 7 -0.18318 1.337
    1 2 7 2.05055 1.93681
    3 -1 -7 -1.36973 1.98671
    3 -1 -7 0.78676 1.2157
    3 -2 7 1.03721 1.37013
    -3 1 7 0.15438 1.21179
    1 2 7 0.3578 1.55691
    3 -2 7 -0.04868 0.59279
    2 -3 7 1.11595 0.9278
    -3 1 7 -0.28142 1.00267
    -1 -2 -7 0.73008 1.56808
    3 -1 -7 0.50868 0.92881
    1 2 7 -0.17685 1.54554
    1 2 7 1.37173 1.32641
    2 -3 7 1.05577 1.60484
    -2 3 -7 1.37558 1.05317
    3 -1 -7 1.49787 1.08546
    2 -3 7 1.38481 0.72204
    -1 -2 -7 -0.4852 1.48865
    -1 3 7 -0.1305 1.12118
    3 -2 7 0.5713 0.66706
    -1 3 7 0.2012 1.68287
    2 1 -7 -1.53222 1.41033
    -2 -1 7 -0.56985 1.41123
    -3 2 -7 1.22134 1.34539
    -3 1 7 -0.20393 1.54131
    -2 -1 7 -0.56388 1.48307
    3 -2 7 0.85604 1.57138
    -3 1 7 -0.24899 0.87961
    1 -3 -7 -0.23968 1.49357
    -1 3 7 -0.14213 1.28824
    -1 -2 -7 -2.03704 2.12299
    1 -3 -7 -1.04149 1.54229
    3 -1 -6 2673.04 51.3797
    2 -3 6 2614.4 51.6702
    -2 -1 6 2572.36 51.205
    1 -3 -6 2604.11 51.5242
    -3 2 -6 2607.74 51.2108
    -1 -2 -6 2608.06 51.5143
    1 -3 -6 2590.23 51.853
    3 -1 -6 2640.09 49.5438
    -3 1 6 2618.65 49.4295
    3 -2 6 2602.12 51.3714
    -1 3 6 2585 49.115
    1 2 6 2622.8 51.2926
    -1 3 6 2644.68 51.0561
    -1 -2 -6 2606.93 51.9224
    -3 2 -6 2603.26 52.2328
    3 -2 6 2622.33 51.5823
    -1 3 6 2551.6 51.2696
    2 1 -6 2574.48 51.5448
    -3 2 -6 2620.16 51.9871
    1 2 6 2574.68 50.033
    -2 3 -6 2668.42 52.4911
    3 -1 -6 2588.23 51.6723
    1 -3 -6 2550.67 49.1273
    2 1 -6 2603.88 50.8843
    3 -2 6 2615.31 51.5567
    1 2 6 2618.22 51.1111
    -1 -2 -6 2600.61 50.0204
    2 -3 6 2578.44 50.8155
    -2 3 -6 2653.59 51.3347
    2 1 -6 2638.24 51.9173
    -3 1 6 2635.57 51.2243
    3 -1 -6 2649.5 50.6849
    1 -3 -6 2571.69 51.8797
    2 -3 6 2592.83 51.452
    3 -2 6 2594.76 49.3459
    2 1 -6 2641.15 50.3841
    -3 1 6 2605.75 50.3699
    -1 3 6 2641.7 51.3509
    -2 -1 6 2615.16 50.2234
    -2 -1 6 2593.94 51.5525
    3 -1 -6 2580.97 50.5385
    3 -1 -6 2629.22 52.1925
    -1 -2 -6 2633.88 52.0758
    -1 3 6 2612.55 50.7743
    -3 2 -6 2584.57 49.3783
    -3 1 6 2642.27 51.0588
    -1 -2 -6 2563.85 50.3676
    1 2 6 2579.82 51.3496
    -1 3 6 2561.06 51.2297
    1 -3 -6 2555.25 51.1388
    -3 2 -6 2602.83 52.3733
    -2 3 -6 2648.16 52.1739
    2 1 -6 2629.27 52.1854
    -2 -1 6 2666.69 50.5224
    -3 2 -6 2593.51 51.7542
    -3 2 -6 2585.87 50.9322
    -1 3 6 2574.14 50.7292
    -2 3 -6 2652.07 52.3427
    1 2 6 2575.63 50.529
    -1 -2 -6 2558.44 50.9716
    2 1 -6 2633.37 50.2593
    1 2 6 2577.1 50.1576
    -2 3 -6 2661.14 51.3173
    -3 2 -6 2606.72 50.0953
    -3 2 -6 2587.51 50.8095
    1 -3 -6 2587.57 50.8679
    -2 3 -6 2577.38 50.7373
    2 -3 6 2632.82 51.6507
    2 -3 6 2593.61 51.136
    -1 -2 -6 2645.11 49.2944
    2 1 -6 2622.48 50.9598
    -3 1 6 2584.49 51.0723
    1 -3 -6 2525.41 49.8379
    1 2 6 2681.6 51.6549
    -2 3 -6 2568.98 51.1458
    -2 3 -6 2633.16 50.1193
    -1 3 6 2569.53 49.7046
    -1 -2 -6 2620.21 51.1685
    -1 3 6 2567.44 51.0891
    3 -1 -6 2577.06 51.8865
    3 -1 -6 2608.94 50.7502
    1 -3 -6 2576.3 51.1405
    3 -2 6 2605.62 51.3374
    -3 2 -6 2599.47 50.9721
    3 -2 6 2614.32 50.1919
    2 1 -6 2581.83 52.0903
    -3 1 6 2653.7 51.3351
    -1 -2 -6 2532.05 49.4193
    -3 1 6 2630.83 51.5586
    -2 -1 6 2680.59 51.465
    2 -3 6 2557.69 50.34
    2 1 -6 2600.28 50.9647
    1 2 6 2637.85 51.5548
    -1 3 6 2617.19 51.5482
    3 -1 -6 2539.46 50.9994
    -2 -1 6 2612.1 51.4445
    -1 -2 -6 2620.17 51.2218
    -2 -1 6 2666.69 51.5997
    3 -2 6 2615.05 51.1572
    -3 2 -6 2516.4 51.0786
    2 1 -6 2544.34 50.7495
    1 -3 -6 2640.71 51.1433
    -1 -2 -6 2579.03 51.2678
    -1 3 6 2614.12 50.6683
    -1 -2 -6 2626.77 50.9298
    2 1 -6 2673.67 50.9207
    -2 3 -6 2587.7 50.0004
    2 -3 6 2534.88 49.807
    3 -1 -6 2641.78 51.058
    -1 3 6 2584.06 51.4769
    -2 3 -6 2604.59 49.1021
    -3 1 6 2583.27 49.9542
    -2 -1 6 2634.31 51.3392
    1 2 6 2589.85 51.2063
    1 -3 -6 2653.89 50.1421
    -1 3 6 2615.17 50.2243
    3 -2 6 2551.66 48.9537
    2 1 -6 2599.45 48.9426
    3 -2 6 2599.95 51.6064
    3 -1 -6 2635.84 50.4449
    3 -1 -6 2664.89 50.5162
    -3 1 6 2613.49 50.6863
    -2 -1 6 2557.64 48.9638
    1 2 6 2613.35 50.8153
    -3 1 6 2581.62 51.5228
    1 2 6 2638.11 51.0819
    -2 3 -6 2644.25 51.1219
    1 -3 -6 2610.61 51.1463
    2 -3 6 2535.25 49.1313
    3 -2 6 2569.6 48.9194
    2 -3 6 2670.39 51.624
    3 -1 -6 2627.15 49.8004
    -2 -1 6 2644.18 51.3356
    -3 2 -6 2641.07 50.8742
    3 -2 6 2621.07 50.5249
    -1 -2 -6 2557.68 50.8281
    1 -3 -5 212.839 6.61362
    -2 -1 5 226.602 6.41431
    3 -1 -5 233.751 5.23899
    -3 2 -5 229.467 6.50555
    1 -3 -5 221.882 6.83301
    1 2 5 232.763 6.66611
    1 -3 -5 209.703 4.63323
    2 -3 5 221.84 6.65361
    -1 -2 -5 211.083 6.44682
    3 -2 5 222.201 6.65916
    1 2 5 222.064 5.55894
    -1 -2 -5 228.384 6.94246
    3 -2 5 223.75 6.63469
    2 -3 5 221.609 6.23148
    -3 1 5 235.515 6.50982
    -3 1 5 230.418 5.14769
    -1 3 5 220.682 6.52365
    -1 -2 -5 234.291 5.64023
    3 -1 -5 219.402 6.67664
    -1 3 5 233.915 6.42799
    -3 2 -5 232.329 7.13564
    -2 3 -5 220.774 6.45533
    3 -2 5 222.383 6.64889
    2 1 -5 234.292 6.973
    -3 1 5 227.243 6.24744
    2 1 -5 215.985 6.50779
    -2 3 -5 217.062 7.14648
    2 1 -5 230.478 6.27893
    3 -1 -5 227.617 6.52574
    -3 2 -5 227.374 6.99926
    1 2 5 218.235 6.27529
    -2 3 -5 228.653 7.20927
    -2 3 -5 221.146 6.93835
    -2 -1 5 230.073 5.60854
    -3 1 5 230.341 6.45478
    2 -3 5 215.928 6.58061
    -3 2 -5 227.399 7.22912
    -1 3 5 216.083 6.56159
    2 1 -5 211.583 6.92928
    -2 -1 5 212.815 5.95557
    3 -2 5 228.078 6.49813
    2 1 -5 229.319 5.66852
    -2 3 -5 225.185 4.73358
    3 -2 5 228.479 5.25794
    -1 3 5 222.485 6.20143
    -1 3 5 233.823 6.21503
    1 -3 -5 234.988 6.97648
    -3 2 -5 223.363 5.2817
    -1 -2 -5 214.254 6.3031
    -2 -1 5 210.996 6.547
    1 2 5 215.195 5.50789
    1 2 5 235.517 6.11288
    1 2 5 219.963 6.56575
    -1 -2 -5 217.666 5.672
    2 1 -5 230.041 5.8985
    -2 3 -5 213.973 6.40674
    -3 1 5 221.49 5.74236
    -3 2 -5 226.616 6.28265
    -2 3 -5 229.894 4.72864
    3 -1 -5 219.813 6.13845
    -1 -2 -5 227.44 6.99695
    3 -1 -5 222.455 7.05648
    3 -1 -5 221.504 5.82939
    1 -3 -5 216.52 6.35555
    -3 1 5 216.616 6.61202
    -1 3 5 234.205 6.72434
    2 1 -5 184.242 5.95512
    -3 1 5 215.856 6.46026
    3 -1 -5 220.141 6.89334
    3 -2 5 216.817 6.44224
    -3 2 -5 227.24 6.11694
    -3 2 -5 231.652 6.39525
    1 -3 -5 224.613 6.45776
    -1 -2 -5 217.396 6.4267
    3 -2 5 229.306 5.54849
    2 -3 5 212.004 5.60625
    -1 3 5 214.847 5.24268
    1 -3 -5 229.702 6.24329
    -3 1 5 222.931 6.55645
    1 2 5 224.954 6.67473
    -1 -2 -5 226.04 4.82176
    -3 1 5 218.759 6.18246
    -1 -2 -5 220.419 6.39721
    -3 2 -5 228.253 5.52873
    1 2 5 220.917 6.65932
    3 -1 -5 230.788 6.3256
    -2 -1 5 229.423 6.65491
    -2 3 -5 227.861 6.47768
    -1 3 5 218.827 6.26598
    2 -3 5 234.652 6.77164
    1 -3 -5 215.702 5.35323
    -2 3 -5 227.729 5.54031
    2 -3 5 235.236 6.30853
    3 -2 5 228.144 6.27657
    -1 -2 -5 223.991 4.90222
    -2 3 -5 232.831 6.0541
    2 1 -5 221.58 7.05764
    -2 -1 5 224.876 6.48348
    2 1 -5 233.347 6.31206
    3 -1 -5 226.202 6.05982
    3 -1 -5 224.081 5.56576
    -1 -2 -5 221.711 6.3053
    1 -3 -5 221.438 5.56948
    -1 3 5 224.314 5.58067
    2 1 -5 220.662 5.01044
    -3 1 5 223.912 6.65535
    -2 3 -5 225.905 6.32665
    3 -2 5 228.003 6.09264
    3 -1 -5 225.961 6.33242
    -2 3 -5 220.429 4.7772
    -1 3 5 223.631 4.62417
    -3 1 5 228.019 6.01967
    -1 -2 -5 228.61 6.26166
    2 1 -5 234.209 6.24719
    -2 -1 5 216.922 5.03753
    -2 -1 5 220.489 6.47309
    3 -1 -5 226.481 5.85727
    1 2 5 219.49 6.33706
    1 -3 -5 214.907 6.41216
    -1 3 5 229.867 6.72498
    -1 -2 -5 221.888 6.56035
    -2 -1 5 224.959 6.44297
    -3 2 -5 225.141 6.33289
    2 -3 5 218.069 4.79226
    -1 3 5 225.497 6.15879
    -3 1 5 217.552 5.69053
    2 1 -5 230.306 6.24208
    -2 3 -5 213.256 5.64667
    1 2 5 226.147 6.49659
    1 -3 -5 230.923 6.49581
    2 -3 5 225.803 6.58869
    -3 2 -5 231.672 6.47169
    2 -3 5 217.453 5.55754
    1 2 5 224.548 6.30168
    3 -2 5 227.222 6.63938
    -1 3 4 479.787 11.5728
    -3 2 -4 510.355 12.1668
    -2 -1 4 512.157 11.7192
    -2 3 -4 517.147 11.6843
    -3 1 4 528.12 11.4796
    2 1 -4 505.98 12.0381
    3 -1 -4 502.862 11.7
    -3 1 4 522.701 11.4775
    -1 -2 -4 498.589 10.6842
    3 -1 -4 507.344 11.6339
    -1 -2 -4 500.91 12.0352
    2 -3 4 518.685 11.4732
    -2 3 -4 516.074 12.3092
    3 -2 4 496.809 11.6992
    1 2 4 490.019 10.652
    1 -3 -4 490.241 11.8002
    3 -2 4 520.372 11.849
    -1 -2 -4 509.961 11.4486
    1 2 4 503.763 11.2535
    -2 -1 4 508.751 11.3484
    1 -3 -4 507.775 11.913
    2 1 -4 491.858 11.4144
    -3 1 4 518.235 10.3153
    2 -3 4 507.468 11.8209
    -3 1 4 513.883 10.4105
    -3 2 -4 509.08 12.1355
    3 -2 4 503.33 11.8299
    -2 3 -4 452.613 11.313
    -1 3 4 507.134 11.4238
    -1 3 4 508.227 11.5652
    3 -2 4 505.382 11.5905
    -2 -1 4 498.057 11.7282
    -3 1 4 511.795 11.8462
    -2 -1 4 511.412 10.4136
    -1 -2 -4 502.623 11.5816
    -2 3 -4 503.737 12.0356
    2 1 -4 517.176 11.1381
    -1 -2 -4 498.194 10.4619
    1 -3 -4 516.504 12.0543
    2 1 -4 510.187 10.4356
    2 -3 4 522.87 12.0048
    -1 3 4 518.583 11.8621
    -3 2 -4 508.951 11.3877
    2 -3 4 512.336 10.206
    -1 -2 -4 508.777 11.9914
    -3 2 -4 518.18 12.3111
    -3 2 -4 499.819 10.6455
    -2 3 -4 494.327 10.1932
    -3 1 4 508.195 11.639
    3 -1 -4 511.768 10.8066
    2 -3 4 506.48 11.7415
    -3 1 4 511.611 10.7217
    3 -2 4 484.111 11.8287
    3 -1 -4 511.074 12.1576
    1 2 4 495.637 10.3976
    3 -1 -4 521.41 11.4389
    -1 3 4 515.092 11.2156
    1 2 4 483.675 11.5808
    1 2 4 513.146 11.289
    1 -3 -4 498.856 11.3768
    2 1 -4 503.749 12.0264
    -2 -1 4 496.032 11.2823
    3 -2 4 514.854 10.5843
    -2 -1 4 525.258 11.6432
    1 -3 -4 502.185 11.5071
    -1 3 4 487.328 11.6835
    -3 2 -4 517.49 10.434
    -1 3 4 495.881 11.3169
    -2 -1 4 482.041 11.6129
    3 -2 4 514.129 10.4358
    3 -2 4 506.223 11.2399
    1 2 4 492.156 11.7829
    -1 -2 -4 519.556 11.6121
    2 -3 4 486.258 10.5457
    2 1 -4 513.536 11.3511
    2 1 -4 506.315 12.1574
    1 2 4 508.877 11.8441
    -3 1 4 522.186 11.2747
    -3 2 -4 523.033 11.5606
    3 -1 -4 491.532 11.3489
    -1 3 4 481.855 10.2788
    1 -3 -4 463.147 10.2971
    -2 3 -4 506.986 11.0224
    2 -3 4 521.357 11.9128
    -1 -2 -4 506.66 11.5838
    3 -2 4 510.041 11.7189
    1 -3 -4 512.114 11.2202
    3 -1 -4 505.127 12.0813
    3 -1 -4 504.978 11.0553
    -3 2 -4 521.993 11.1804
    -2 3 -4 510.821 10.5129
    2 -3 4 512.549 11.2666
    -3 1 4 515.397 11.7634
    -3 1 4 499.946 11.6168
    -1 3 4 508.232 11.4033
    1 2 4 512.541 11.3433
    3 -1 -4 505.172 10.9057
    -3 1 4 498.979 10.9924
    -1 3 4 496.897 10.5435
    -3 1 4 503.482 11.846
    2 -3 4 514.695 10.8735
    1 2 4 516.95 11.765
    -2 3 -4 485.931 11.3504
    3 -2 4 503.752 11.708
    2 1 -4 534.551 11.4754
    -2 -1 4 514.155 11.5931
    1 -3 -4 343.818 10.9205
    1 2 4 511.019 11.4959
    2 1 -4 486.581 10.4134
    -2 3 -4 504.48 11.0139
    -2 -1 4 511.337 10.4937
    1 -3 -4 493.507 11.6559
    2 1 -4 515.489 11.4094
    -2 3 -4 488.882 9.91261
    3 -2 4 498.678 11.3032
    -1 -2 -4 502.896 11.4581
    -3 2 -4 509.682 11.5467
    2 1 -4 518.209 11.3431
    1 2 4 490.132 11.4537
    3 -1 -4 520.54 10.888
    -3 1 4 518.087 11.0655
    -3 2 -4 492.914 11.5156
    1 -3 -4 498.029 10.5253
    2 -3 4 508.511 11.6536
    2 -3 4 495.854 9.91853
    -1 3 4 479.809 11.737
    -1 -2 -4 502.778 11.7693
    -2 -1 4 504.28 11.7256
    -1 -2 -4 514.157 11.3554
    1 2 3 370.152 8.2979
    -3 2 -3 374.789 9.52219
    3 -1 -3 403.459 9.26401
    -1 -2 -3 363.492 8.63417
    -3 1 3 390.609 8.1568
    2 -3 3 383.938 8.95233
    1 -3 -3 385.279 9.25657
    -2 -1 3 378.353 8.59293
    -3 2 -3 388.547 8.92047
    -2 3 -3 388.502 9.58172
    3 -2 3 389.197 9.30672
    1 -3 -3 390.629 9.37006
    -1 -2 -3 380.276 9.40938
    -1 3 3 384.543 9.04001
    -1 3 3 368.424 9.00873
    1 2 3 369.181 8.53913
    2 1 -3 391.557 8.67166
    -2 3 -3 387.78 8.99057
    2 -3 3 393.408 9.2463
    -3 1 3 381.751 8.75862
    -3 1 3 383.164 8.95755
    -2 3 -3 387.012 9.21472
    -1 -2 -3 381.377 8.31007
    -3 2 -3 382.284 9.35559
    -3 1 3 397.229 8.04693
    2 1 -3 378.287 9.44958
    3 -1 -3 379.555 8.92535
    -3 2 -3 388.884 8.92556
    -1 3 3 369.627 8.63285
    -2 3 -3 382.243 9.39402
    1 2 3 391.152 9.07188
    -1 -2 -3 374.249 9.07137
    -3 1 3 376.406 9.21562
    2 -3 3 394.718 8.12805
    3 -2 3 372.389 9.2278
    -2 -1 3 388.393 9.0271
    1 2 3 371.315 7.71472
    -3 2 -3 377.746 8.44709
    -2 -1 3 381.619 7.62777
    1 2 3 380.479 8.88456
    -1 -2 -3 371.616 7.71787
    2 1 -3 372.465 9.18185
    3 -1 -3 384.15 8.17884
    3 -1 -3 371.067 9.38698
    -2 3 -3 388.361 8.15344
    -3 1 3 380.822 8.12611
    2 -3 3 373.896 9.11017
    2 -3 3 389.292 9.36739
    2 1 -3 383.01 7.6784
    1 -3 -3 362.841 8.72746
    3 -2 3 379.59 9.02868
    3 -1 -3 393.994 9.04094
    -3 1 3 392.86 9.22661
    -1 -2 -3 386.701 9.22477
    1 -3 -3 365.141 9.28448
    -3 2 -3 375.415 9.47686
    3 -2 3 390.928 8.37538
    -1 3 3 375.54 9.27855
    2 1 -3 395.191 8.84477
    -1 3 3 374.088 8.96997
    -2 -1 3 373.628 9.02952
    2 -3 3 368.966 7.92542
    -3 2 -3 393.427 9.11202
    2 -3 3 364.911 9.19605
    -2 -1 3 382.412 9.07314
    -2 -1 3 392.462 9.24112
    -1 3 3 390.552 8.78309
    -1 3 3 370.761 9.08589
    3 -1 -3 382.39 8.79168
    -2 3 -3 376.761 7.932
    -3 2 -3 384.655 7.78956
    3 -2 3 388.308 8.55119
    -3 1 3 383.649 8.96511
    2 1 -3 382.714 8.7961
    -2 -1 3 380.586 8.99736
    1 -3 -3 359.347 7.89161
    -1 -2 -3 261.011 8.46091
    1 -3 -3 386.55 8.66601
    -3 1 3 386.837 8.60928
    2 1 -3 367.309 9.39105
    -2 3 -3 384.518 8.40253
    3 -2 3 386.082 7.77799
    -1 3 3 364.79 7.88338
    -3 1 3 278.725 8.65608
    3 -2 3 392.528 9.25795
    2 -3 3 383.495 8.50026
    -1 -2 -3 390.42 9.10828
    -3 2 -3 390.727 8.49696
    1 -3 -3 378.356 8.93941
    3 -1 -3 364.783 8.46417
    1 2 3 375.896 9.27146
    3 -1 -3 392.968 9.55636
    1 2 3 395.401 9.30949
    2 -3 3 380.966 8.91841
    3 -1 -3 377.562 8.56095
    -2 3 -3 395.367 8.74167
    1 -3 -3 374.206 9.21529
    -1 3 3 376.289 8.00168
    -2 -1 3 392.654 9.02674
    3 -1 -3 389.727 8.42402
    -3 1 3 377.469 8.77268
    1 2 3 385.664 8.99794
    -2 3 -3 373.982 7.75281
    3 -2 3 393.033 9.11441
    3 -2 3 392.967 9.0069
    3 -2 3 372.419 7.56228
    1 -3 -3 372.819 7.98586
    -3 1 3 394.45 9.29063
    -2 3 -3 381.496 8.75137
    1 2 3 383.776 8.88093
    -1 3 3 379.982 9.25373
    1 2 3 384.103 9.23255
    -3 2 -3 382.738 9.17166
    -2 3 -3 372.809 7.64659
    1 2 3 379.903 8.92809
    -2 -1 3 375.701 8.35972
    -3 2 -3 379.405 7.53901
    -3 2 -3 391.865 8.97088
    2 1 -3 387.571 8.82239
    -1 -2 -3 381.615 9.28663
    3 -1 -3 375.384 8.76113
    2 1 -3 383.54 8.33038
    -1 -2 -3 384.747 8.81165
    2 -3 3 391.083 8.6105
    2 1 -3 387.621 8.94513
    -2 -1 3 389.165 9.19795
    -1 3 3 385.187 8.96852
    -3 1 2 1399.31 26.94
    1 -3 -2 1381.88 27.4846
    -1 -2 -2 1386.99 27.6929
    3 -2 2 1392.77 27.6649
    -3 1 2 1379.8 26.7538
    2 -3 2 1411.12 27.4193
    2 1 -2 1392.01 27.8263
    -2 3 -2 1388.09 27.2637
    -3 1 2 1441.45 27.4453
    1 2 2 1393.91 27.4673
    -1 3 2 1375.82 27.3168
    -1 -2 -2 1355.03 26.7227
    2 -3 2 1370.66 27.5817
    3 -2 2 1387.26 27.3284
    3 -1 -2 1409.52 27.657
    -3 2 -2 702.83 26.5084
    -2 -1 2 1391.56 26.232
    1 -3 -2 1368.33 27.676
    -3 2 -2 1376.09 27.1576
    1 2 2 1403.95 26.8368
    3 -1 -2 1385.04 26.6318
    -1 -2 -2 1416.45 26.78
    -3 2 -2 1385.55 27.8738
    -2 3 -2 1400.7 27.6134
    2 1 -2 1421.56 26.2922
    -2 -1 2 1408.29 26.6087
    2 1 -2 1386.69 26.575
    3 -1 -2 1393.53 27.0401
    2 -3 2 1397.77 27.4316
    1 2 2 1376.95 26.675
    2 -3 2 1423.98 27.7159
    -1 -2 -2 1403.66 27.6141
    -3 2 -2 1416.78 27.3323
    -1 3 2 1335.65 26.9415
    -2 -1 2 1389.52 27.191
    -1 3 2 1363.93 27.6571
    1 -3 -2 1344.6 27.0643
    1 2 2 1393.79 27.3478
    -3 2 -2 1420.79 27.0866
    -3 1 2 1421.53 26.43
    1 -3 -2 1358 27.6349
    -3 2 -2 1408.35 27.7344
    3 -1 -2 1398.15 27.4583
    2 1 -2 1382.83 27.2859
    -3 1 2 1427.82 27.4835
    -2 3 -2 1376.95 27.6551
    2 1 -2 1431.34 27.3466
    -1 -2 -2 1381.93 27.3165
    3 -2 2 1416.47 26.968
    -2 3 -2 1384.16 26.8367
    3 -2 2 1400.11 27.4476
    2 -3 2 1398.6 26.771
    3 -1 -2 1407.18 26.4508
    -2 -1 2 1431.77 27.5649
    3 -1 -2 1394.48 27.6628
    3 -2 2 1381.83 27.4795
    -2 3 -2 1162.64 27.0932
    1 2 2 1354.95 27.1846
    -1 3 2 851.256 26.6931
    -3 1 2 1381.01 27.6345
    1 -3 -2 1390.43 26.89
    2 -3 2 1428.57 27.6408
    2 1 -2 1401.14 27.7042
    -1 3 2 1366.1 26.9557
    3 -2 2 1427.3 26.696
    -2 3 -2 1423.37 27.4445
    -2 -1 2 1406.15 27.4129
    2 -3 2 1362.87 26.5783
    2 1 -2 1395.81 27.1187
    1 -3 -2 1327.94 26.3773
    3 -2 2 1357.37 27.6046
    -1 3 2 1365.71 26.386
    1 2 2 1426.26 27.6636
    3 -1 -2 1397.97 26.7389
    -2 3 -2 1401.15 26.5423
    -3 2 -2 1422.91 26.6472
    3 -1 -2 1394.28 27.0349
    -3 1 2 1381.15 26.7933
    2 -3 2 1354.88 26.1807
    -2 -1 2 1380.19 27.4865
    1 -3 -2 1411.92 27.2486
    3 -1 -2 1433.91 27.9233
    1 2 2 1387.71 27.6816
    -1 3 2 1326.57 27.3316
    -3 2 -2 1385.83 27.5178
    -2 -1 2 1438.02 27.3483
    -2 3 -2 1374.76 26.1666
    -1 -2 -2 1412.93 27.4129
    -3 1 2 1401.88 27.175
    -1 -2 -2 1371.48 27.4799
    3 -2 2 1435.18 27.3542
    -2 -1 2 1388.78 27.0557
    -2 -1 2 1400.66 27.5573
    -1 -2 -2 1413.93 27.6911
    -1 3 2 1320.56 26.3165
    2 1 -2 1391.34 26.9704
    3 -1 -2 1363.43 27.1489
    1 -3 -2 1393.53 27.4398
    -2 3 -2 1411.82 27.2873
    -3 2 -2 1393.94 26.2531
    2 1 -2 1060.42 26.9284
    3 -2 2 1395.26 27.4197
    3 -2 2 1396.1 26.2336
    -2 3 -2 1396.86 26.958
    -3 2 -2 1399 27.6395
    -1 -2 -2 1425.93 27.2414
    3 -1 -2 1383.79 27.328
    -3 2 -2 1390.98 27.1856
    2 -3 2 1404.79 27.1314
    -2 3 -2 1373.67 26.3749
    2 -3 2 1366.73 27.0472
    -3 1 2 1409.65 27.5684
    1 -3 -2 1412.97 27.662
    3 -1 -2 1398.02 27.1596
    -3 1 2 1343.98 27.3194
    -2 3 -2 1425.87 26.3064
    -3 1 2 1412.87 27.0224
    1 2 2 1348.36 27.3321
    1 -3 -2 1360.15 26.3077
    2 1 -2 1376.23 27.6655
    1 2 2 1369.44 27.6277
    1 2 2 1440.68 27.3487
    -1 3 2 1385.5 27.6143
    -3 1 1 1156.14 22.5614
    -3 2 -1 1123.77 22.5147
    -1 -2 -1 1109.66 21.5793
    2 -3 1 1085.8 22.5995
    -2 -1 1 1108.97 21.7875
    -3 2 -1 1121.52 22.7876
    -1 -2 -1 1122.68 22.5262
    3 -2 1 1112.05 22.3293
    1 -3 -1 1110.67 22.4658
    -3 1 1 1139.98 21.8679
    2 1 -1 1142.31 21.8139
    3 -1 -1 1135.54 21.9308
    -1 -2 -1 1122.11 22.0245
    2 -3 1 1122.53 22.5087
    -2 3 -1 1107.18 22.1504
    -2 -1 1 1126.67 22.5374
    1 -3 -1 1090.84 22.6363
    3 -2 1 1139.25 22.6824
    3 -2 1 1122.36 22.5769
    2 -3 1 1115.02 22.2594
    -1 3 1 1106.48 22.3328
    -2 3 -1 1111.92 22.4569
    -2 3 -1 1125.48 22.7058
    1 2 1 1120.43 21.5586
    2 1 -1 1125.93 22.7972
    3 -1 -1 1094.85 22.7059
    -3 1 1 1122.76 22.1909
    -3 2 -1 1116.1 22.2014
    3 -1 -1 1128.32 22.0398
    1 2 1 1132.25 22.1301
    -1 3 1 1103.68 21.3907
    1 -3 -1 1085.68 21.3811
    1 2 1 1119.45 22.3711
    2 1 -1 1116.84 22.4858
    -1 3 1 1100.63 22.672
    -1 3 1 1107.97 22.3975
    -3 2 -1 1134.02 22.3806
    -2 3 -1 1126.88 22.2633
    2 -3 1 1125.44 22.1315
    3 -2 1 1122.68 22.3485
    3 -1 -1 1113.43 22.5011
    -3 2 -1 1123.36 22.4154
    -2 3 -1 963.426 22.2279
    3 -2 1 1139.5 22.5706
    1 -3 -1 1093.44 22.5725
    -2 -1 1 1133.52 22.6982
    -3 1 1 1126.53 21.6864
    -2 -1 1 1128.05 21.9653
    2 -3 1 1122.1 22.6258
    -1 3 1 978.009 22.2009
    -3 1 1 1142.05 22.3931
    -3 1 1 1111.35 22.7024
    -1 -2 -1 1091.52 22.6439
    -3 1 1 1136.34 21.5924
    3 -2 1 1122.23 22.2447
    -3 2 -1 1113.22 22.5156
    -1 3 1 1113.2 22.1003
    2 1 -1 1144.45 22.0159
    2 -3 1 1098.14 22.6337
    1 -3 -1 1086.7 22.1751
    -1 -2 -1 1112.01 22.1477
    1 2 1 1115.56 22.0573
    -3 2 -1 1115.41 21.496
    2 1 -1 1160.28 22.2204
    2 -3 1 1122.7 22.5251
    3 -1 -1 1138.19 22.852
    -2 3 -1 1069.99 21.4416
    1 2 1 1087.04 21.5361
    -2 3 -1 1123.98 22.4245
    1 -3 -1 1079.94 21.7243
    1 -3 -1 1083.52 22.1686
    -2 -1 1 1117.4 22.3421
    -2 3 -1 1118.37 21.4008
    2 -3 1 1089.16 21.3766
    3 -1 -1 1120.62 21.9472
    -1 3 1 1087.82 22.3117
    -1 3 1 1118.8 21.7299
    -1 -2 -1 1104.97 21.5331
    -3 1 1 1122.41 22.0045
    3 -2 1 1127.73 22.7475
    1 -3 -1 1080.96 21.8471
    -1 3 1 1142.18 22.0062
    2 1 -1 1128.56 22.5344
    1 2 1 1131.8 22.6627
    3 -2 1 1134.69 21.5383
    1 2 1 1134.51 22.7005
    2 1 -1 1142.64 22.2584
    -2 -1 1 1149.2 22.4235
    3 -1 -1 1137.56 21.7409
    -1 -2 -1 1162.19 22.5015
    -2 -1 1 1111.83 22.3583
    -2 3 -1 1119.79 21.3516
    -3 1 1 1122.05 21.8089
    -1 3 1 1068.65 21.5667
    -3 2 -1 1122.57 22.0889
    3 -1 -1 1102.86 22.3061
    -3 1 1 1105.92 22.5907
    -2 3 -1 1133.87 21.8229
    2 -3 1 1119.79 22.3462
    -1 -2 -1 1127.75 22.6691
    2 -3 1 1116.44 21.7588
    3 -1 -1 1107.21 22.4135
    1 2 1 1132.73 22.5138
    1 -3 -1 1120.03 22.3968
    -2 3 -1 1111.17 22.4969
    -3 2 -1 1146.62 22.7697
    -1 -2 -1 1172.22 22.389
    -3 1 1 1151.23 22.2156
    3 -2 1 1136.02 21.6765
    3 -2 1 1124.86 22.1985
    -2 3 -1 1091.85 21.7565
    -1 3 1 1132.93 22.569
    2 1 -1 1137.25 22.7402
    -2 -1 1 1143.18 22.6028
    2 1 -1 1119.13 22.3253
    -1 3 1 1091.26 21.419
    2 -3 1 1113.06 21.8195
    1 -3 -1 1061.13 22.5838
    3 -1 -1 1104.47 22.3077
    -1 -2 -1 1122.81 22.5566
    -3 1 1 1107.57 22.4601
    -3 2 -1 1123.65 21.7307
    -2 -1 1 1133.17 22.4378
    1 2 1 957.297 22.1896
    3 -1 0 158.951 4.51675
    -3 1 0 156.807 4.66029
    3 -2 0 169.583 4.55749
    2 1 0 160.491 4.79917
    -1 -2 0 165.788 4.50508
    2 -3 0 174.89 4.89928
    1 2 0 154.021 4.50554
    1 2 0 166.964 3.79469
    1 -3 0 169.903 4.78501
    1 -3 0 163.9 4.06479
    -1 -2 0 169.351 4.50519
    2 -3 0 163.658 4.81666
    -3 1 0 166.997 4.07927
    1 -3 0 160.739 4.57511
    2 1 0 174.152 4.42498
    -1 3 0 165.916 4.04043
    2 -3 0 164.814 4.20687
    -2 -1 0 163.392 4.46497
    -1 3 0 170.491 4.63376
    3 -1 0 165.508 4.10372
    -2 3 0 159.787 4.79815
    3 -2 0 164.043 4.65576
    -3 1 0 87.9846 4.15549
    -1 3 0 165.561 4.53569
    3 -2 0 155.841 4.73358
    -3 2 0 163.322 4.77541
    -3 2 0 168.778 4.48614
    -2 3 0 162.241 4.12554
    1 2 0 167.369 4.4315
    -3 2 0 170.461 4.65054
    -1 -2 0 166.077 3.81103
    3 -1 0 166.71 4.99693
    -2 -1 0 169.138 4.71839
    3 -1 0 176.913 4.71757
    -1 3 0 162.248 4.71793
    -3 2 0 164.864 4.69799
    1 2 0 168.13 3.83391
    3 -2 0 162.004 4.79872
    3 -1 0 166.698 4.13761
    -2 3 0 161.524 4.64735
    1 2 0 167.493 4.1025
    1 2 0 167.01 4.58125
    -3 2 0 164.535 4.55237
    3 -2 0 165.787 4.59607
    3 -1 0 171.795 4.59846
    2 1 0 172.084 3.86226
    -2 -1 0 163.117 3.81145
    -1 -2 0 158.999 4.73585
    2 -3 0 160.66 4.55
    -3 1 0 170.434 4.83379
    -1 -2 0 165.522 4.15144
    -3 2 0 170.033 4.4264
    -3 2 0 170.022 4.74639
    -1 3 0 162.734 4.5071
    2 -3 0 160.123 4.7396
    -3 1 0 164.491 4.47312
    -1 3 0 167.6 4.51873
    1 -3 0 157.4 4.63336
    -1 3 0 166.688 4.39886
    2 1 0 159.783 3.86261
    -2 -1 0 161.658 4.82788
    -2 3 0 164.847 4.67668
    1 2 0 166.716 3.95636
    1 -3 0 153.317 4.42825
    -3 1 0 170.685 4.25969
    2 -3 0 157.261 4.72613
    -2 -1 0 163.34 3.86791
    3 -1 0 176.559 5.02447
    2 1 0 180.502 4.48615
    -1 -2 0 166.91 4.60364
    -1 3 0 172.785 4.018
    -3 1 0 164.432 4.16485
    3 -2 0 160.355 3.6827
    -3 1 0 168.382 4.06665
    2 -3 0 163.3 3.95396
    -1 3 0 159.194 4.21091
    1 2 0 171.854 4.31344
    2 1 0 172.589 4.47575
    1 2 0 168.951 4.40113
    -1 -2 0 167.486 4.21325
    -2 -1 0 131.022 4.31387
    3 -2 0 167.039 3.57484
    2 1 0 164.776 4.52541
    3 -1 0 166.344 4.03245
    3 -1 0 166.759 4.0481
    2 -3 0 168.591 4.58373
    1 2 0 165.413 4.79005
    -2 3 0 161.021 3.5254
    -2 3 0 160.019 4.46759
    -3 1 0 170.342 4.87995
    -2 -1 0 159.728 4.38776
    -2 3 0 156.675 3.61126
    3 -2 0 162.026 4.9273
    -2 3 0 160.766 3.94188
    1 -3 0 166.046 4.30449
    3 -1 0 160.218 4.27589
    -1 3 0 159.565 4.22003
    -1 3 0 152.87 4.31668
    2 1 0 158.198 4.74992
    3 -2 0 164.805 3.72404
    -2 -1 0 158.325 4.52378
    1 -3 0 166.554 4.72819
    -3 2 0 168.398 3.73632
    1 2 0 168.271 4.71235
    1 -3 0 164.313 3.95218
    -3 1 0 166.148 4.53435
    2 -3 0 162.645 4.28666
    -1 -2 0 169.257 4.62157
    -3 1 0 172.08 4.49874
    -3 2 0 162.452 4.19724
    2 1 0 166.947 4.90076
    -3 2 0 163.618 4.28804
    -1 3 0 161.015 3.93026
    -2 3 0 160.699 4.77501
    1 2 0 170.209 4.5565
    -1 -2 0 171.014 4.68768
    3 -2 0 161.664 4.29421
    -2 -1 0 170.684 4.7117
    -3 1 0 161.068 4.85658
    -1 3 0 164.809 4.59774
    -2 -1 0 166.636 4.79355
    3 -2 0 170.157 4.23544
    2 1 0 167.687 4.66937
    -1 3 0 170.857 4.36895
    -1 3 0 177.64 4.62426
    2 -3 0 157.775 3.72903
    -2 3 0 161.778 4.35427
    2 -3 0 169.457 4.65246
    -3 2 0 163.062 4.82639
    3 -1 0 169.834 4.40372
    3 -1 0 161.531 4.71045
    3 -1 0 168.673 4.64856
    -2 3 0 160.97 3.72563
    -1 -2 0 163.059 4.6885
    1 -3 1 265.909 6.61312
    3 -1 1 271.46 6.09058
    -1 3 -1 270.705 6.54964
    -1 -2 1 269.661 6.20187
    -2 3 1 259.814 5.82234
    1 2 -1 267.945 5.8175
    2 -3 -1 263.621 6.82122
    1 2 -1 268.72 5.99795
    1 -3 1 264.253 6.30857
    3 -2 -1 271.74 6.6561
    2 -3 -1 260.956 5.86817
    3 -1 1 275.819 6.98293
    -2 -1 -1 272.282 6.76913
    -3 2 1 272.307 6.50862
    2 1 1 256.426 6.72619
    3 -1 1 266.665 6.76292
    2 1 1 279 6.65088
    -3 2 1 268.983 6.62946
    3 -2 -1 277.46 6.51458
    1 2 -1 264.056 6.09445
    -1 -2 1 269.745 6.59712
    2 -3 -1 265.041 6.8927
    -3 1 -1 279.599 6.98602
    3 -2 -1 261.532 6.71843
    -2 -1 -1 280.783 6.63134
    -3 1 -1 266.782 6.03006
    -1 3 -1 268.321 6.50934
    1 -3 1 268.789 6.65407
    -1 3 -1 274.492 6.27381
    1 2 -1 274.003 6.76261
    -3 2 1 260.479 6.56128
    -3 2 1 263.481 6.81217
    2 -3 -1 263.946 6.76824
    -2 3 1 261.375 6.67053
    3 -1 1 280.156 6.41916
    -2 -1 -1 278.741 6.23233
    1 2 -1 267.916 6.27963
    2 -3 -1 277.449 6.70568
    2 1 1 280.211 6.21179
    -3 1 -1 269.907 6.7016
    1 -3 1 274.961 6.69864
    3 -2 -1 276.181 6.93019
    -3 1 -1 267.915 6.55896
    -1 3 -1 262.6 6.47343
    -3 2 1 269.313 6.2768
    -1 -2 1 267.687 5.86931
    3 -1 1 278.445 6.6099
    -3 2 1 264.572 6.73298
    3 -2 -1 269.083 6.39066
    -1 3 -1 283.033 6.37003
    1 2 -1 287.873 6.61969
    -1 3 -1 273.178 6.51037
    1 -3 1 271.358 6.63512
    3 -1 1 278.13 6.43225
    -1 3 -1 260.843 6.45934
    -3 1 -1 271.571 6.32947
    -1 -2 1 270.134 6.72687
    -2 3 1 268.93 6.81027
    2 -3 -1 269.92 6.77036
    -1 -2 1 280.654 6.30244
    1 2 -1 270.061 5.84665
    -2 -1 -1 281.977 6.9236
    3 -1 1 263.494 6.32612
    1 -3 1 268.501 6.51427
    -3 1 -1 281.256 6.28506
    2 1 1 274.148 6.23102
    1 2 -1 250.902 6.27341
    -2 -1 -1 202.518 6.27758
    -1 3 -1 265.798 6.0495
    2 1 1 262.457 6.8334
    3 -2 -1 272.684 7.01241
    -1 -2 1 270.825 6.53154
    2 -3 -1 258.228 5.59454
    2 1 1 268.089 6.73591
    3 -2 -1 273.685 5.57948
    2 -3 -1 260.613 6.44248
    -1 3 -1 270.401 6.02002
    -2 -1 -1 277.264 6.19807
    -3 2 1 271.305 6.01327
    -2 3 1 267.649 6.17559
    -1 -2 1 281.924 6.65478
    -3 1 -1 270.646 5.9491
    -2 3 1 265.494 5.60942
    2 -3 -1 267.202 6.11646
    -3 2 1 262.921 5.55665
    3 -1 1 272.22 6.79585
    -2 3 1 266.847 6.37758
    3 -2 -1 266.428 5.95838
    -3 1 -1 268.463 6.69534
    -1 -2 1 280.324 6.51536
    1 2 -1 246.502 6.28665
    1 -3 1 267.62 6.06965
    3 -1 1 268.097 5.88062
    1 -3 1 278.49 6.62225
    1 2 -1 271.749 6.56705
    -3 2 1 216.845 6.45813
    -1 3 -1 272.336 6.43758
    2 1 1 285.391 6.48055
    2 -3 -1 278.814 6.51282
    -3 1 -1 271.595 6.21567
    -2 -1 -1 283.189 6.99356
    3 -1 1 278.892 6.22655
    -1 3 -1 278.113 6.63097
    3 -2 -1 272.264 6.64192
    -3 2 1 270.769 6.01006
    -1 -2 1 276.88 6.7187
    2 1 1 130.45 5.94892
    -2 3 1 259.662 6.54464
    3 -2 -1 261.346 6.03147
    1 2 -1 281.701 6.43863
    -1 -2 1 271.893 6.49484
    -1 3 -1 273.159 6.13988
    1 2 -1 262.913 6.72958
    -1 3 -1 267.248 6.40189
    3 -1 1 266.275 6.73083
    -3 1 -1 275.327 6.65834
    1 -3 1 274.214 6.22271
    1 2 -1 277.57 6.53504
    -1 3 -1 273.381 6.47141
    -1 3 -1 273.922 6.18034
    -3 1 -1 276.705 7.03973
    -3 2 1 255.669 6.45406
    2 1 1 272.019 6.5181
    1 -3 1 270.478 6.31193
    -2 -1 -1 266.88 6.59262
    -2 3 1 258.439 6.81743
    -3 2 1 266.991 6.83573
    3 -2 -1 274.419 6.4243
    2 1 1 268.045 6.90486
    1 2 -1 272.795 6.36787
    3 -1 2 3468.89 66.8343
    -3 2 2 3538.01 66.1284
    -1 3 -2 3471.26 66.4256
    -1 3 -2 3525.73 66.3367
    -2 -1 -2 3570.59 66.3873
    -1 -2 2 3542.53 65.9756
    2 -3 -2 3313.32 65.2997
    1 -3 2 3568.17 66.6623
    2 1 2 3531.18 66.714
    -3 2 2 3482.56 66.3088
    -3 1 -2 3555.97 67.1012
    -1 -2 2 3555.25 65.7008
    2 -3 -2 3462.92 66.77
    2 1 2 3508.44 65.6045
    -3 1 -2 3527.67 65.9683
    -1 3 -2 3517.85 66.2904
    1 -3 2 3532.91 66.4906
    3 -2 -2 3523.85 66.6238
    3 -2 -2 3456.39 66.3598
    2 -3 -2 3562.31 66.9092
    -3 2 2 3460.13 66.2178
    -3 1 -2 3512.36 66.2803
    -2 3 2 3250.91 65.2892
    -1 3 -2 3560.77 66.48
    1 2 -2 3506.72 65.6294
    -2 -1 -2 3526.12 65.5929
    1 2 -2 3468.85 66.1334
    3 -1 2 3563.74 66.9233
    -2 3 2 3533.59 66.5476
    -3 2 2 3506.05 66.4383
    2 1 2 3480.78 66.4943
    1 2 -2 3479.32 66.8627
    1 -3 2 3469.65 66.0304
    -2 -1 -2 3491.93 66.9054
    -1 3 -2 3474.73 66.3376
    -3 1 -2 3534.41 66.4852
    -2 -1 -2 3567.17 66.4285
    -1 -2 2 3493.21 66.409
    -1 -2 2 3618.31 66.4952
    2 1 2 3583.09 66.5405
    3 -2 -2 3494.11 66.2046
    1 -3 2 3500.88 66.7112
    -3 1 -2 3511.91 66.7813
    1 2 -2 3516.81 65.5381
    -1 3 -2 3525.77 66.5923
    3 -2 -2 3517.29 66.9843
    -1 3 -2 3397.39 66.489
    -1 3 -2 3572.9 65.9578
    1 2 -2 3544.26 66.3108
    2 -3 -2 3460.69 66.7297
    -2 3 2 3514.85 66.5683
    2 1 2 3532.3 66.3311
    -2 3 2 3521.54 66.527
    3 -1 2 3539.4 66.3647
    1 2 -2 3460.29 66.4982
    3 -1 2 3476.12 66.1541
    2 -3 -2 3523.71 66.8144
    3 -1 2 3494.29 66.5449
    -2 3 2 3400.13 66.7936
    -2 -1 -2 3488.39 66.7471
    -3 1 -2 3560.02 66.077
    -3 2 2 3465.64 66.069
    -1 3 -2 3468.76 66.0836
    1 2 -2 3482.23 65.6153
    -3 2 2 3491.28 66.8209
    2 1 2 3515.84 66.6888
    -1 -2 2 3529.6 66.5726
    1 2 -2 2908.79 66.0042
    2 1 2 3502.16 66.7971
    -2 3 2 3483.52 66.5499
    -2 -1 -2 3541.42 65.7412
    2 -3 -2 3297.58 66.119
    1 2 -2 3556.38 66.3361
    3 -1 2 3532.37 65.8349
    -1 3 -2 3502.5 65.984
    3 -1 2 3465.08 66.2706
    3 -2 -2 3485.16 66.0313
    3 -2 -2 3486.79 65.529
    -1 3 -2 3470.02 66.4431
    2 1 2 3489.89 65.7519
    1 -3 2 3453.09 66.0441
    -3 1 -2 3449.7 66.4638
    3 -1 2 3572.58 65.6525
    3 -2 -2 3488.01 66.9066
    2 -3 -2 3406.95 65.5449
    -2 -1 -2 3456.3 66.4589
    -2 3 2 3423.74 66.22
    -2 3 2 3411.73 65.5593
    3 -1 2 3517.89 66.6257
    1 -3 2 3495.14 65.9312
    -3 2 2 3651.72 66.7289
    -1 -2 2 3521.22 66.4757
    -2 3 2 3572.22 66.1103
    -3 2 2 3456.08 66.1088
    -3 2 2 3515.96 65.5519
    2 -3 -2 3510.29 66.1399
    1 2 -2 3424.76 66.7052
    1 -3 2 3550.36 66.6302
    -3 1 -2 3554.83 66.1857
    -1 3 -2 3517.99 65.8199
    -1 -2 2 3531.03 66.5172
    -3 1 -2 3616 66.5907
    -2 3 2 3496.51 66.6562
    -2 -1 -2 3533.58 66.4988
    2 1 2 3469.82 66.7779
    -1 3 -2 3551.48 65.8307
    -1 -2 2 3510.16 66.5655
    1 -3 2 3564.48 66.3062
    -3 2 2 3454.47 65.6218
    2 1 2 3486.46 66.286
    -2 -1 -2 3526.08 66.6376
    3 -1 2 3536.43 65.8071
    -1 -2 2 3566.05 66.5713
    1 2 -2 3240.56 66.2117
    1 2 -2 3527.51 65.9597
    3 -1 2 3561.08 66.7355
    -3 1 -2 3603.92 65.8308
    -3 2 2 3484.13 66.6239
    -1 -2 2 3502.93 66.0256
    -3 1 -2 3534.9 66.9796
    1 -3 2 3479.06 65.9315
    -1 3 -2 3542.94 66.2454
    -3 2 2 3473.88 66.5868
    3 -2 -2 3573.98 66.4554
    -2 3 2 3514.39 66.8117
    -1 3 -2 3509.28 66.0996
    2 -3 -2 3486.05 66.471
    -2 -1 -2 3565.8 67.0035
    1 2 -2 3593.49 66.3987
    3 -2 -2 3435.93 66.4252
    -1 3 -2 3559.27 66.177
    1 2 -2 3570.43 66.3771
    3 -1 2 3466.97 66.7521
    3 -2 -2 3417.54 65.7141
    -1 3 -3 3589.92 68.9909
    -3 1 -3 3662.49 68.6394
    2 -3 -3 3591.66 68.6957
    2 1 3 3611.98 68.3424
    -3 2 3 3624.67 67.9149
    1 -3 3 3572.9 68.1012
    2 1 3 3628.75 67.8999
    -3 2 3 3623.27 68.1062
    -2 3 3 3639.89 68.4623
    2 1 3 2536.96 68.0905
    -3 2 3 3535.6 68.0393
    1 2 -3 3620.77 67.2636
    2 -3 -3 3692.31 69.02
    -2 -1 -3 3619.2 69.1127
    -2 3 3 3297.11 66.9635
    1 -3 3 3585.35 68.6467
    3 -2 -3 3544.31 68.2069
    -1 3 -3 3563.63 68.4871
    1 2 -3 2893.56 67.9873
    1 2 -3 3622.81 69.0125
    1 2 -3 3585.39 68.4357
    -1 3 -3 3673.84 68.4565
    3 -2 -3 3623.85 68.7503
    -2 -1 -3 3728.41 68.2531
    3 -1 3 3637.36 68.8598
    -3 2 3 3626.52 68.4908
    2 -3 -3 3378 66.9904
    -1 -2 3 3621.68 68.2424
    1 -3 3 3598.54 67.6425
    -1 3 -3 3611.91 68.2885
    -2 -1 -3 3612.17 67.9412
    -3 1 -3 3597.94 68.545
    3 -1 3 3564.49 68.29
    -3 1 -3 3610.47 69.2102
    -1 -2 3 3558.67 67.2798
    -1 3 -3 3612.28 68.6291
    -1 -2 3 3661.99 67.5395
    -1 3 -3 3580.15 68.5976
    1 -3 3 3564.94 68.3694
    -1 3 -3 3628.58 67.5786
    3 -1 3 3600.9 68.098
    2 1 3 3648.94 68.3547
    -3 2 3 3599.61 68.774
    -2 3 3 3602.83 68.8479
    1 -3 3 3671.71 68.8955
    -2 3 3 3622.3 68.494
    -2 -1 -3 3562.3 67.1116
    1 2 -3 3618.84 68.0636
    -2 -1 -3 3615.31 67.0048
    -2 -1 -3 3619.07 68.7197
    2 1 3 3622.1 68.5347
    3 -2 -3 3596.77 69.0585
    1 2 -3 3613.53 67.503
    -3 1 -3 3653.48 68.2278
    2 -3 -3 3527.65 68.5667
    -3 1 -3 3587.7 69.0224
    1 2 -3 3633.43 67.7028
    -1 -2 3 3617.7 68.6418
    -1 3 -3 3587.52 67.688
    -3 1 -3 3646.68 68.0023
    1 2 -3 3580.78 68.815
    -1 3 -3 3651.03 68.3575
    -3 2 3 3646.19 68.0578
    2 -3 -3 3566.52 68.7223
    -1 -2 3 3617.04 68.1915
    3 -2 -3 3603.23 68.1961
    -2 -1 -3 3584.48 68.5974
    3 -1 3 3580.28 68.7339
    3 -1 3 3697.41 68.1221
    -2 3 3 3604.44 68.551
    3 -2 -3 3666.74 68.5552
    2 -3 -3 3610.39 68.8562
    -1 3 -3 3631.55 67.7839
    1 -3 3 3601.68 68.1897
    -3 1 -3 3634.32 68.365
    -1 -2 3 3592.8 68.532
    -1 3 -3 3624.67 68.0637
    2 1 3 3656.14 68.6753
    3 -2 -3 3557.51 67.6698
    -2 3 3 3545.75 67.743
    -2 -1 -3 3617.57 67.4759
    -3 1 -3 3589.64 68.2216
    -2 3 3 3605.13 68.4057
    -3 1 -3 3615.45 67.7293
    1 2 -3 3679.6 68.3203
    2 1 3 3624.5 67.4888
    -2 -1 -3 3624.68 68.4657
    1 2 -3 3561.37 68.9581
    -3 2 3 3568.44 67.7242
    1 -3 3 3676.96 68.7641
    3 -1 3 3619.4 68.4017
    -1 3 -3 3644.51 68.5198
    2 -3 -3 3592.53 67.6996
    -2 3 3 3641.57 67.9412
    2 1 3 3622.28 68.8671
    2 -3 -3 3696.4 68.2891
    3 -2 -3 3638.15 68.8972
    -3 2 3 3657.38 68.6155
    3 -2 -3 3533.74 68.1721
    -3 2 3 3642.66 68.3592
    3 -1 3 3659.82 67.7926
    -1 -2 3 3638.97 68.5761
    1 -3 3 3587.74 67.8944
    -1 -2 3 3675.1 68.7202
    1 2 -3 2614.57 67.79
    3 -1 3 3609.48 68.4993
    2 -3 -3 3486.41 68.0318
    1 -3 3 3581.41 67.6917
    2 1 3 3617.35 68.1566
    1 -3 3 3620.45 68.4695
    -2 -1 -3 3617 68.9462
    2 1 3 3553.94 68.7544
    3 -1 3 3566.87 68.8225
    -1 -2 3 3620.47 68.6062
    -1 3 -3 3645.14 67.8032
    3 -1 3 3632.99 67.5088
    -1 3 -3 3584.46 67.8894
    3 -2 -3 3538.45 67.6533
    3 -2 -3 3599.31 68.2231
    -1 3 -3 3593.98 68.2836
    -1 3 -3 3631.85 67.5911
    -3 2 3 3611.13 68.4424
    2 1 3 3670.85 68.6786
    2 -3 -3 3697.22 68.5682
    3 -2 -3 3607.16 68.501
    -2 3 3 3522.36 68.6959
    3 -2 -3 3540.06 67.4237
    -2 -1 -3 3632.21 68.575
    1 2 -3 3643.6 68.2915
    -3 2 3 3625.44 68.7436
    -2 3 3 3585.36 68.4293
    -2 -1 -3 3496.8 68.334
    -3 1 -3 3636.89 67.5434
    3 -1 3 3626.41 68.6368
    -3 1 -3 3645.69 68.9305
    1 2 -3 3620.24 67.5752
    -1 -2 3 3593.9 68.4981
    -1 -2 3 3595.04 67.6092
    -2 3 3 3573.97 68.752
    -3 1 -3 3660.97 68.5972
    -3 2 4 2798.7 52.5172
    -3 2 4 2817.65 52.7904
    3 -1 4 2732.18 53.5657
    -1 3 -4 2775.98 53.2888
    -1 -2 4 2693.31 53.212
    -2 -1 -4 2787.28 54.059
    1 2 -4 2775.63 51.758
    3 -1 4 2803.82 53.2903
    1 2 -4 2810.74 53.9743
    3 -2 -4 2851.92 52.7445
    -2 -1 -4 2792.85 52.903
    1 -3 4 2758.35 53.5874
    -2 -1 -4 2758.17 53.0617
    2 -3 -4 2493.69 51.6188
    2 1 4 2782.07 53.025
    -1 3 -4 2717.68 53.9636
    -3 1 -4 2776.52 53.381
    1 -3 4 2783.07 52.7828
    1 -3 4 2788.99 53.5788
    3 -2 -4 2768.58 53.6561
    1 2 -4 2772.65 51.8016
    -3 1 -4 2734 53.5947
    1 -3 4 2756.79 52.0043
    -3 2 4 2782.76 53.3661
    3 -2 -4 2728.21 52.9241
    -1 3 -4 2738.43 52.939
    2 1 4 2776.83 52.9434
    -2 3 4 2805.53 53.1536
    1 2 -4 2730.53 53.4816
    -3 1 -4 2801.41 54.1549
    2 -3 -4 2757.14 53.4549
    2 -3 -4 2737.21 53.8425
    1 2 -4 2748.77 52.5782
    2 -3 -4 2792.48 53.6682
    2 1 4 2790.63 53.5324
    3 -1 4 2766.05 53.7156
    -2 -1 -4 2729.29 52.1635
    -2 3 4 2818.72 53.3815
    3 -2 -4 2798.1 53.2631
    3 -2 -4 2760.8 53.0443
    -3 1 -4 2782.13 52.735
    -1 3 -4 2768.84 53.4285
    -1 3 -4 2766.18 54.1415
    -1 3 -4 2746.58 51.9664
    2 -3 -4 2738.08 53.6822
    -3 1 -4 2771.55 52.7608
    -1 -2 4 2743.41 53.6038
    2 1 4 2821.17 52.9653
    -1 3 -4 2754.4 52.0595
    -2 3 4 2719.04 53.5688
    -3 1 -4 2766.33 54.08
    3 -1 4 2794.98 52.6159
    2 -3 -4 2790.77 53.3533
    1 2 -4 2764.34 53.8963
    -2 -1 -4 2786.97 53.2554
    -1 -2 4 2791.55 52.4319
    1 -3 4 2753.28 53.2137
    -3 2 4 2816.41 52.8754
    -3 2 4 2753.85 53.5066
    1 2 -4 2702.29 52.6675
    -2 3 4 2776.88 53.2921
    -2 -1 -4 2796.18 51.9578
    -1 3 -4 2767.39 53.5544
    -2 -1 -4 2818.39 53.8306
    3 -1 4 2790.96 52.9287
    3 -2 -4 2750.58 53.9661
    -1 -2 4 2739.59 52.7287
    -2 3 4 2713.02 52.7037
    1 2 -4 2752.47 53.9657
    -3 2 4 2725.99 53.2741
    3 -1 4 2767.75 52.5956
    2 -3 -4 2750.27 53.1226
    -2 -1 -4 2747.67 52.1133
    -3 2 4 2838.63 53.3765
    1 2 -4 1749.24 52.3655
    -1 -2 4 2758.14 53.5789
    3 -2 -4 2818.2 52.6176
    -1 3 -4 2764.89 52.5847
    -3 1 -4 2791.21 53.1043
    2 1 4 2764.5 52.1253
    -1 3 -4 2763.14 52.2495
    -1 -2 4 2780.16 53.4486
    2 1 4 2803.16 53.4582
    -2 3 4 2763.42 53.3817
    -3 1 -4 2815.86 52.5578
    1 -3 4 2713.82 52.7171
    -3 2 4 2786.63 52.7166
    1 -3 4 2723.75 53.6142
    2 -3 -4 2781.06 52.6385
    2 -3 -4 2727.88 52.7705
    3 -2 -4 2746.73 53.0578
    3 -1 4 2805.28 53.212
    1 2 -4 2802.28 53.0938
    -1 -2 4 2847.21 53.4336
    -1 3 -4 2785.94 52.933
    1 -3 4 2782.44 53.1747
    -3 1 -4 2776.39 53.0105
    3 -1 4 2787.04 53.2966
    3 -2 -4 2803.16 53.7488
    -1 3 -4 1734.29 52.4694
    2 1 4 2825.92 53.7466
    -2 -1 -4 2819.64 53.2305
    -2 3 4 2723.81 52.5948
    1 2 -4 2702.94 51.954
    3 -1 4 2738.87 52.0549
    -2 3 4 2786.38 51.808
    -1 -2 4 2925.81 53.643
    2 1 4 2831.75 53.3805
    -3 2 4 2818.05 53.0542
    2 1 4 2744.38 53.1981
    -2 3 4 2744.07 53.4038
    -1 -2 4 2769.4 53.2532
    1 2 -4 2886.69 53.0025
    -3 2 4 2742.93 53.5696
    1 -3 4 2760.79 53.4536
    3 -2 -4 2822.94 52.8387
    3 -1 4 2828.31 53.3168
    2 1 4 2829.48 53.6418
    -3 1 -4 2786.5 52.1372
    -2 -1 -4 2891.07 53.3965
    -3 1 -4 2738.58 53.5855
    -2 -1 -4 2792.86 53.7153
    2 1 4 2803.67 52.8394
    3 -1 4 2723.13 53.6399
    -3 2 4 2713.06 52.2866
    -1 3 -4 2761.05 53.1537
    3 -2 -4 2737.1 52.2346
    2 -3 -4 2725.16 51.7835
    -1 -2 4 2798.89 53.5083
    -2 3 4 2728.58 53.0663
    2 -3 -4 2709.93 51.5534
    1 -3 4 2796.32 52.3233
    -1 3 -4 2762.44 52.3354
    -2 3 4 2772.89 53.6463
    -1 -2 4 2802.76 51.9526
    -1 3 -4 2743.96 52.1835
    2 -3 -5 12.1112 1.00685
    -1 -2 5 13.5759 1.78343
    2 1 5 10.439 1.471
    -2 3 5 12.9849 1.66424
    -1 3 -5 14.0763 1.61299
    -2 -1 -5 13.471 2.00493
    2 -3 -5 15.8918 1.8254
    3 -2 -5 12.7921 2.17357
    -2 -1 -5 12.7623 2.24615
    -3 2 5 12.9889 1.34001
    2 -3 -5 12.4648 0.83448
    -3 2 5 16.0147 2.23395
    2 -3 -5 11.9918 2.22905
    1 2 -5 14.2363 2.09223
    1 -3 5 10.9873 1.45734
    3 -2 -5 13.3574 1.46072
    3 -2 -5 13.2423 1.7532
    -3 1 -5 14.2435 1.88349
    -3 2 5 9.2266 1.42648
    3 -1 5 13.4475 1.98353
    2 1 5 12.8724 1.8872
    1 2 -5 15.3247 2.18261
    -3 1 -5 12.3173 2.15287
    -1 -2 5 11.1384 1.95421
    1 -3 5 13.6339 2.16572
    1 2 -5 11.7892 0.90875
    1 -3 5 15.378 1.87366
    -2 -1 -5 12.0279 1.77086
    1 2 -5 12.8726 0.93905
    -1 3 -5 11.1225 2.23926
    3 -1 5 12.327 1.99816
    -3 1 -5 13.1029 2.30547
    3 -1 5 10.3058 1.72219
    2 1 5 13.9789 1.90121
    -1 3 -5 12.1099 1.97479
    -2 3 5 13.1748 1.9262
    -3 1 -5 14.709 2.40537
    -1 3 -5 9.00361 2.0277
    3 -2 -5 13.7088 2.31985
    -2 -1 -5 10.9261 1.15772
    -1 3 -5 5.12523 1.49546
    -2 -1 -5 11.7154 1.62202
    1 2 -5 15.3002 1.61334
    -1 3 -5 12.3263 0.93559
    2 1 5 12.6484 1.29103
    -3 2 5 10.6036 1.87949
    -2 3 5 14.9337 1.88293
    3 -2 -5 10.3685 1.69061
    -3 2 5 13.7113 1.79624
    -1 3 -5 10.4419 0.85869
    2 -3 -5 12.8313 2.01196
    -2 -1 -5 9.95604 2.19309
    -1 -2 5 11.5566 1.94432
    -3 2 5 14.8607 1.71147
    1 2 -5 11.8537 1.164
    -2 -1 -5 10.7096 1.40489
    -3 1 -5 13.0825 1.58235
    2 -3 -5 10.8771 2.05065
    3 -2 -5 15.6725 1.76873
    -1 -2 5 11.3743 1.50913
    -2 3 5 12.8338 2.07559
    2 1 5 12.6657 1.49834
    1 2 -5 14.7834 2.19945
    2 1 5 13.9334 2.21865
    3 -1 5 11.7315 1.31977
    1 -3 5 11.6476 1.78481
    -3 1 -5 12.8573 1.29752
    -3 1 -5 11.4489 1.8539
    -1 -2 5 12.3594 1.34862
    3 -1 5 11.8701 2.04452
    2 -3 -5 13.9199 1.80658
    -3 2 5 11.1359 1.4568
    3 -1 5 12.0027 1.66884
    2 -3 -5 15.5319 1.81762
    -3 1 -5 13.6785 1.61161
    -2 3 5 9.12504 1.45687
    3 -1 5 13.118 1.89334
    -3 1 -5 12.9571 1.83366
    -1 -2 5 10.0692 1.65481
    3 -2 -5 12.8442 1.45435
    2 1 5 12.9042 2.15461
    -2 -1 -5 13.3287 1.17966
    -2 3 5 17.8159 2.01048
    -3 2 5 13.9458 1.96512
    -2 3 5 11.0312 1.43108
    1 2 -5 14.2276 1.61964
    -1 3 -5 14.2881 1.47914
    2 -3 -5 13.7385 1.83129
    -1 -2 5 11.8051 1.67306
    2 -3 -5 15.197 1.68831
    -3 2 5 11.8858 1.75142
    -3 1 -5 14.184 1.57413
    3 -2 -5 12.3925 1.70592
    1 -3 5 13.22 1.87114
    1 2 -5 13.0105 2.19023
    1 -3 5 15.6235 1.69135
    3 -2 -5 9.8541 2.06852
    -2 -1 -5 12.5746 1.79747
    3 -1 5 15.1705 1.61994
    -1 3 -5 11.1225 1.20885
    1 -3 5 10.8112 1.44024
    2 1 5 11.2733 1.90483
    2 1 5 14.1813 1.13971
    3 -2 -5 11.2738 1.49283
    -1 3 -5 11.1216 1.07027
    3 -1 5 11.4062 1.13129
    3 -2 -5 13.9172 1.22327
    2 1 5 10.1378 1.60897
    -1 3 -5 10.0291 1.54344
    -1 -2 5 13.0704 0.84029
    -3 2 5 12.2918 1.22269
    1 -3 5 12.1493 1.23127
    -2 3 5 13.4315 1.95362
    -3 2 5 13.8346 1.84066
    -2 3 5 11.6947 1.78442
    3 -1 5 14.5848 1.10564
    2 1 5 15.8708 2.05622
    1 2 -5 14.1403 1.45674
    2 1 5 11.5534 1.4156
    2 -3 -5 10.6759 1.08223
    -1 -2 5 14.074 1.72469
    -1 3 -5 12.8295 1.13499
    2 1 5 11.65 1.70622
    -1 -2 5 11.3949 1.52172
    3 -2 -5 10.5658 1.57279
    3 -1 5 13.3376 1.782
    -3 1 -5 13.2585 1.86369
    -3 2 5 12.3018 1.53965
    -2 -1 -5 11.9318 1.815
    1 -3 5 12.8026 1.7684
    -2 3 5 12.1383 1.62162
    -1 3 -5 14.1743 1.12588
    1 2 -5 11.9031 0.86432
    -2 -1 -5 12.1428 2.03151
    3 -1 5 13.9919 1.99911
    2 -3 -5 13.0798 1.86108
    -2 3 5 12.8041 1.083
    1 2 -6 2530.86 50.4492
    3 -2 -6 2524.14 48.8161
    -2 3 6 2538.87 49.3356
    -1 -2 6 2491.71 49.9179
    -3 1 -6 2559.49 49.6599
    1 2 -6 2539.1 47.9193
    2 1 6 2541.71 49.7033
    -2 -1 -6 2553.48 50.0597
    3 -1 6 2540.39 49.956
    2 -3 -6 2532.45 49.7527
    1 -3 6 2524.16 50.2087
    -3 2 6 2559.23 48.6081
    3 -2 -6 2496.17 49.2377
    1 -3 6 2514.69 48.91
    -2 -1 -6 2573.09 50.6599
    2 -3 -6 2522.53 47.8682
    -3 1 -6 2596.34 50.7527
    2 -3 -6 2337.21 47.9994
    -3 2 6 2568.4 49.8909
    2 -3 -6 2515.12 50.4977
    2 1 6 2547.99 50.008
    2 1 6 2511.91 49.2054
    -3 1 -6 2539.63 50.5527
    -2 -1 -6 2543.67 49.0928
    -1 3 -6 2526.63 50.8825
    3 -1 6 2577.35 49.9967
    1 -3 6 2667.33 50.293
    -1 3 -6 2484.34 49.207
    3 -1 6 2471.98 50.0257
    -2 3 6 1544.13 48.7712
    1 2 -6 2517.4 49.5497
    -1 -2 6 2523.4 47.759
    3 -2 -6 2571.6 50.47
    1 2 -6 2537.62 50.7937
    3 -2 -6 2522.78 50.6367
    -2 3 6 2479.28 49.7177
    2 -3 -6 2595.86 49.5303
    3 -2 -6 2603.43 49.4106
    1 2 -6 2523.17 48.3591
    -3 1 -6 2482.77 50.862
    -1 3 -6 2511.7 47.4619
    -2 -1 -6 2571.67 50.7135
    -3 2 6 2540.89 49.99
    -3 2 6 2564.05 49.294
    3 -1 6 2528.55 48.4122
    -1 3 -6 2406 47.4257
    2 1 6 2532.29 50.091
    2 -3 -6 2552.27 50.2118
    -2 -1 -6 2528.14 49.0361
    -3 1 -6 2539.85 49.1449
    2 1 6 2499.93 48.8783
    -3 1 -6 2566.37 48.5179
    3 -1 6 2485.58 50.2484
    3 -2 -6 2557.99 49.6411
    -3 2 6 2647.23 49.8157
    -1 3 -6 2550.85 50.3148
    2 -3 -6 2553.94 50.3003
    -1 -2 6 2542.88 50.1759
    2 1 6 2575.77 48.7456
    -1 -2 6 2458.36 48.494
    -1 3 -6 2574.55 50.9496
    -2 3 6 2516.9 49.6704
    1 -3 6 2508.27 49.7114
    -1 -2 6 2515.38 49.029
    -2 3 6 2514.29 49.8497
    -2 -1 -6 2522.03 49.2536
    -3 1 -6 2509.88 49.8348
    1 2 -6 2488.35 49.3726
    2 -3 -6 2543.24 49.1858
    -3 2 6 2562.29 50.0515
    -3 2 6 2557.8 49.638
    -3 2 6 2565 48.7176
    2 1 6 2519.08 50.1748
    3 -1 6 2587.58 49.5255
    -2 3 6 2538.55 50.0304
    -2 -1 -6 2570.03 48.3731
    2 -3 -6 2565.37 49.1588
    2 -3 -6 2625.3 49.7027
    -1 3 -6 2464.95 49.3723
    3 -2 -6 2543.47 50.1297
    -1 3 -6 2519.96 47.9071
    1 -3 6 2551.85 50.2393
    3 -1 6 2553.71 49.1214
    2 1 6 2543.8 48.4106
    -2 -1 -6 2532.28 49.5607
    1 -3 6 2529.15 49.296
    1 2 -6 2572.39 49.4587
    2 1 6 2569.84 49.9029
    -1 -2 6 2511.8 49.901
    -3 1 -6 2570.95 49.6319
    1 2 -6 2484.63 50.6615
    -1 3 -6 2517.02 48.9624
    -1 -2 6 2556.83 50.0755
    1 -3 6 2567.78 49.8633
    2 -3 -6 2530.75 49.5427
    3 -2 -6 2536.18 49.5475
    -2 3 6 2488.14 48.8361
    -3 1 -6 2554.78 49.2557
    -3 1 -6 2559.51 48.9516
    -2 3 6 2487.2 49.4157
    -3 2 6 2601.1 49.5014
    3 -2 -6 2508.14 49.1356
    3 -1 6 2585.17 49.9866
    2 1 6 2533.23 48.9505
    2 -3 -6 2527.04 49.6931
    -1 -2 6 2512 49.4955
    -2 3 6 2592.45 50.1984
    3 -1 6 2606.35 48.3089
    -3 2 6 2512.25 50.0909
    3 -2 -6 2511.67 48.6441
    2 1 6 2554.28 49.5063
    -1 3 -6 2524.88 48.2643
    -2 3 6 2561.35 48.4778
    -1 -2 6 2576.08 50.0466
    -2 -1 -6 2584.97 49.9881
    1 -3 6 2581.93 50.1543
    1 2 -6 2547.33 49.0977
    -3 2 6 2493.72 48.7644
    -2 3 6 2538.92 49.0981
    -3 2 6 2529.73 48.9776
    2 1 6 2530.6 49.3715
    2 1 6 2553.4 50.0075
    -2 3 6 2516.14 49.5201
    3 -2 -6 2548.08 49.7008
    -1 3 -6 2503.98 49.6077
    3 -1 6 2545.15 48.1055
    1 -3 6 2519.79 48.4421
    3 -1 6 2569.98 50.2468
    -1 3 -6 2492.83 47.9743
    2 -3 -6 2497.43 48.363
    3 -2 -6 2557.4 48.7038
    -1 -2 6 2556.71 50.0398
    -2 -1 -6 2524.07 49.6707
    3 -1 6 2495.54 49.3184
    -3 1 -6 2559.75 49.752
    1 2 -6 2576.72 49.5794
    1 -3 6 2545.89 47.9125
    -1 -2 7 682.434 13.7353
    3 -1 7 686.525 15.8534
    3 -1 7 671.617 15.8884
    1 -3 7 712.546 16.1764
    2 -3 -7 635.519 14.1039
    2 -3 -7 692.429 16.569
    -2 -1 -7 687.337 16.2066
    -1 3 -7 664.56 16.8577
    -2 -1 -7 665.587 14.9368
    2 -3 -7 669.758 13.9251
    2 -3 -7 680.829 15.6547
    3 -2 -7 697.655 14.6616
    1 -3 7 658.007 14.7513
    -1 3 -7 684.759 15.181
    -3 2 7 695.531 14.5121
    3 -2 -7 667.734 14.683
    -3 1 -7 681.687 16.619
    -3 1 -7 669.88 15.4941
    -2 3 7 681.893 15.1849
    -2 -1 -7 679.776 16.5408
    2 1 7 697.969 15.1862
    1 2 -7 702.143 16.6921
    3 -2 -7 694.976 16.4992
    -1 -2 7 653.611 15.8727
    2 1 7 669.66 15.7138
    1 2 -7 671.98 13.8898
    -3 1 -7 680.986 16.5647
    3 -2 -7 675.946 15.2311
    3 -2 -7 685.255 16.6103
    2 -3 -7 661.5 16.2275
    2 1 7 674.584 14.6778
    1 2 -7 656.166 15.4519
    -1 3 -7 691.201 16.8803
    -2 3 7 671.316 15.6056
    -3 2 7 677.706 15.2551
    -2 -1 -7 694.767 15.1003
    -2 -1 -7 668.986 16.6105
    -3 1 -7 670.099 15.066
    -3 1 -7 684.487 16.9313
    -1 3 -7 678.671 16.3257
    -3 1 -7 677.831 14.2287
    3 -2 -7 685.941 15.6674
    -3 2 7 689.733 15.5114
    -3 1 -7 674.39 15.8785
    1 2 -7 675.926 16.749
    1 -3 7 664.124 15.6257
    -2 3 7 722.533 15.8153
    2 -3 -7 661.455 15.2843
    2 1 7 696.482 14.8672
    3 -2 -7 714.969 15.2433
    3 -1 7 668.376 14.1532
    -1 -2 7 669.791 15.0771
    1 2 -7 685.65 14.1278
    -2 -1 -7 688.719 15.2401
    -1 -2 7 671.635 14.2672
    2 -3 -7 716.167 16.4322
    3 -1 7 689.689 15.4034
    2 -3 -7 694.517 15.4036
    2 -3 -7 686.355 15.2141
    -2 3 7 679.435 14.8156
    2 1 7 681.65 16.1603
    -1 3 -7 701.702 16.7332
    -3 2 7 657.126 15.4321
    -2 3 7 699.441 15.5863
    3 -2 -7 687.393 16.1419
    -1 3 -7 680.581 14.9368
    -3 2 7 676.574 15.9812
    -1 -2 7 680.384 15.8914
    3 -1 7 682.561 15.1643
    1 -3 7 691.795 16.1542
    1 -3 7 676.081 15.8147
    -2 3 7 663.024 15.9329
    2 -3 -7 652.992 15.0683
    -2 -1 -7 709.524 15.5324
    3 -2 -7 691.867 15.1951
    2 1 7 685.458 15.8452
    2 1 7 684.615 14.4326
    -3 1 -7 680.461 15.1178
    -3 2 7 664.664 15.412
    3 -1 7 680.132 15.9099
    1 -3 7 684.334 15.3227
    -2 -1 -7 708.841 14.3874
    -1 -2 7 677.717 15.9754
    -3 1 -7 689.949 14.9977
    1 2 -7 689.705 16.6576
    3 -1 7 679.624 15.1093
    -1 3 -7 672.848 13.6597
    1 -3 7 680.394 13.5822
    3 -1 7 696.43 16.1821
    2 1 7 683.263 15.2148
    -2 -1 -7 692.39 15.065
    1 -3 7 712.828 16.1748
    2 1 7 680.98 14.8076
    -2 3 7 670.258 15.344
    2 -3 -7 668.294 14.4382
    -1 -2 7 681.96 15.9398
    -3 2 7 679.711 14.8353
    -2 3 7 661.55 14.8548
    -1 -2 7 675.682 15.9195
    -1 -2 7 658.897 15.3112
    -3 1 -7 679.994 15.521
    1 2 -7 662.14 14.8755
    -2 3 7 702.407 14.6408
    1 -3 7 665.644 14.3725
    -3 2 7 693.998 14.4966
    2 1 7 688.344 15.2963
    -1 3 -7 671.624 14.1527
    -3 2 7 681.303 14.748
    2 1 7 703.473 15.9731
    -3 2 7 677.2 15.998
    3 -1 7 676.768 14.0083
    -2 3 7 697.616 16.0935
    -2 -1 -7 696.965 15.735
    3 -1 7 701.049 14.2335
    3 -2 -7 683.657 14.672
    3 -2 -8 948.421 19.829
    -2 -1 -8 940.835 21.8055
    3 -2 -8 936.906 19.9083
    -2 3 8 952.477 20.4052
    2 -3 -8 928.663 19.5151
    -3 1 -8 942.493 21.9191
    -1 3 -8 956.404 22.5117
    3 -2 -8 968.006 22.144
    -1 3 -8 926.515 20.4039
    -3 1 -8 953.54 22.1489
    2 -3 -8 938.538 20.889
    3 -2 -8 955.307 20.5744
    -2 -1 -8 965 20.2673
    1 -3 8 990.068 21.575
    -2 -1 -8 969.74 21.9704
    2 -3 -8 949.483 22.1233
    1 2 -8 1012.45 22.3982
    3 -1 8 960.65 21.2101
    2 1 8 951.742 20.4621
    1 -3 8 936.748 19.9918
    -1 -2 8 932.388 20.4351
    -1 3 -8 978.783 22.5009
    2 1 8 933.786 19.7617
    2 -3 -8 947.673 21.7151
    -3 2 8 928.221 20.5381
    2 -3 -8 948.882 21.7241
    -3 1 -8 961.051 22.5143
    -2 -1 -8 941.83 20.7123
    -3 1 -8 969.187 19.2884
    2 -3 -8 955.019 20.5188
    -1 3 -8 935.386 21.784
    -3 1 -8 945.436 20.3963
    -3 2 8 930.553 20.7305
    -2 -1 -8 977.375 22.3799
    -3 1 -8 954.742 21.4437
    3 -2 -8 961.504 21.1194
    -2 3 8 972.45 20.9415
    -1 -2 8 946.258 19.2861
    1 2 -8 926.517 22.2673
    -2 -1 -8 964.762 20.254
    1 2 -8 944.711 21.0036
    3 -2 -8 937.198 22.1277
    3 -2 -8 956.38 20.3215
    3 -1 8 971.783 20.5887
    -1 -2 8 971.769 21.4787
    2 1 8 956.42 21.5668
    3 -1 8 972.449 21.4375
    2 -3 -8 932.899 20.4414
    -3 2 8 962.305 21.0125
    1 -3 8 941.483 20.7264
    -1 3 -8 966.291 22.1769
    -2 3 8 946.111 20.9907
    -3 1 -8 936.636 20.3518
    -1 -2 8 934.864 21.2635
    1 -3 8 955.533 21.3455
    3 -1 8 960.625 20.722
    -2 3 8 941.769 21.4407
    2 1 8 954.055 21.1793
    2 1 8 932.436 19.6775
    3 -2 -8 946.807 21.4674
    -3 2 8 943.561 21.4509
    -1 3 -8 943.338 20.241
    2 -3 -8 944.669 20.5234
    1 2 -8 948.691 22.0997
    -3 1 -8 976.42 20.3394
    2 1 8 947.102 21.2634
    -2 3 8 944.377 19.983
    -1 -2 8 957.692 20.6603
    2 1 8 959.971 20.5069
    2 -3 -8 938.756 19.7785
    -2 3 8 905.659 20.4145
    1 -3 8 971.615 21.587
    -3 2 8 959.882 19.8436
    -2 -1 -8 950.618 20.2382
    1 -3 8 966.638 19.6602
    -3 1 -8 949.511 20.6788
    3 -2 -8 932.576 19.9261
    2 1 8 943.254 20.4242
    -2 3 8 947.476 21.3912
    -3 2 8 958.924 21.3978
    -3 2 8 946.487 20.2161
    3 -1 8 980.186 21.633
    -2 -1 -8 937.159 20.8816
    -1 -2 8 926.915 21.2357
    -1 -2 8 950.348 21.3485
    1 2 -8 935.421 20.0967
    3 -1 8 911.836 20.1594
    3 -1 8 958.41 19.4231
    -2 3 8 944.886 19.953
    3 -1 9 14.8608 2.16115
    1 -3 9 8.60074 2.19036
    3 -2 -9 8.29701 1.56292
    -1 3 -9 11.4837 1.97317
    -3 1 -9 8.54996 2.45533
    3 -2 -9 8.51649 1.89531
    2 1 9 8.45755 1.64382
    2 -3 -9 10.2637 2.17458
    -2 -1 -9 7.09843 2.50889
    -2 -1 -9 16.522 3.00725
    2 -3 -9 6.34349 2.73334
    3 -2 -9 8.9575 2.83624
    1 2 -9 16.8607 3.35448
    -1 -2 9 12.1008 2.06007
    -3 1 -9 9.88815 2.718
    -1 3 -9 18.2434 3.10438
    -1 -2 9 6.35075 1.98802
    1 2 -9 14.1711 2.46352
    3 -2 -9 11.2452 3.06603
    1 2 -9 8.73384 2.67437
    -1 3 -9 9.83429 2.67921
    3 -2 -9 11.8955 2.42891
    -2 -1 -9 12.5587 2.48383
    2 -3 -9 9.18704 2.87767
    -2 3 9 9.85263 2.06859
    2 1 9 11.5603 1.81011
    -3 2 9 10.0028 1.84551
    -2 -1 -9 8.52762 2.89078
    2 -3 -9 8.56876 2.47268
    -3 1 -9 12.8077 2.53667
    -3 1 -9 13.0746 3.0255
    -1 3 -9 8.81066 2.84572
    -2 -1 -9 7.60223 1.51243
    -1 3 -9 9.35424 2.32593
    -3 2 9 10.3526 2.27874
    3 -1 9 12.6441 1.81388
    3 -1 9 9.56605 2.12311
    -2 -1 -9 10.5294 1.75554
    -3 2 9 10.276 1.99569
    -1 -2 9 8.6799 2.03294
    2 -3 -9 10.7327 2.16756
    3 -1 9 8.9653 1.87611
    -2 3 9 8.48632 1.84658
    2 1 9 4.43871 2.04985
    3 -2 -9 11.3522 2.6722
    1 -3 9 9.75349 1.91164
    2 1 9 9.14196 2.19235
    1 -3 9 12.6521 2.10192
    1 2 -9 10.3037 2.62126
    -2 3 9 10.326 2.25401
    -1 -2 9 13.8588 2.23693
    1 -3 9 7.21253 1.34592
    2 1 9 9.55337 1.77037
    -1 -2 9 9.30307 1.77981
    -2 3 9 10.4486 1.54011
    -3 2 9 8.72877 1.5271
    3 -1 9 8.09797 2.03726
    -2 -1 -9 7.58799 1.94567
    -3 2 9 10.7762 2.07529
    1 -3 9 11.6936 2.20096
    -3 1 -9 15.1228 2.03166
    -2 3 9 9.04438 1.7952
    3 -2 -9 10.9198 1.60277
    -1 -2 9 8.70643 2.02101
    2 1 9 10.2857 1.91027
    -3 2 9 6.06924 1.54533
    2 1 9 11.349 2.10047
    -2 3 9 9.76728 2.20348
    3 -2 -10 1132.13 26.8375
    -2 -1 -10 1220.01 26.7353
    2 -3 -10 1137.07 25.2265
    1 2 -10 1125.53 26.8369
    -1 3 -10 1136.01 27.2653
    2 -3 -10 1195.37 27.0323
    -2 -1 -10 1124.77 26.5275
    2 1 10 1183.1 24.8794
    -3 1 -10 1103.81 26.1859
    -3 1 -10 1112.97 26.8475
    1 -3 10 1135.33 25.8935
    3 -1 10 1173.63 25.624
    3 -2 -10 1152.01 24.9856
    -3 1 -10 1152.56 26.1483
    2 -3 -10 1187.43 26.5194
    -3 2 10 1129.02 24.7554
    1 2 -10 1151.8 27.2183
    3 -2 -10 1186.4 27.0413
    3 -2 -10 1134.47 25.7035
    -3 1 -10 1149.36 27.2376
    2 -3 -10 1153.3 26.3856
    -2 -1 -10 1129.53 27.0533
    -2 3 10 1127.63 24.9453
    -1 3 -10 1152.79 27.1611
    -1 3 -10 1120.12 26.3731
    -2 -1 -10 1146.02 25.4632
    1 2 -10 1139.61 25.6712
    3 -1 10 1161.27 25.1112
    -3 2 10 1155.71 26.0846
    1 2 -10 1135.94 26.7128
    -1 -2 10 1170.55 25.8594
    3 -2 -10 1131.97 25.9551
    1 -3 10 1138.99 25.9232
    -2 3 10 1179.36 25.7138
    2 -3 -10 1150.9 24.9666
    3 -1 10 1158.13 25.0083
    2 1 10 1138.94 26.0801
    -1 3 -10 1152.09 26.7851
    -1 -2 10 1165.39 26.1253
    2 1 10 1149.6 25.6371
    -3 2 10 1176.67 25.7456
    3 -1 10 1153.67 26.024
    1 -3 10 1170.28 25.3349
    -2 3 10 1157.5 26.0573
    -1 -2 10 1169.66 24.9487
    -1 -2 10 1150.71 25.7688
    2 1 10 1126.15 25.6865
    -3 2 10 1144.68 24.6851
    2 1 10 1124.46 24.6544
    -1 -2 10 1164.07 25.9408
    3 -1 10 1166.72 26.1512
    -2 3 10 1158.68 24.5631
    -2 -1 -10 1159.11 25.007
    1 -3 10 1161.94 26.178
    -2 3 10 1131.3 25.7407
    -3 2 10 1127.42 25.76
    -2 3 10 1171.98 24.5684
    3 -1 11 88.4198 4.73745
    3 -2 -11 85.5161 5.75104
    -3 1 -11 86.223 5.27585
    1 -3 11 80.3113 4.64832
    2 -3 -11 97.6485 6.18167
    -1 3 -11 84.6943 5.87349
    1 2 -11 80.3402 5.51465
    3 -2 -11 88.0247 4.48695
    2 1 11 88.257 4.21241
    -3 1 -11 93.7453 5.92497
    -2 -1 -11 90.3835 5.40821
    2 -3 -11 93.0201 4.66839
    -2 -1 -11 98.6519 5.7874
    -2 3 11 87.0952 4.33648
    -3 2 11 85.615 4.23436
    -2 -1 -11 77.3784 4.81423
    -3 1 -11 89.985 6.1084
    -3 1 -11 97.568 5.38952
    -1 3 -11 73.0266 5.2318
    -1 3 -11 91.9461 6.01942
    3 -2 -11 90.1185 5.88189
    2 -3 -11 95.4519 5.52286
    1 2 -11 91.1137 5.07491
    3 -2 -11 90.828 5.01416
    2 -3 -11 94.0388 5.60475
    1 2 -11 87.0889 5.9276
    -2 -1 -11 70.9114 5.40622
    -3 2 11 90.7308 4.85968
    1 -3 11 99.834 5.20647
    -3 2 11 77.5491 4.85813
    -1 -2 11 81.5458 4.69838
    1 2 -11 87.2807 5.63715
    1 -3 11 82.7611 4.4296
    2 1 11 82.8805 4.88824
    -2 3 11 87.1397 4.95822
    2 1 11 90.6218 4.99709
    3 -1 11 94.4633 5.09947
    -1 -2 11 88.2679 5.08432
    -2 3 11 96.2378 5.01701
    -1 3 -11 79.8788 5.22143
    3 -1 11 85.5315 4.41425
    3 -2 -11 89.8121 5.26448
    3 -1 11 80.1842 4.2908
    -2 3 11 85.7745 4.81273
    3 -1 11 82.5856 4.84022
    -1 -2 11 82.395 4.71806
    -3 2 11 85.2677 4.81182
    -3 2 11 92.3503 4.28638
    2 1 11 86.9705 4.31065
    2 1 11 88.3734 4.93889
    1 -3 11 87.671 4.95046
    -1 -2 11 88.2999 4.36816
    -1 -2 11 104.229 5.11543
    1 2 -12 667.603 18.4523
    3 -2 -12 668.09 18.5527
    -3 1 -12 654.535 17.4655
    -2 -1 -12 645.197 18.1485
    3 -1 12 662.701 16.6422
    2 -3 -12 686.52 18.4993
    -1 3 -12 637.914 18.4961
    -3 1 -12 632.498 18.3122
    1 -3 12 638.348 16.9419
    -2 -1 -12 644.251 17.4447
    -2 -1 -12 634.92 16.8283
    -1 3 -12 651.051 17.7852
    -3 1 -12 645.022 18.4261
    3 -2 -12 659.236 18.3345
    -1 3 -12 637.777 18.5003
    1 2 -12 621.641 18.2792
    3 -2 -12 641.42 17.0439
    2 -3 -12 641.106 17.6601
    -3 1 -12 630.794 17.3386
    -2 -1 -12 633.583 18.1902
    1 2 -12 655.966 17.0641
    2 -3 -12 664.766 17.8101
    2 1 12 637.526 17.252
    -2 3 12 636.544 17.1671
    -2 3 12 636.969 16.8682
    -1 3 -12 640.8 17.9257
    -3 2 12 663.458 17.4267
    2 1 12 654.884 16.8302
    3 -1 12 655.431 16.3807
    3 -2 -12 654.821 17.2302
    -1 -2 12 632.833 16.8496
    1 2 -12 656.809 17.9757
    -3 2 12 652.654 16.9588
    1 -3 12 669.829 16.6248
    3 -1 12 669.106 17.3713
    -3 1 -12 652.334 16.762
    1 -3 12 656.988 17.1822
    -1 -2 12 642.794 17.2675
    -3 2 12 659.795 16.9269
    -1 -2 12 649.042 16.8366
    -1 -2 12 646.086 17.1046
    -2 3 12 655.981 16.8321
    -3 2 12 651.494 15.9709
    2 1 12 648.54 16.8356
    3 -1 12 653.76 17.3266
    1 -3 12 653.359 17.2709
    1 -3 13 2.39762 2.07212
    -1 -2 13 0.98599 2.2346
    -3 1 -13 6.97623 2.94183
    -2 -1 -13 3.36746 2.90653
    -3 1 -13 2.23534 3.77372
    -2 -1 -13 2.99846 3.94292
    1 2 -13 6.69636 3.96671
    2 -3 -13 -5.37234 3.92921
    -1 3 -13 -0.46866 3.42087
    3 -1 13 -0.30704 2.07307
    3 -2 -13 0.882 3.46187
    -3 1 -13 3.17507 3.37012
    3 -2 -13 1.38915 2.7546
    1 2 -13 1.38548 3.09582
    2 -3 -13 -1.99318 3.38007
    2 -3 -13 10.3052 3.39059
    -2 -1 -13 -1.34451 3.78302
    3 -2 -13 3.92378 3.74581
    -1 3 -13 3.6884 3.2624
    -3 1 -13 3.39824 3.05534
    -1 3 -13 3.18243 3.23468
    2 1 13 2.58823 2.29488
    -3 2 13 3.07308 2.27267
    -2 3 13 4.75619 2.50463
    -1 -2 13 5.84013 2.53279
    -1 3 -13 4.15485 2.74515
    -3 2 13 1.09963 2.42188
    3 -2 -13 5.59036 3.0666
    1 -3 13 1.43236 2.27741
    2 1 13 3.63019 2.53627
    3 -1 13 1.46628 2.08859
    3 -1 13 0.36332 2.29227
    1 -3 13 1.82159 1.88446
    -2 3 13 3.06633 2.16687
    -1 -2 13 0.68022 2.14586
    1 2 -13 0.83748 3.03807
    2 1 13 7.04142 2.24787
    3 -1 13 0.36084 2.4871
    -1 -2 13 2.44371 2.07457
    -3 2 13 0.64921 2.09703
    -2 3 13 3.21459 2.23069
    1 -3 13 2.54253 2.41749
    -2 -1 -14 356.12 12.0993
    -1 3 -14 356.792 13.4787
    2 -3 -14 367.061 13.333
    -3 1 -14 363.095 12.1022
    1 -3 14 378.186 11.8407
    3 -1 14 355.376 11.2042
    3 -2 -14 366.319 13.2519
    -3 1 -14 374.689 13.3711
    -2 -1 -14 366.806 13.158
    1 2 -14 323.111 12.7739
    1 2 -14 354.014 12.3269
    1 2 -14 368.474 13.4539
    -1 3 -14 341.035 12.9739
    3 -2 -14 346.227 11.8421
    2 -3 -14 390.175 13.0831
    -1 3 -14 348.562 12.4718
    3 -2 -14 371.348 13.2922
    -3 1 -14 383.298 13.482
    -3 1 -14 344.602 12.245
    2 -3 -14 350.668 12.5057
    -2 -1 -14 346.249 13.0189
    -2 3 14 358.904 11.9986
    -3 2 14 349.291 11.6425
    -1 3 -14 362.218 12.6288
    -1 -2 14 342.356 11.5628
    2 1 14 340.018 11.4216
    1 -3 14 346.798 11.8607
    3 -1 14 353.338 11.9722
    -3 2 14 356.77 12.1142
    3 -1 14 352.873 11.1012
    2 1 14 347.53 11.9059
    1 -3 14 360.718 11.369
    -2 3 14 353.897 11.6736
    1 2 -14 345.701 12.5349
    -1 -2 14 343.111 11.7886
    2 1 14 346.293 11.5293
    -3 2 14 342.04 11.3182
    -2 3 14 351.503 11.3815
    -1 -2 14 373.488 11.9254
    -1 -2 14 389.802 11.7836
    1 -3 14 338.155 11.7466
    3 -1 14 342.619 11.751
    1 -3 15 171.294 7.70066
    2 -3 -15 169.918 9.32458
    -1 3 -15 193.554 9.79168
    1 2 -15 147.719 8.92782
    3 -2 -15 152.554 8.81888
    1 2 -15 157.884 8.05842
    -3 1 -15 167.456 9.2084
    -2 -1 -15 165.278 8.99784
    -1 3 -15 161.974 8.48156
    1 2 -15 174.133 9.45014
    2 -3 -15 167.292 8.52226
    -1 3 -15 155.597 9.06653
    2 -3 -15 168.317 8.69927
    -3 1 -15 178.141 9.27477
    -2 -1 -15 177.581 9.18936
    3 -2 -15 165.314 8.95444
    2 1 15 164.852 7.92631
    1 -3 15 158.061 7.29113
    2 1 15 180.071 7.99394
    -3 2 15 169.634 7.91892
    1 -3 15 164.475 7.90685
    -3 2 15 172.844 8.06723
    -2 3 15 164.838 8.02863
    3 -1 15 147.43 7.52561
    -1 -2 15 165.05 7.59417
    -1 -2 15 181.575 8.28959
    1 2 -15 168.524 8.57497
    -1 3 -15 170.813 8.53438
    -2 3 15 172.173 7.87751
    -3 2 15 157.998 7.27572
    1 -3 15 175.499 8.08903
    -2 3 15 143.722 7.0808
    -1 -2 15 159.231 7.66802
    -1 -2 15 171.268 7.50945
    3 -1 15 172.233 7.95057
    2 1 15 175.203 7.80781
    -2 -1 -16 73.6752 6.73512
    -3 1 -16 66.0654 6.81736
    -1 3 -16 77.9394 7.16701
    1 2 -16 74.6614 6.97489
    3 -2 -16 75.5097 7.03573
    1 2 -16 71.2042 5.93131
    2 -3 -16 71.3771 6.77014
    1 -3 16 88.4967 5.6163
    -1 3 -16 67.3424 6.66145
    2 -3 -16 69.4793 6.06692
    -2 -1 -16 72.9766 6.5787
    3 -2 -16 79.9956 6.79286
    -3 1 -16 89.4265 7.1547
    2 -3 -16 74.7937 6.4704
    -1 3 -16 69.5155 6.26494
    1 2 -16 88.0711 7.2426
    2 1 16 77.0871 5.68164
    3 -1 16 66.2237 5.43655
    -1 -2 16 74.7611 5.73819
    -3 2 16 59.7076 5.16079
    1 -3 16 66.2918 5.33887
    1 2 -16 76.6805 6.16654
    -2 3 16 70.1282 5.32559
    2 1 16 76.8857 5.48582
    -1 3 -16 79.2618 6.26495
    -2 3 16 82.5989 5.80153
    -3 2 16 81.5964 5.62165
    -1 -2 16 76.9229 5.30694
    -1 -2 16 85.3985 5.47704
    1 -3 16 76.5606 5.71135
    2 1 16 68.518 5.19967
    -1 -2 16 76.0124 5.40076
    3 -1 16 73.8852 5.5372
    -3 1 -17 6.41584 4.62807
    1 -3 17 5.96604 3.09501
    1 2 -17 6.44423 3.48791
    2 -3 -17 8.87374 4.54824
    3 -2 -17 4.70582 4.80808
    -1 3 -17 22.9291 5.36323
    1 2 -17 5.30238 4.92994
    -2 -1 -17 8.60817 4.88947
    -2 -1 -17 4.06839 4.56448
    1 2 -17 7.78847 4.42756
    -3 1 -17 6.36711 4.59295
    2 -3 -17 7.78907 4.245
    -1 3 -17 18.9378 4.83731
    2 -3 -17 1.04374 4.3474
    3 -2 -17 10.2655 4.94422
    -2 3 17 13.533 3.31547
    3 -1 17 5.23341 3.09998
    -1 -2 17 7.41855 3.05132
    2 1 17 10.5526 3.35327
    -3 2 17 8.14322 3.24505
    -2 3 17 7.10612 3.39781
    2 1 17 4.2917 2.83904
    1 -3 17 9.85376 3.28044
    1 2 -17 7.95382 3.75467
    -1 -2 17 6.14766 3.05796
    -3 2 17 10.9055 3.44293
    -1 3 -17 7.87143 3.8329
    1 -3 17 5.09198 2.87636
    2 1 17 11.0987 3.04317
    -1 -2 17 8.02147 3.1565
    3 -1 17 8.21786 3.10703
    -1 3 -18 178.877 10.378
    1 2 -18 151.898 9.93257
    2 -3 -18 183.601 10.5072
    3 -2 -18 177.471 10.3729
    -3 1 -18 165.94 10.109
    -2 -1 -18 191.254 10.6521
    1 2 -18 187.625 10.4385
    2 -3 -18 177.751 9.78742
    -1 3 -18 198.908 10.6311
    -2 -1 -18 180.404 10.2085
    3 -2 -18 184.066 10.3206
    -3 1 -18 186.245 10.4307
    1 2 -18 160.393 9.30148
    1 -3 18 171.624 8.80272
    -1 -2 18 185.601 8.97673
    -3 2 18 184.92 9.12289
    2 1 18 152.432 8.19753
    -1 3 -18 173.95 9.70014
    -2 3 18 174.299 8.79187
    -2 3 18 166.269 8.52794
    -3 2 18 167.025 8.62157
    3 -1 18 165.643 8.87943
    2 1 18 185.098 9.1139
    -1 -2 18 175.978 8.63473
    3 -1 18 189.072 8.9482
    1 -3 18 179.397 8.91498
    -1 -2 18 166.066 8.53364
    1 2 -19 103.733 8.63392
    -2 -1 -19 124.23 9.12239
    3 -2 -19 98.9337 8.67153
    2 -3 -19 120.086 9.2363
    -3 1 -19 115.914 8.83248
    -1 3 -19 103.337 8.66212
    -2 -1 -19 117.288 8.53288
    1 2 -19 105.094 8.81721
    2 -3 -19 108.759 7.95582
    3 -2 -19 108.519 8.63213
    -3 1 -19 118.236 8.85618
    -1 3 -19 101.762 8.15817
    -1 -2 19 87.472 6.60436
    3 -1 19 107.193 7.22075
    2 1 19 97.8009 6.91954
    2 1 19 102.236 6.79172
    1 -3 19 121.625 7.50751
    -1 -2 19 105.391 6.88485
    -3 2 19 122.392 7.66689
    -2 3 19 94.5839 7.04039
    -2 3 19 111.845 7.22993
    -3 2 19 109.486 6.94222
    1 -3 19 107.71 7.00441
    -1 -2 19 111.341 7.16193
    3 -1 19 109.859 7.02075
    -1 3 -20 94.4155 8.56153
    -3 1 -20 106.378 9.02722
    3 -2 -20 108.333 8.93259
    -2 -1 -20 87.2896 8.18976
    2 -3 -20 105.068 8.87886
    1 2 -20 111.225 9.09201
    -2 -1 -20 103.597 8.43075
    3 -2 -20 114.208 9.03743
    -3 1 -20 106.558 8.45321
    1 2 -20 111.76 8.99903
    -1 3 -20 96.1303 8.32166
    2 1 20 108.633 7.47989
    -1 -2 20 114.288 7.39943
    3 -1 20 118.944 7.70472
    1 -3 20 91.3054 7.04118
    -3 2 20 90.0483 7.01402
    -2 3 20 103.331 7.24478
    -1 -2 20 99.8341 6.91371
    -3 2 20 96.6913 6.95442
    -2 3 20 92.465 6.94012
    -1 -2 20 119.959 7.48259
    3 -1 20 112.712 7.22875
    1 -3 20 102.134 7.04247
    -2 -1 -21 -1.39502 5.09098
    1 2 -21 7.15325 5.73078
    3 -2 -21 -0.71982 5.70881
    2 -3 -21 -2.88187 5.71397
    -1 3 -21 1.44336 5.54561
    -3 1 -21 2.10824 5.6018
    -2 -1 -21 7.60099 4.76217
    -3 1 -21 -4.10048 5.10686
    3 -2 -21 10.2069 5.47864
    1 2 -21 0.71289 5.2964
    -1 3 -21 -6.94499 5.24902
    -3 2 21 -1.1323 3.74026
    2 1 21 3.45891 3.26581
    -2 3 21 1.63623 3.02736
    -2 3 21 4.51934 3.62068
    3 -1 21 -1.14576 3.64292
    1 -3 21 -3.39034 3.67772
    -3 2 21 7.08334 3.20782
    -1 -2 21 5.10979 3.58156
    3 -1 21 -0.53449 3.26113
    1 -3 21 0.5441 3.48728
    -1 3 -22 35.5545 6.82203
    1 -3 22 36.7689 4.95571
    -3 3 -21 -2.14906 5.56416
    0 -3 -21 -7.0563 5.76505
    3 0 -21 0.70656 5.27982
    -3 3 -21 -0.65567 4.95557
    3 0 -21 7.90319 5.86996
    0 -3 -21 6.12539 5.05651
    3 -3 21 1.12998 3.26405
    0 3 21 1.10729 3.31925
    -3 0 21 5.00754 3.56602
    -3 0 21 -1.67941 3.29569
    0 3 21 0.56654 3.42672
    3 -3 21 1.66421 3.29596
    0 -3 -20 2.03167 5.06058
    -3 3 -20 -4.85312 5.35639
    3 0 -20 4.07425 4.83524
    3 0 -20 -4.15557 5.79296
    0 -3 -20 -3.94493 5.05231
    -3 3 -20 -1.90992 4.72989
    3 -3 20 2.17146 3.34062
    0 3 20 1.60244 3.17359
    -3 0 20 5.93023 3.37328
    0 3 20 0.54472 3.49117
    -3 0 20 -1.62375 3.09665
    3 -3 20 1.0778 2.89616
    3 0 -19 12.9258 5.25477
    -3 3 -19 -1.3296 4.91029
    0 -3 -19 0.64857 5.22184
    -3 3 -19 4.87016 4.44324
    3 0 -19 3.31548 5.36517
    0 -3 -19 0.63061 4.4043
    -3 3 -19 2.45196 4.3372
    -3 0 19 -0.51844 3.05216
    -3 0 19 3.62579 3.18741
    3 -3 19 1.55545 3.1084
    0 3 19 -1.02787 3.18927
    0 3 19 -5.21762 3.42151
    3 -3 19 -1.03578 3.10485
    -3 3 -18 227.195 11.8449
    3 0 -18 256.491 12.2459
    0 -3 -18 267.746 12.4458
    0 -3 -18 227.694 11.4876
    -3 3 -18 242.748 11.5866
    3 0 -18 241.684 12.161
    -3 3 -18 232.793 11.3032
    -3 0 18 256.696 10.66
    3 -3 18 234.59 10.4938
    -3 0 18 247.957 10.6089
    0 3 18 228.259 10.2533
    0 3 18 234.728 10.4049
    3 -3 18 236.745 10.4411
    3 0 -17 0.57777 4.58222
    0 -3 -17 -7.55319 4.81489
    -3 3 -17 1.82062 4.45601
    3 -3 17 -1.27596 2.40941
    -3 3 -17 -4.45262 4.30006
    0 -3 -17 -1.71523 4.01933
    -3 3 -17 7.32281 4.35195
    3 0 -17 1.79652 4.70061
    3 -3 17 0.46652 3.08203
    -3 0 17 1.40417 2.92867
    0 3 17 2.82528 2.53061
    3 0 -17 -2.56653 3.98701
    0 3 17 -1.86487 3.19123
    -3 0 17 -0.47096 2.87344
    3 -3 17 -0.4733 2.98566
    3 0 -16 29.1976 5.45549
    -3 3 -16 26.3959 5.20989
    3 -3 16 32.9073 3.90381
    0 -3 -16 31.6479 5.43514
    0 -3 -16 25.9332 4.92784
    3 0 -16 32.1559 5.58093
    -3 3 -16 40.0888 5.29082
    -3 3 -16 39.6199 5.33137
    0 3 16 25.1654 3.71679
    0 3 16 32.4864 4.071
    3 0 -16 29.2797 4.81971
    -3 0 16 26.9059 3.89391
    -3 0 16 35.3142 4.28796
    3 -3 16 27.7194 3.75435
    3 -3 16 21.611 3.63088
    0 -3 -15 -5.59574 4.37042
    3 -3 15 -0.38755 2.1734
    3 0 -15 -2.51714 4.21077
    -3 3 -15 2.17032 4.03109
    -3 3 -15 1.01343 3.72062
    3 0 -15 -2.64293 4.1275
    -3 3 -15 -1.4959 3.5953
    0 -3 -15 1.52248 3.72633
    0 3 15 -1.66691 2.476
    3 -3 15 2.05644 2.71716
    -3 0 15 -2.10694 2.70076
    -3 0 15 -0.41368 2.5022
    3 0 -15 -2.76964 3.40952
    -3 3 -15 -0.44424 2.86936
    0 3 15 2.90782 2.86285
    -3 0 15 0.36027 2.08137
    3 -3 15 -2.97153 2.67789
    0 -3 -14 224.865 10.1737
    3 0 -14 233.166 10.1268
    3 0 -14 231.598 9.12177
    -3 3 -14 242.879 10.761
    3 -3 14 216.438 8.79702
    0 -3 -14 219.255 8.9357
    -3 3 -14 233.554 10.2529
    -3 3 -14 216.16 9.89941
    3 0 -14 212.671 10.2226
    0 -3 -14 207.412 9.70199
    -3 0 14 230.082 9.09038
    3 0 -14 204.733 9.37261
    3 -3 14 209.541 8.70442
    0 3 14 208.073 8.83269
    -3 0 14 225.063 9.05417
    0 3 14 232.763 9.22053
    -3 3 -14 224.532 9.38963
    3 -3 14 232.173 9.2688
    -3 0 14 244.689 8.81607
    -3 0 14 238.247 8.68331
    0 3 14 210.701 8.26856
    3 0 -13 -2.50091 2.74543
    -3 3 -13 -3.8005 3.88132
    0 -3 -13 2.17926 3.38546
    0 -3 -13 2.13512 2.70464
    3 0 -13 -1.71959 3.57924
    3 -3 13 -2.42745 2.15204
    3 0 -13 -0.91824 3.48948
    -3 3 -13 0.43611 3.16383
    -3 3 -13 -2.24479 3.33556
    0 -3 -13 -1.76849 3.3789
    0 3 13 -1.81911 2.5074
    3 -3 13 0.35465 2.32573
    0 3 13 -0.36204 2.24676
    -3 0 13 1.43743 2.37412
    3 0 -13 -1.63396 3.05251
    -3 0 13 -0.36968 2.33209
    -3 3 -13 -3.54494 2.78696
    3 -3 13 -1.1216 2.18061
    -3 0 13 0.95299 2.20405
    0 3 13 -0.60947 2.10021
    -3 0 13 -2.19642 2.26247
    0 -3 -12 212.301 8.32322
    3 0 -12 200.344 8.14699
    -3 3 -12 199.786 9.37562
    3 0 -12 212.952 9.14694
    3 -3 12 215.619 8.26212
    0 -3 -12 214.88 9.35206
    -3 3 -12 208.755 8.20064
    3 0 -12 240.886 9.87971
    -3 3 -12 225.799 9.27874
    0 -3 -12 207.332 9.06161
    -3 3 -12 201.749 9.12964
    0 -3 -12 221.228 8.39273
    -3 0 12 226.305 8.45027
    0 3 12 208.061 8.12169
    0 3 12 206.017 8.24607
    3 -3 12 219.03 8.22568
    -3 3 -12 227.629 8.88542
    -3 0 12 212.174 8.31407
    3 -3 12 209.848 8.01228
    3 -3 12 217.256 7.39735
    3 0 -12 220.95 8.98701
    -3 0 12 214.902 7.76011
    0 3 12 215.993 7.55043
    -3 0 12 234.236 8.26096
    0 3 12 212.418 7.91165
    3 -3 12 219.203 8.46591
    -3 3 -11 2.9922 2.53692
    3 0 -11 -0.9316 2.06653
    0 -3 -11 -1.88727 2.49462
    -3 3 -11 1.22168 3.2461
    3 -3 11 -0.91874 2.18068
    3 0 -11 3.92251 3.45188
    0 -3 -11 2.17772 2.90776
    -3 3 -11 0.74641 2.44732
    0 3 11 -0.4547 1.87523
    3 0 -11 -1.16818 3.25694
    0 -3 -11 -1.64849 2.61368
    0 -3 -11 -1.12841 2.99826
    -3 3 -11 0.77722 3.0977
    0 3 11 0.92064 2.10057
    3 0 -11 2.48278 2.54152
    -3 0 11 0.3181 1.87271
    -3 0 11 -2.42235 2.02957
    3 -3 11 1.1716 2.00489
    0 3 11 -4.0665 2.76799
    3 -3 11 0.4394 1.64171
    3 -3 11 0.29676 1.96053
    0 3 11 0.24099 1.66079
    -3 0 11 -0.26643 1.82366
    0 3 11 0.54349 2.23083
    -3 0 11 0.56388 1.7496
    3 -3 11 0.64472 2.08211
    0 -3 -10 575.922 15.2481
    0 -3 -10 573.222 15.7903
    -3 3 -10 557.421 14.9716
    3 0 -10 585.476 15.7905
    3 0 -10 593.229 15.2159
    3 -3 10 576.823 15.0899
    -3 3 -10 547.422 16.1046
    -3 3 -10 594.05 16.2345
    0 3 10 582.438 14.3099
    3 0 -10 593.505 16.2723
    0 -3 -10 601.987 16.0697
    3 0 -10 585.589 14.2961
    0 -3 -10 554.967 14.5857
    -3 3 -10 567.781 15.8102
    3 -3 10 571.265 13.8752
    -3 0 10 580.86 15.0441
    0 3 10 574.567 15.0484
    3 -3 10 565.508 14.8648
    3 -3 10 575.347 14.9661
    -3 0 10 571.967 15.2214
    3 0 -10 573.986 15.7452
    0 3 10 591.966 15.2421
    0 -3 -10 575.589 14.3424
    3 -3 10 580.253 15.2846
    0 3 10 591.822 14.832
    0 3 10 579.311 14.1869
    -3 0 10 560.725 14.7164
    -3 0 10 573.808 14.5081
    3 -3 9 -0.52808 1.71851
    -3 3 -9 0.52166 2.01515
    3 0 -9 -0.5717 2.58077
    -3 3 -9 -2.38128 2.64231
    0 -3 -9 0.54434 1.97448
    0 -3 -9 0.2922 2.45521
    3 0 -9 -2.38126 2.14078
    -3 3 -9 0.31211 2.41135
    0 -3 -9 1.23837 2.51719
    3 0 -9 0.75042 1.77835
    3 0 -9 -4.19429 2.98091
    -3 3 -9 0.98229 2.58352
    0 3 9 -0.42367 1.76366
    -3 0 9 1.0431 1.47398
    0 -3 -9 0.64848 2.21771
    3 -3 9 2.38476 1.39836
    3 -3 9 -0.24084 1.6931
    3 0 -9 -0.60335 2.3803
    0 3 9 1.58603 2.00904
    0 3 9 -1.27302 1.88055
    3 -3 9 0.50465 1.85272
    -3 0 9 0.24926 1.72937
    -3 0 9 -1.87396 1.81985
    3 -3 9 -0.81099 1.77271
    0 3 9 -0.39243 1.48298
    0 -3 -9 -0.43253 1.72391
    -3 0 9 -1.2314 1.77575
    0 3 9 -0.95228 1.73761
    -3 0 9 0.22199 1.49855
    3 0 -8 2315.41 47.6502
    3 0 -8 2352.05 47.5455
    3 -3 8 2418.91 47.6735
    0 -3 -8 2287.68 47.7673
    0 -3 -8 2294.55 47.5586
    -3 3 -8 2330.52 47.4852
    -3 3 -8 2381.82 48.6524
    -3 3 -8 2306.5 48.3927
    -3 3 -8 2321.14 48.1662
    3 0 -8 2419.24 48.4539
    0 3 8 2337.14 46.8705
    -3 0 8 2271.21 46.2099
    0 -3 -8 2326.56 46.6172
    0 -3 -8 2354.33 48.1562
    0 3 8 2269.19 46.003
    3 0 -8 2283.73 46.0592
    -3 0 8 2350.03 47.5042
    0 3 8 2261.07 47.1752
    0 3 8 2370.48 47.5281
    -3 0 8 2384.2 47.2756
    3 -3 8 2326.19 45.896
    3 0 -8 2328.28 48.0541
    3 -3 8 2376.86 47.0772
    3 -3 8 2347.65 47.3847
    -3 3 -8 2397.81 45.8958
    3 -3 8 2360.52 47.5683
    -3 0 8 2283.06 47.2427
    0 -3 -8 2314.95 46.8728
    0 3 8 2301.45 47.1739
    -3 0 8 2374.68 46.8952
    0 3 8 2317.65 46.3194
    0 -3 -8 2330.43 46.0579
    3 -3 7 0.73503 1.76044
    0 -3 -7 -2.04268 2.57789
    0 3 7 0.70162 0.84488
    0 -3 -7 1.14999 1.78647
    -3 3 -7 1.34445 2.10117
    -3 3 -7 1.09968 2.26761
    -3 0 7 0.94266 2.08194
    3 0 -7 0.21811 2.22403
    3 -3 7 -0.44637 1.46357
    3 0 -7 -0.66551 1.98698
    3 0 -7 2.50499 1.5123
    0 3 7 -0.30309 1.40013
    0 3 7 1.11763 1.51405
    -3 3 -7 -1.01944 2.18002
    0 -3 -7 1.98157 2.10008
    3 0 -7 -2.32867 2.55561
    3 0 -7 1.92384 1.31649
    0 3 7 0.77283 1.65267
    -3 3 -7 -0.53728 2.29791
    -3 0 7 0.12608 1.41766
    -3 0 7 0.16256 1.2958
    0 -3 -7 -3.05401 2.29995
    -3 0 7 -0.59532 1.40406
    0 3 7 -0.2064 1.81137
    3 -3 7 1.46609 1.06323
    -3 0 7 -2.62645 1.68185
    -3 3 -7 -0.77276 1.16996
    0 -3 -7 -0.0725 1.05835
    3 -3 7 0.64272 1.58241
    3 -3 7 0.55706 1.4423
    0 3 7 0.43778 2.06001
    -3 3 -7 0.48063 1.35834
    3 0 -7 2.00587 2.27261
    0 3 7 0.30948 1.31781
    3 -3 7 -0.95766 1.21687
    0 3 7 0.20549 1.71087
    0 -3 -7 0.38703 1.71241
    -3 0 7 1.68955 1.70879
    0 3 7 0.94799 1.39237
    3 -3 7 -0.43885 1.56246
    -3 0 7 0.07494 0.86583
    -3 3 -7 -0.56358 1.30664
    3 0 -7 -1.23303 1.29505
    -3 0 7 -0.3612 1.26961
    0 3 6 1501.15 29.4326
    3 -3 6 1532.81 31.7761
    0 -3 -6 1531.9 31.7905
    0 3 6 1497.07 31.2007
    -3 0 6 1543.28 31.2328
    0 3 6 1547.36 31.3301
    3 0 -6 1516.79 31.5357
    0 -3 -6 1517.92 31.9078
    -3 3 -6 1534.46 32.5297
    3 -3 6 1546.43 31.874
    -3 3 -6 1555.81 31.9232
    3 0 -6 1549.47 31.8643
    0 -3 -6 1516.22 29.5386
    3 -3 6 1513.34 31.2899
    3 0 -6 1526.2 30.1756
    0 -3 -6 1517.3 30.756
    -3 3 -6 1479.72 31.2285
    0 -3 -6 1515.75 32.0475
    3 -3 6 1624.38 31.9682
    3 0 -6 1552.62 30.7032
    -3 3 -6 1569.75 32.4986
    -3 0 6 1534.3 31.6269
    3 0 -6 1551.29 32.2933
    -3 0 6 1522.18 31.0124
    0 3 6 1494.19 31.4481
    -3 3 -6 1554.03 32.2915
    -3 3 -6 1510.86 29.1131
    -3 0 6 1523.81 30.1429
    3 -3 6 1541.98 29.0878
    0 3 6 1519.97 30.4479
    0 3 6 1526.38 30.8696
    -3 0 6 1494.5 31.6411
    -3 0 6 1575.64 31.6037
    3 -3 6 1538.53 31.128
    0 -3 -6 1513.79 29.0725
    -3 3 -6 1541.34 30.7941
    -3 3 -6 1510.33 31.3005
    3 -3 6 1555.55 30.1072
    3 0 -6 1541.85 30.9743
    3 0 -6 1483.18 32.1278
    0 -3 -6 1463.21 29.2081
    3 -3 6 1530.3 31.7184
    -3 3 -6 1533.91 29.9361
    -3 0 6 1521.53 31.3472
    0 -3 -6 1534.51 31.3866
    0 3 6 1517.64 31.79
    0 3 6 1490.22 31.4888
    0 3 6 1600.56 31.7667
    0 -3 -6 1555.22 31.5291
    0 3 6 1497.69 30.92
    3 -3 6 1520.19 31.6752
    -3 3 -6 1551.69 30.7647
    3 0 -6 1534.62 30.778
    3 0 -6 1554.76 29.6341
    -3 0 6 1498.14 29.7809
    -3 3 -6 1495.43 31.2202
    -3 0 6 1534.25 31.7128
    3 0 -6 1488.25 31.0453
    3 0 -6 1528.52 30.8648
    0 -3 -6 1539.19 31.2875
    -3 0 6 1584.72 31.242
    0 -3 -6 1574.19 30.8242
    0 3 6 1515.73 30.6857
    3 -3 6 1513.09 30.3984
    -3 3 -5 1.51454 1.74915
    -3 3 -5 -0.49159 1.59166
    0 3 5 0.6026 0.6035
    3 -3 5 -0.35274 1.68969
    -3 3 -5 1.91714 1.94577
    0 3 5 0.15877 1.53166
    3 -3 5 0.73055 1.49933
    -3 0 5 -0.70142 1.61307
    -3 0 5 -0.77988 1.43023
    0 -3 -5 -0.76193 1.73997
    0 3 5 -0.5802 1.71575
    3 -3 5 1.28338 1.64086
    3 0 -5 1.0798 1.82886
    3 0 -5 -0.74081 1.57725
    0 -3 -5 -0.10431 0.93988
    0 -3 -5 -1.6869 1.96774
    3 0 -5 1.3139 1.26316
    0 3 5 2.92012 1.67957
    3 -3 5 1.62388 1.44552
    -3 3 -5 1.71884 1.49701
    3 0 -5 -0.31475 1.00273
    0 -3 -5 0.57834 1.77444
    -3 0 5 -1.01447 1.77131
    -3 0 5 0.90615 1.25157
    3 -3 5 0.92213 0.72329
    0 -3 -5 -0.44543 1.40493
    -3 3 -5 -2.12884 1.91443
    0 3 5 0.41445 1.2764
    -3 0 5 0.79489 1.0599
    0 3 5 0.17284 1.54198
    -3 3 -5 -0.23609 0.70299
    0 3 5 0.09978 1.27908
    3 0 -5 -0.19907 2.02366
    0 3 5 2.13637 1.61246
    3 -3 5 0.66467 1.1119
    0 -3 -5 0.43705 1.65056
    -3 3 -5 0.48963 0.77651
    0 3 5 -0.17846 1.66734
    -3 0 5 -0.45875 1.21896
    3 -3 5 -0.35981 1.45565
    -3 3 -5 0.78859 1.4127
    3 0 -5 0.61154 1.84764
    -3 3 -5 -0.59906 1.14382
    3 0 -5 1.61227 1.25375
    3 -3 5 0.07479 0.79714
    -3 0 5 -0.67882 1.45799
    -3 0 5 0.86312 1.36207
    3 0 -5 2.39907 1.24524
    -3 0 5 0.89265 1.5798
    0 3 5 -1.40515 1.65903
    -3 0 5 1.42914 0.96275
    3 -3 5 -0.23296 1.23801
    -3 0 5 0.14387 1.19782
    3 -3 5 1.01882 1.38063
    3 0 -5 1.04305 1.37673
    3 0 -5 0.12573 1.108
    -3 3 -5 1.49011 1.36637
    3 0 -5 0.15889 0.91575
    0 -3 -5 0.62225 1.5566
    -3 3 -5 0.80427 1.28868
    0 -3 -5 1.19354 1.47123
    0 -3 -5 -0.33653 1.62763
    0 3 5 -0.42655 1.3284
    0 3 5 2.40655 1.39697
    -3 3 -4 4.766 1.36502
    3 0 -4 10.8399 1.84218
    3 -3 4 12.179 1.88141
    -3 3 -4 10.8919 2.0082
    0 3 4 10.5703 1.79264
    3 -3 4 12.3742 1.75249
    -3 3 -4 10.2915 2.07153
    3 0 -4 9.37156 1.72912
    -3 3 -4 11.2938 1.77508
    0 -3 -4 12.7314 1.89786
    0 -3 -4 10.6459 1.85709
    0 3 4 10.236 0.80023
    -3 0 4 9.69956 1.72483
    -3 0 4 9.18287 1.61921
    0 -3 -4 9.30451 0.88746
    0 3 4 12.1615 1.42569
    -3 3 -4 10.7049 1.08835
    -3 0 4 12.5854 1.10224
    3 0 -4 14.1571 1.66045
    3 0 -4 12.2429 2.12047
    3 -3 4 11.0385 1.07084
    0 3 4 12.4518 1.59549
    3 0 -4 11.0814 0.98363
    0 3 4 9.5458 1.7807
    0 -3 -4 11.4643 1.81319
    0 -3 -4 12.6045 1.96661
    0 -3 -4 13.8054 1.49577
    -3 3 -4 11.9121 2.08713
    3 -3 4 9.40961 1.76074
    -3 3 -4 12.5707 1.83197
    0 3 4 12.0122 1.83692
    -3 0 4 11.5644 1.85545
    -3 0 4 13.1127 1.71598
    3 -3 4 9.50839 1.28903
    3 -3 4 11.0685 0.91694
    3 0 -4 11.3797 1.47359
    0 3 4 9.94589 1.82323
    -3 0 4 11.0032 1.46694
    0 3 4 11.0959 1.93061
    -3 3 -4 10.0469 1.26466
    -3 3 -4 14.8355 1.77917
    3 0 -4 9.93819 1.50683
    -3 3 -4 11.2923 0.8632
    3 0 -4 10.5786 2.11745
    0 -3 -4 11.3701 1.7641
    -3 0 4 15.3582 1.7436
    3 -3 4 13.469 1.77752
    -3 3 -4 10.3229 1.55586
    -3 0 4 11.0617 1.75093
    3 0 -4 14.3597 1.74369
    -3 0 4 12.7589 1.41119
    0 -3 -4 11.7745 1.75071
    -3 3 -4 10.1545 1.57456
    -3 0 4 10.0497 1.42279
    3 -3 4 10.0035 1.49111
    3 -3 4 9.90526 1.56188
    0 3 4 10.5874 1.61656
    3 0 -4 13.2456 1.46856
    0 3 4 11.535 1.46421
    3 0 -4 10.1201 1.79857
    0 -3 -4 10.5491 1.55972
    0 -3 -4 14.5514 1.8184
    3 0 -4 12.343 1.32454
    0 3 4 10.703 1.87606
    0 3 3 -0.08905 0.61169
    0 -3 -3 0.94638 0.67098
    -3 3 -3 0.6302 1.50939
    -3 0 3 0.26908 1.24878
    -3 0 3 0.68008 0.73103
    3 0 -3 -0.93148 1.64062
    0 -3 -3 0.72208 1.38719
    -3 3 -3 -0.51149 1.38206
    -3 3 -3 0.77692 1.30809
    0 3 3 0.21648 1.42756
    3 0 -3 0.40284 0.63495
    3 0 -3 0.37427 1.29839
    0 -3 -3 1.07903 1.42956
    3 -3 3 -0.68536 1.45687
    -3 3 -3 -1.42961 1.50575
    3 -3 3 0.71907 1.27783
    -3 0 3 1.47318 1.37404
    3 0 -3 0.30944 0.5477
    3 -3 3 0.07479 0.93411
    3 -3 3 2.49912 1.36842
    -3 0 3 0.19583 0.6314
    0 3 3 -0.2085 1.03869
    0 3 3 1.91701 1.55952
    0 -3 -3 2.47528 1.66202
    -3 0 3 0.25417 1.52383
    0 -3 -3 0.22063 0.98065
    -3 0 3 -0.42424 1.31636
    -3 3 -3 -0.52445 1.20225
    0 -3 -3 0.29181 1.33278
    3 0 -3 0.12361 1.31382
    3 0 -3 0.56943 1.73715
    -3 3 -3 0.48493 1.74226
    -3 3 -3 0.89753 0.9105
    0 3 3 0.3722 1.28833
    0 -3 -3 1.0544 1.44799
    -3 0 3 0.78227 1.22705
    3 -3 3 0.48629 0.89504
    0 3 3 1.74281 1.54799
    0 -3 -3 1.79989 1.41974
    -3 3 -3 1.06797 0.74854
    3 0 -3 -1.13146 1.91197
    0 3 3 -0.13073 1.31229
    -3 0 3 1.03592 1.1294
    3 0 -3 0.20622 1.00837
    3 0 -3 1.27267 1.16512
    3 -3 3 2.10032 1.49153
    3 -3 3 -0.91003 1.12728
    -3 0 3 0.83286 1.17954
    -3 3 -3 1.92319 1.30739
    0 3 3 0.37672 1.33843
    3 0 -3 1.33469 1.05658
    -3 0 3 -1.76642 1.34462
    0 -3 -3 -0.29524 1.39434
    -3 3 -3 0.55348 1.15632
    3 0 -3 1.51567 1.0733
    3 0 -3 0.54982 1.48154
    3 -3 3 -0.36439 1.13482
    0 3 3 0.90155 1.66367
    0 3 3 -0.09636 1.06414
    0 -3 -3 0.53832 1.10892
    3 0 -2 7491.41 134.023
    -3 3 -2 7213.46 133.909
    -3 3 -2 7249.74 133.406
    0 3 2 7205.21 133.001
    0 3 2 6966.27 132.245
    3 -3 2 7004.65 133.546
    0 -3 -2 7043.97 133.747
    -3 3 -2 7174.61 133.388
    3 0 -2 7108.82 132.367
    0 -3 -2 7105.05 133.113
    -3 0 2 7121.43 132.44
    3 0 -2 7228.15 132.507
    3 -3 2 7341.56 133.722
    0 -3 -2 7092.86 132.224
    0 3 2 7139.3 133.47
    -3 0 2 7215.98 132.492
    -3 0 2 7417.95 133.288
    3 -3 2 7178.66 133.772
    -3 3 -2 7261.86 133.537
    0 3 2 7144.11 133.338
    0 -3 -2 7248.95 133.603
    0 -3 -2 6900.04 133.648
    0 -3 -2 7112.76 132.456
    0 3 2 7131.43 132.415
    3 0 -2 7245.91 133.439
    -3 3 -2 7239.38 133.882
    -3 3 -2 7266.22 132.963
    -3 0 2 7259.1 133.791
    3 0 -2 7341.07 133.526
    3 -3 2 7146.5 132.815
    0 -3 -2 7240.76 133.234
    -3 0 2 7218.3 133.136
    3 -3 2 7194.32 132.296
    -3 0 2 7402.37 133.65
    0 3 2 7153.06 133.435
    -3 0 2 7269.49 133.358
    0 3 2 7251.42 133.713
    3 0 -2 7313.02 133.158
    -3 3 -2 7258.49 132.261
    0 -3 -2 7100.44 131.822
    3 0 -2 7317.52 133.974
    3 0 -2 7404.11 132.996
    3 -3 2 7232.79 133.809
    0 3 2 7074.99 131.847
    0 -3 -2 7229.38 133.44
    3 0 -2 7164.24 133.139
    0 3 2 7072.56 132.915
    0 3 2 7097.4 133.822
    3 -3 2 7197.55 132.05
    0 -3 -2 7174.58 133.757
    -3 0 2 7268.65 133.35
    -3 3 -2 7079.01 133.553
    -3 3 -2 7050.19 132.928
    -3 0 2 7187.24 133.34
    3 -3 2 7079.87 133.042
    -3 0 2 7197.65 133.709
    -3 3 -2 7100.32 132.065
    3 -3 2 7071.31 133.33
    3 0 -2 7379.64 133.679
    0 -3 -2 7353.99 132.868
    -3 3 -1 0.40737 1.18236
    3 -3 1 0.24564 1.2485
    -3 0 1 -0.1667 1.13323
    0 3 1 0.24749 1.0175
    0 3 1 3.7056 1.29215
    3 0 -1 -0.23887 1.12312
    0 3 1 -0.96491 0.99697
    -3 0 1 0.35094 0.82272
    -3 3 -1 -0.54804 1.31424
    3 0 -1 1.05394 0.77161
    3 -3 1 -0.22194 1.18279
    0 -3 -1 0.12363 1.27994
    -3 3 -1 0.80723 1.50513
    3 0 -1 -0.13595 1.6696
    0 -3 -1 -0.08967 1.23176
    0 3 1 1.06892 0.72957
    0 3 1 -0.0988 1.24405
    3 -3 1 0.09354 1.21297
    3 -3 1 -1.17089 1.46291
    -3 0 1 0.57789 0.51187
    0 -3 -1 1.51715 0.90767
    -3 3 -1 -1.53772 1.4627
    -3 3 -1 0.6563 1.2547
    0 -3 -1 2.52588 1.33142
    -3 0 1 -0.88096 1.32416
    0 3 1 1.2114 1.09489
    3 0 -1 1.03708 1.39274
    -3 0 1 -0.53371 1.41005
    0 -3 -1 -0.12517 1.27635
    -3 0 1 1.09979 0.67895
    0 3 1 0.12603 0.8597
    -3 3 -1 -1.12774 1.27243
    0 3 1 -0.24542 1.39031
    -3 3 -1 0.72908 0.51031
    3 0 -1 1.61089 1.00748
    -3 0 1 -0.78791 1.01661
    0 -3 -1 0.43427 1.35864
    3 0 -1 -0.54632 1.16788
    0 3 1 0.22009 1.34285
    -3 3 -1 1.8791 1.31389
    3 0 -1 -0.51283 1.6402
    -3 0 1 -0.68619 1.63129
    3 -3 1 -0.77644 1.37539
    3 0 -1 0.18044 1.00934
    3 -3 1 0.08762 0.48413
    0 -3 -1 -0.25065 0.65627
    0 3 1 -0.0503 0.65598
    -3 0 1 -0.37728 0.94681
    0 -3 -1 0.29632 1.17637
    -3 0 1 -0.11035 1.18284
    -3 0 1 0.84491 1.31526
    0 3 1 0.13048 1.47467
    3 0 -1 0.37358 1.51955
    0 -3 -1 0.91819 1.06369
    0 3 1 2.19471 1.215
    -3 0 1 0.23939 1.25762
    0 3 1 -1.16507 1.10962
    -3 3 -1 0.12656 1.36036
    3 0 -1 2.94589 1.22063
    -3 3 -1 1.31736 0.83494
    3 -3 1 0.1183 0.87249
    0 -3 -1 0.25014 1.32554
    3 -3 1 -0.22622 1.35318
    3 0 -1 1.53841 1.23563
    0 3 1 0.63808 1.11951
    3 -3 1 -0.22674 0.97261
    -3 3 -1 0.07175 0.84678
    0 -3 0 100.744 3.23012
    0 3 0 103.739 3.46446
    0 3 0 103.914 3.29226
    -3 3 0 101.333 3.75863
    3 0 0 105.484 2.45104
    0 -3 0 99.5713 3.55261
    3 -3 0 102.247 3.60932
    -3 3 0 101.279 3.61046
    0 3 0 105.312 3.02492
    3 -3 0 101.988 3.63776
    -3 0 0 102.689 2.46322
    3 0 0 101.729 3.92827
    -3 3 0 94.946 3.21519
    -3 0 0 97.2846 3.51414
    0 3 0 99.8059 3.10525
    3 0 0 112.607 3.53222
    3 -3 0 92.5748 3.2921
    0 -3 0 101.423 3.38037
    -3 3 0 105.826 3.64176
    0 3 0 102.407 3.29127
    0 -3 0 97.3853 3.55915
    -3 0 0 102.238 2.91145
    3 -3 0 103.23 3.48842
    0 3 0 100.332 3.43589
    -3 3 0 109.594 3.60156
    3 -3 0 95.9578 3.64904
    0 3 0 101.929 3.02083
    3 -3 0 101.015 3.84583
    -3 0 0 101.245 3.14158
    3 0 0 105.804 2.8386
    -3 0 0 111.761 3.89169
    3 0 0 103.487 3.16088
    0 -3 0 104.403 3.12767
    3 -3 0 101.711 2.56516
    3 0 0 101.781 3.15948
    3 0 0 103.771 3.83183
    -3 0 0 101.167 3.40808
    -3 0 0 99.7939 3.6329
    0 3 0 105.532 3.01723
    -3 3 0 101.811 2.54855
    0 3 0 97.1198 3.45116
    -3 0 0 99.6365 3.2843
    3 0 0 105.89 3.61064
    0 3 0 105.983 3.19002
    0 3 0 108.842 3.30936
    -3 3 0 99.8085 3.57967
    0 3 0 93.8845 3.5169
    3 -3 0 107.15 3.80327
    3 0 0 102.248 3.24772
    0 -3 0 107.272 3.05022
    0 -3 0 94.6562 3.50759
    -3 3 0 106.128 3.22308
    0 3 0 106.378 3.13844
    -3 3 0 103.477 3.80322
    -3 3 0 99.7211 2.78203
    0 -3 0 103.796 3.60004
    0 3 0 101.296 3.39703
    0 3 0 98.0908 3.38579
    3 -3 0 99.8683 3.11754
    -3 0 0 104.881 3.66219
    0 3 0 101.401 3.43689
    -3 0 0 98.1722 3.45859
    3 0 0 104.972 3.68648
    3 -3 0 96.6035 2.76775
    3 0 0 106.043 3.90382
    3 0 0 105.174 3.4776
    -3 0 0 103.354 3.78012
    -3 0 -1 2.92786 1.77277
    -3 0 -1 0.29522 0.6327
    0 3 -1 0.08124 0.89945
    -3 3 1 -0.12533 1.48248
    3 -3 -1 -1.89486 1.63811
    3 -3 -1 1.13815 1.3009
    0 -3 1 0.80182 1.07773
    -3 3 1 0.22605 1.43458
    3 0 1 0.26234 1.61776
    -3 3 1 0.65435 1.43566
    3 0 1 -0.56931 1.52912
    -3 0 -1 -0.13614 0.79653
    0 -3 1 0.46445 1.03117
    0 3 -1 -0.43272 1.27963
    0 3 -1 0.42421 0.8297
    0 3 -1 0.63606 0.98208
    0 -3 1 1.40276 1.23055
    -3 0 -1 0.86815 1.43297
    -3 3 1 0.49029 1.08956
    3 0 1 -0.34739 1.20955
    0 3 -1 -0.08337 0.93984
    0 -3 1 0.32244 1.26259
    3 -3 -1 1.45817 1.3539
    0 3 -1 0.59957 1.00383
    3 -3 -1 -1.04456 1.3248
    0 -3 1 0.65252 1.07706
    0 3 -1 -0.09719 1.02115
    -3 3 1 0.31111 1.2709
    0 -3 1 -0.18208 1.08427
    -3 0 -1 0.84445 1.00787
    3 0 1 -0.18834 0.8624
    3 -3 -1 0.53517 1.60422
    -3 0 -1 -0.25781 1.26903
    3 0 1 0.08155 1.16315
    -3 0 -1 0.85814 1.19671
    -3 3 1 0.74992 1.3284
    3 0 1 0.91086 1.47081
    3 0 1 -0.40547 0.95262
    0 3 -1 1.78599 1.006
    0 -3 1 1.49238 1.14679
    0 -3 1 -0.27338 1.02988
    0 3 -1 0.73034 1.14302
    -3 0 -1 -0.20487 1.26073
    3 -3 -1 -0.49538 1.38904
    3 -3 -1 -0.11736 0.89196
    -3 0 -1 0.88273 1.45527
    0 3 -1 0.44539 0.81055
    3 0 1 1.06611 1.29812
    0 3 -1 -0.17036 0.87393
    -3 3 1 0.43556 0.7976
    -3 0 -1 -1.07476 1.05699
    -3 3 1 0.9965 1.37706
    0 -3 1 1.12919 1.00861
    0 -3 1 -1.56298 1.22971
    3 -3 -1 -0.09155 1.23171
    0 -3 1 -0.85994 1.18077
    0 3 -1 0.37952 0.85324
    -3 0 -1 0.13949 1.56055
    3 -3 -1 -0.46062 1.22042
    0 3 -1 0.60175 0.93673
    0 3 -1 0.28027 1.0846
    0 -3 1 1.1185 1.0613
    3 0 1 0.66333 1.10537
    3 -3 -1 -0.21574 0.61984
    -3 0 -1 -0.20265 1.17357
    -3 3 1 0.51763 1.42528
    -3 3 1 -0.20192 1.11195
    3 0 1 -0.64405 1.66717
    0 3 -1 -0.2171 1.22987
    -3 3 1 0.14383 0.66506
    -3 0 -1 1.14877 1.501
    0 3 -2 4577.62 86.6445
    0 3 -2 4593 86.7894
    3 -3 -2 4417.42 86.4107
    0 3 -2 4644.34 87.0389
    -3 0 -2 4585.41 86.2685
    3 -3 -2 4606.89 87.4499
    -3 3 2 4623.39 86.9579
    0 -3 2 4437.83 86.6116
    -3 3 2 4509.83 87.2493
    0 3 -2 4498.36 86.528
    -3 0 -2 4648.41 87.6185
    3 0 2 4645.14 86.1217
    -3 0 -2 4644.16 87.2297
    3 -3 -2 4576.78 87.2038
    -3 3 2 4578.1 87.1865
    3 0 2 4558.28 87.3289
    3 0 2 4502.38 87.3733
    -3 3 2 4439.72 86.3081
    0 3 -2 4663.21 86.757
    0 3 -2 4586.05 86.8453
    0 -3 2 4551.74 86.6715
    3 0 2 4610.4 86.9074
    0 3 -2 4546.74 87.2601
    -3 3 2 4609.76 86.9505
    3 -3 -2 4712.63 87.6133
    -3 0 -2 4674.92 86.0504
    -3 0 -2 4588.94 87.2753
    3 0 2 4634.22 86.0516
    -3 0 -2 4638.98 87.0445
    0 -3 2 4705.83 86.8185
    3 -3 -2 4611.58 87.1795
    -3 3 2 4524.14 87.3947
    0 3 -2 4560.31 86.5214
    0 3 -2 4559.76 86.6474
    3 0 2 4620.04 87.0683
    3 0 2 4739.68 86.5763
    0 3 -2 4557.52 87.2918
    3 -3 -2 4571.98 87.2258
    0 3 -2 4612.49 86.6983
    0 3 -2 4736.39 86.7027
    -3 0 -2 4623.86 86.7303
    3 -3 -2 4632.19 86.4232
    -3 3 2 4571.84 85.68
    0 3 -2 4599.44 86.8172
    0 -3 2 4706.47 87.031
    -3 0 -2 4761.9 87.0544
    3 0 2 4622.36 86.8609
    0 -3 2 4574.86 86.8605
    -3 3 2 4630.79 87.0242
    3 0 2 4609.63 87.2195
    3 0 2 4663.44 86.9288
    -3 3 2 4471.4 86.4936
    0 -3 2 4618.81 86.8689
    3 -3 -2 4508.1 85.6638
    -3 0 -2 4722.69 87.7358
    3 -3 -2 4593.35 87.1066
    3 0 2 4629.64 87.486
    0 -3 2 4614.63 86.972
    -3 3 2 4559.52 87.1286
    0 -3 2 4649.75 86.9346
    0 -3 2 4592.56 86.9964
    -3 3 2 4558.96 87.3419
    0 3 -2 4671.4 86.6908
    3 0 2 4612.49 86.6426
    3 -3 -2 4660.82 86.9422
    -3 0 -2 4669.31 86.7797
    0 -3 2 4563.97 86.6816
    0 3 -2 4573.73 86.523
    0 3 -2 4670.59 86.8098
    3 0 3 -0.83737 1.4959
    3 -3 -3 -0.30497 1.54525
    -3 0 -3 -0.69764 1.30711
    0 3 -3 -0.54665 1.06557
    0 3 -3 0.71382 0.93478
    3 -3 -3 -0.16038 1.18634
    0 -3 3 -0.78379 1.28601
    -3 0 -3 0.25141 1.61133
    -3 3 3 1.4408 1.28364
    3 0 3 -0.14678 1.60374
    0 3 -3 0.73661 0.96592
    -3 3 3 -0.36674 1.02794
    0 3 -3 -0.11571 0.98108
    -3 0 -3 -1.6725 1.92779
    3 -3 -3 0.63908 1.28714
    -3 3 3 0.92663 1.5943
    3 0 3 2.32811 1.2342
    0 3 -3 -0.41261 1.34501
    -3 0 -3 0.28626 1.68918
    3 0 3 -0.11512 1.24767
    -3 0 -3 1.02526 1.31484
    3 -3 -3 0.62758 1.79087
    -3 3 3 0.14834 1.4843
    -3 3 3 -1.05623 1.3625
    0 3 -3 0.17352 0.8456
    0 3 -3 0.15319 1.43653
    3 -3 -3 0.1306 1.26852
    0 -3 3 0.55677 1.01389
    3 0 3 -0.06535 0.80602
    -3 3 3 3.52614 1.75532
    3 0 3 0.651 1.56811
    0 3 -3 0.12252 1.18599
    0 3 -3 0.18378 1.0174
    -3 0 -3 0.62483 0.83163
    3 -3 -3 1.86752 1.356
    0 3 -3 0.32051 1.0656
    -3 0 -3 -0.66556 1.18253
    3 0 3 -0.61414 1.11535
    -3 3 3 1.96761 1.54326
    3 -3 -3 0.3047 0.80073
    -3 3 3 -0.66364 1.20525
    3 0 3 0.13703 1.44807
    0 3 -3 -1.68944 1.42964
    3 0 3 -0.68143 1.29955
    3 -3 -3 2.09084 1.21232
    0 3 -3 0.29697 0.85416
    0 3 -3 -0.11884 1.13854
    -3 3 3 0.51162 0.73358
    0 -3 3 1.34631 1.11903
    0 -3 3 1.07341 1.17025
    3 -3 -3 0.26447 1.64118
    -3 0 -3 0.10386 1.13482
    0 3 -3 -0.53161 0.85605
    -3 0 -3 1.21772 1.49233
    0 3 -3 0.28223 0.8012
    3 -3 -3 0.48998 0.45015
    -3 3 3 0.41791 1.48058
    0 3 -3 0.0769 0.85811
    3 -3 -3 0.985 1.43961
    3 0 3 -0.55636 1.51971
    0 -3 3 0.50845 1.09681
    -3 3 3 -0.95972 1.43633
    3 0 3 -0.15028 1.6726
    -3 0 -3 0.48938 0.97309
    -3 0 -3 0.7985 1.64345
    0 3 -3 0.22683 0.95728
    0 -3 3 1.17792 0.99296
    0 -3 3 0.10793 1.07655
    3 0 3 0.3613 0.96545
    3 -3 -3 0.40193 0.5873
    3 -3 -3 0.48192 1.31637
    0 -3 4 33.1025 2.27499
    3 0 4 33.5835 2.16851
    -3 3 4 36.8073 2.56478
    -3 3 4 35.4643 2.17006
    -3 0 -4 32.1494 2.33475
    0 3 -4 29.0662 2.07434
    0 3 -4 31.0404 2.44374
    -3 3 4 33.5714 1.68268
    3 -3 -4 33.1588 1.94326
    3 -3 -4 32.818 2.2772
    0 -3 4 32.6209 2.46091
    -3 0 -4 34.7518 2.41299
    0 3 -4 33.5565 1.77127
    3 0 4 34.7893 2.4192
    0 3 -4 31.4657 1.76441
    -3 0 -4 36.3484 2.90223
    3 -3 -4 38.2268 2.74299
    0 3 -4 34.7079 1.76657
    3 -3 -4 34.6411 2.46079
    -3 3 4 33.3125 2.31974
    0 -3 4 33.0255 2.10252
    0 3 -4 34.2008 2.19805
    3 0 4 35.3328 1.78599
    0 3 -4 38.8024 2.71996
    -3 3 4 31.7259 2.40486
    -3 0 -4 31.9745 2.65837
    -3 3 4 29.7086 2.56034
    -3 0 -4 31.9542 1.9139
    -3 0 -4 36.7974 1.73552
    0 3 -4 34.3408 2.34447
    3 -3 -4 34.1121 2.32383
    3 -3 -4 32.0933 2.70316
    -3 0 -4 36.0169 2.23669
    0 -3 4 37.1923 1.83902
    3 0 4 33.0871 2.05135
    3 0 4 33.369 2.55546
    -3 0 -4 34.6874 1.98632
    3 0 4 36.5636 2.19833
    0 3 -4 32.2709 1.88473
    0 -3 4 33.2977 2.09935
    3 0 4 36.9884 2.06915
    3 -3 -4 32.6806 2.09882
    3 0 4 35.115 2.53901
    -3 3 4 30.8128 2.21275
    -3 0 -4 38.3529 2.47226
    -3 3 4 33.6028 1.83413
    0 3 -4 33.6275 1.9991
    -3 3 4 38.3842 2.20762
    0 -3 4 29.4444 2.15658
    0 -3 4 35.1195 1.68748
    -3 3 4 36.1347 2.34736
    -3 0 -4 34.7563 2.1251
    0 3 -4 30.7818 2.56161
    3 -3 -4 29.8037 2.44533
    0 3 -4 32.2258 2.20866
    3 -3 -4 35.2354 1.76886
    -3 3 4 33.0338 1.30449
    -3 3 4 33.2612 2.37357
    3 0 4 30.1187 2.57239
    -3 0 -4 28.9845 2.47954
    3 0 4 33.7183 2.45977
    -3 3 4 33.3095 2.40253
    -3 0 -4 34.5334 1.93005
    0 3 -4 35.0906 2.17037
    3 -3 -4 34.2342 1.32084
    0 -3 4 31.3964 1.98071
    3 -3 -4 37.9104 2.24842
    0 3 -4 34.3523 1.83502
    0 -3 4 35.2868 2.30057
    0 3 -4 34.1327 1.60124
    3 0 4 32.3913 1.81128
    -3 3 5 2.45617 1.93244
    3 -3 -5 0.19345 1.75342
    3 -3 -5 8.09877 1.64561
    -3 3 5 -0.99908 0.99159
    3 -3 -5 0.73339 1.07941
    -3 0 -5 -0.71035 1.55644
    0 3 -5 -0.18887 0.89836
    0 -3 5 1.53837 1.29912
    0 -3 5 2.29589 1.76755
    3 0 5 0.42393 1.59703
    3 0 5 -0.47418 1.30987
    0 3 -5 0.58933 0.97975
    -3 0 -5 -0.63634 2.01067
    0 3 -5 2.95316 1.81899
    -3 0 -5 -0.48514 1.76691
    -3 3 5 -1.09352 1.28401
    0 -3 5 1.12709 1.33102
    0 3 -5 1.04564 1.8881
    -3 3 5 -2.23573 1.64184
    -3 0 -5 -0.09113 0.95749
    0 -3 5 1.04299 0.87189
    0 -3 5 0.53324 1.66676
    0 3 -5 0.63905 1.39623
    -3 0 -5 -0.12932 1.15367
    0 3 -5 3.41955 0.88493
    -3 0 -5 -0.11594 1.31692
    -3 3 5 -0.71405 1.47409
    3 -3 -5 0.29741 1.4096
    3 0 5 0.87347 1.77583
    3 0 5 0.57949 1.16343
    3 -3 -5 0.97269 2.06762
    -3 3 5 -0.81512 1.86999
    0 3 -5 2.85802 1.44612
    3 -3 -5 -0.66664 1.5282
    -3 0 -5 2.03203 1.79074
    3 0 5 0.83701 1.42248
    0 -3 5 -1.27722 1.29178
    0 3 -5 0.27583 1.0938
    -3 3 5 -0.92765 1.53486
    -3 0 -5 -0.32031 1.19448
    3 0 5 0.51723 1.70852
    3 0 5 1.5971 1.12678
    3 -3 -5 -0.63268 1.09822
    -3 3 5 -1.60197 1.43489
    -3 0 -5 0.12721 1.38619
    0 3 -5 -1.025 1.74583
    0 3 -5 -0.60571 1.22524
    3 -3 -5 -0.97592 1.3588
    3 -3 -5 0.92781 1.68956
    -3 0 -5 1.35829 1.55311
    0 -3 5 -0.5789 1.1478
    -3 3 5 -0.11635 1.06691
    0 3 -5 -0.4977 1.09197
    3 0 5 -0.76907 1.45805
    3 0 5 1.1665 1.21848
    -3 3 5 -0.14773 1.46396
    -3 3 5 0.17796 1.63184
    0 3 -5 0.50403 0.74357
    -3 0 -5 -0.62976 1.62998
    3 0 5 2.00347 1.78112
    -3 3 5 0.58155 0.6984
    0 3 -5 0.94206 0.86339
    0 -3 5 0.16795 1.32517
    0 3 -5 0.14468 1.11175
    -3 3 5 -0.12627 1.29157
    0 -3 5 -0.12055 1.13046
    3 -3 -5 0.38738 0.72416
    0 3 -5 -0.05822 0.7104
    3 0 5 0.77058 1.015
    -3 0 -5 0.71687 1.58589
    -3 0 -6 110.012 4.30102
    0 -3 6 110.61 3.47712
    0 3 -6 104.871 4.85879
    0 -3 6 152.91 5.24692
    3 0 6 114.879 4.68077
    3 0 6 103.145 4.33681
    0 3 -6 104.051 3.56009
    -3 3 6 111.328 3.95983
    3 -3 -6 105.282 3.63237
    3 0 6 109.098 4.3228
    0 -3 6 113.233 4.69392
    -3 0 -6 103.837 4.97878
    3 -3 -6 112.461 4.99173
    -3 0 -6 108.563 4.75619
    3 -3 -6 112.077 4.21501
    -3 0 -6 108.778 5.17787
    -3 0 -6 112.916 4.11034
    0 -3 6 110.551 3.22983
    0 -3 6 119.75 4.84929
    3 -3 -6 113.474 4.26973
    0 3 -6 108.374 3.20321
    0 -3 6 106.642 4.10652
    3 0 6 114.043 3.78512
    -3 3 6 109.72 4.32361
    3 0 6 105.158 4.64194
    -3 0 -6 115.252 3.73667
    -3 3 6 104.888 4.63133
    0 3 -6 102.801 4.96412
    3 -3 -6 114.126 4.6223
    -3 3 6 128.315 4.72469
    -3 0 -6 106.803 3.88194
    0 3 -6 104.061 4.35644
    3 -3 -6 113.967 5.58483
    0 -3 6 117.565 4.52526
    0 -3 6 107.226 4.21213
    3 0 6 128.986 4.65019
    3 -3 -6 108.561 4.75606
    -3 0 -6 120.18 4.54699
    0 3 -6 107.074 3.96009
    3 -3 -6 108.618 4.23659
    -3 3 6 102.711 4.03239
    3 0 6 121.589 3.98155
    -3 3 6 117.903 4.56434
    3 -3 -6 117.894 3.95546
    3 0 6 131.977 5.34977
    0 3 -6 119.433 4.30315
    -3 0 -6 109.694 4.13329
    0 3 -6 218.711 6.51277
    -3 0 -6 112.021 3.81892
    -3 3 6 114.399 4.06288
    3 0 6 115.047 3.93834
    3 0 6 132.467 5.16371
    0 3 -6 110.181 3.65173
    0 -3 6 117.981 4.01912
    -3 3 6 109.754 3.9
    -3 3 6 119.152 4.28018
    -3 0 -6 116.704 4.65058
    3 0 6 110.821 4.26316
    -3 0 -6 119.763 5.21615
    0 3 -6 111.564 2.90264
    3 0 6 112.579 3.59334
    3 -3 -6 110.846 3.32132
    0 -3 6 114.551 4.56832
    3 -3 -6 109.901 3.35005
    0 3 -6 111.752 2.87553
    -3 3 6 117.555 3.42568
    -3 3 6 108.705 4.62784
    0 3 -7 2.08102 2.27336
    -3 3 7 0.4161 1.32878
    3 -3 -7 2.7047 2.24598
    0 -3 7 0.98199 1.04665
    3 0 7 -0.75462 1.72986
    3 0 7 -0.9252 1.41414
    3 -3 -7 -0.18528 0.81641
    3 -3 -7 2.52545 1.27816
    0 3 -7 0.11592 1.09887
    0 -3 7 1.07203 1.49745
    -3 0 -7 1.2811 2.09334
    -3 0 -7 -1.58928 2.00905
    3 -3 -7 -0.16376 1.56337
    -3 0 -7 0.98452 1.66799
    -3 0 -7 2.3859 2.26761
    3 -3 -7 -0.33239 1.44634
    3 -3 -7 1.05211 1.9875
    -3 0 -7 0.88364 1.21779
    0 3 -7 -0.54044 2.26016
    -3 3 7 -1.91156 1.82586
    3 0 7 -0.9494 1.07984
    3 -3 -7 0.72568 2.32549
    -3 0 -7 -0.67632 1.56215
    0 3 -7 2.0247 1.82797
    0 -3 7 -1.09196 0.80171
    -3 3 7 -0.97382 1.48846
    -3 0 -7 0.26663 1.17483
    0 -3 7 -0.16403 1.4867
    3 0 7 0.55507 1.22793
    -3 3 7 0.21121 1.65787
    -3 3 7 -1.09643 1.57732
    0 -3 7 0.20704 1.59095
    -3 0 -7 -0.6383 1.12966
    3 0 7 0.17584 1.81499
    -3 3 7 1.02007 1.23337
    -3 0 -7 -2.04016 1.70544
    3 -3 -7 1.50104 2.039
    0 3 -7 1.3802 1.21624
    0 -3 7 1.11542 1.44398
    3 -3 -7 0.29475 1.26062
    3 0 7 -0.86375 2.06147
    0 3 -7 0.25878 2.05231
    -3 3 7 0.15993 1.42095
    -3 3 7 -0.39899 1.21486
    3 0 7 -0.13098 1.29374
    3 0 7 1.43391 1.0343
    -3 0 -7 -0.59502 1.73336
    0 3 -7 0.83577 0.95173
    3 -3 -7 0.82585 0.95378
    -3 3 7 0.43021 0.88713
    0 -3 7 1.70726 1.51961
    -3 3 7 2.17595 1.72572
    0 -3 7 0.14259 1.13083
    3 0 7 -1.16786 1.51809
    3 0 7 -1.31827 1.91206
    3 -3 -8 422.575 12.124
    3 -3 -8 412.736 10.1438
    -3 0 -8 412.787 11.9089
    -3 0 -8 418.521 12.068
    3 -3 -8 416.856 10.7067
    3 0 8 433.816 11.1371
    0 -3 8 424.233 11.5328
    0 3 -8 426.685 10.0661
    -3 3 8 420.869 10.3453
    0 3 -8 419.326 12.2578
    -3 3 8 419.519 11.1592
    -3 0 -8 419.734 12.3511
    -3 0 -8 419.859 10.2523
    -3 0 -8 428.559 11.0846
    -3 0 -8 422.226 10.1746
    0 -3 8 424.128 10.8823
    0 3 -8 421.375 11.4707
    3 -3 -8 446.023 12.2222
    3 -3 -8 417.598 11.5463
    0 3 -8 439.895 12.5288
    3 0 8 450.224 10.529
    3 -3 -8 427.738 11.2611
    0 -3 8 430.96 11.2678
    -3 3 8 415.994 10.9841
    3 0 8 428.245 11.637
    -3 3 8 445.868 11.6646
    3 0 8 443.725 11.2045
    0 3 -8 431.854 12.2409
    -3 0 -8 428.569 10.2661
    0 -3 8 437.961 11.5998
    -3 3 8 418.102 10.6574
    3 0 8 437.437 10.7746
    0 -3 8 425.66 10.431
    -3 0 -8 456.399 11.3851
    0 -3 8 439.78 11.6332
    3 0 8 435.962 11.6474
    -3 3 8 427.778 11.5922
    -3 3 8 423.759 10.5961
    -3 3 8 425.295 10.1669
    -3 3 8 431.969 10.0982
    3 0 8 439.563 10.3127
    3 -3 -9 1.85005 2.54327
    0 -3 9 -1.29089 1.68034
    3 -3 -9 -0.76214 1.57897
    0 3 -9 0.32628 2.56114
    3 -3 -9 1.56364 1.3893
    3 0 9 -0.21862 1.67075
    -3 0 -9 -1.1757 2.59022
    -3 0 -9 -1.50523 2.23661
    3 -3 -9 0.59403 2.6066
    0 3 -9 1.02868 2.08079
    -3 0 -9 1.64251 2.73501
    -3 0 -9 2.26782 2.01497
    3 -3 -9 -1.56602 2.12213
    0 3 -9 -1.00446 2.42898
    -3 3 9 1.29772 1.78398
    0 3 -9 -1.8913 2.51267
    -3 3 9 -1.58562 1.65356
    -3 3 9 1.57188 1.45039
    0 -3 9 1.15631 1.7281
    3 0 9 1.5253 1.78025
    0 -3 9 -0.25845 1.66931
    3 0 9 0.67714 1.32881
    3 0 9 -0.52983 1.86235
    3 -3 -9 0.2275 2.10193
    -3 3 9 0.77256 1.78669
    0 -3 9 -0.52664 1.76497
    3 0 9 0.52698 1.76611
    0 -3 9 -0.33369 1.26808
    3 0 9 0.30392 1.38271
    -3 0 -9 -0.64945 1.65445
    -3 3 9 -0.5133 1.62188
    -3 3 9 -0.76475 1.19431
    0 -3 10 58.0904 3.88989
    0 3 -10 62.6461 4.93375
    3 -3 -10 55.3248 4.67602
    -3 0 -10 48.3443 4.54275
    3 0 10 58.4226 3.62755
    -3 0 -10 56.8989 4.32496
    3 -3 -10 60.6307 3.54231
    -3 3 10 57.345 3.66033
    0 3 -10 51.7118 4.04016
    0 3 -10 61.4568 4.9597
    -3 0 -10 60.7408 4.05902
    3 -3 -10 59.9317 4.64488
    3 -3 -10 51.5834 3.98007
    -3 0 -10 57.6454 4.8519
    0 -3 10 60.0687 3.772
    3 0 10 58.4885 4.02292
    0 -3 10 55.1289 3.85362
    0 3 -10 47.841 4.27937
    -3 3 10 62.7957 4.09304
    -3 3 10 58.6079 3.7075
    3 0 10 58.676 3.78235
    3 -3 -10 45.97 3.74031
    -3 3 10 60.4555 3.98607
    0 -3 10 59.2904 3.21067
    -3 0 -10 51.6829 3.49481
    3 0 10 65.0384 4.10254
    0 -3 10 62.099 4.05507
    -3 0 -11 -3.26841 3.10637
    0 -3 11 -0.30338 1.78604
    0 3 -11 0.78924 3.17721
    3 0 11 -0.25424 1.67958
    3 -3 -11 6.39897 3.31712
    -3 0 -11 -2.76247 2.60981
    -3 0 -11 4.72226 3.07282
    0 3 -11 -0.31366 2.62348
    -3 3 11 -0.23453 1.86949
    -3 0 -11 2.57481 2.41475
    3 -3 -11 1.58085 2.27966
    0 3 -11 -2.41441 2.90141
    3 -3 -11 2.87244 3.2289
    3 -3 -11 2.18426 2.64301
    -3 3 11 1.12415 1.85664
    3 0 11 -0.63569 2.27754
    3 0 11 0.26373 2.08094
    0 -3 11 2.22178 1.76599
    0 3 -11 -2.61356 2.67539
    -3 3 11 -0.31816 2.26553
    0 -3 11 -1.5629 2.09516
    0 -3 11 2.83098 1.96819
    -3 3 11 -1.19053 1.93714
    3 0 11 -1.55156 2.15296
    -3 0 -12 3.59171 3.57472
    0 -3 12 3.26143 2.02422
    3 0 12 3.80537 2.07759
    -3 0 -12 1.47141 2.56938
    0 3 -12 2.14428 3.45305
    3 -3 -12 2.47395 3.21984
    0 3 -12 1.30982 3.24394
    -3 0 -12 2.55575 3.07147
    3 -3 -12 -2.41446 2.69357
    -3 0 -12 1.57972 2.56908
    0 3 -12 1.36404 2.79965
    3 -3 -12 2.74305 3.52411
    0 3 -12 4.4287 3.07709
    -3 3 12 -0.69173 2.25132
    -3 3 12 3.08303 1.91353
    0 -3 12 2.71859 2.14396
    3 0 12 1.43774 2.22185
    3 0 12 -1.03536 2.19485
    0 -3 12 3.31215 2.08938
    3 0 12 2.3397 2.09168
    0 -3 12 2.38327 2.19935
    -3 3 12 0.95155 2.21555
    0 3 -13 6.02681 3.82388
    0 -3 13 0.34876 2.10945
    -3 0 -13 3.47051 3.61179
    -3 0 -13 -1.94664 2.64661
    3 -3 -13 4.93309 3.52022
    -3 0 -13 0.91943 3.35533
    0 3 -13 0.36771 3.07554
    3 -3 -13 -2.61874 2.92122
    0 3 -13 5.19166 3.50647
    3 -3 -13 -3.40846 3.93642
    0 3 -13 -0.43194 2.63541
    -3 3 13 -0.33687 2.10782
    0 -3 13 2.27286 2.25275
    3 0 13 -0.31184 2.26227
    3 0 13 -1.49422 2.44962
    -3 3 13 -2.23498 2.33075
    0 -3 13 1.10189 2.1219
    3 0 13 2.14968 2.12869
    0 -3 13 0.36629 2.11611
    -3 3 13 -1.68621 2.33981
    0 3 -14 3.47941 3.88143
    0 -3 14 3.7018 2.29742
    3 -3 -14 1.45415 3.6636
    -3 0 -14 -0.47039 3.53528
    -3 0 -14 8.61478 3.20344
    3 -3 -14 2.8237 2.99711
    0 3 -14 3.03787 3.91185
    -3 0 -14 -0.49358 3.77229
    3 -3 -14 -2.29225 4.09002
    -3 3 14 0.80048 2.58537
    0 -3 14 3.94658 2.46963
    -3 3 14 4.01677 2.32224
    3 0 14 -0.33597 2.13666
    3 0 14 2.81017 2.65234
    0 -3 14 2.43856 2.44922
    0 3 -14 0.92222 2.88539
    -3 3 14 -0.71272 2.37173
    0 -3 14 0.78105 2.14515
    3 0 14 1.14599 2.29037
    -3 0 -15 1.00939 4.04333
    0 3 -15 1.59187 4.01043
    0 -3 15 1.96058 2.53269
    -3 0 -15 -4.30265 3.28825
    3 -3 -15 2.6056 3.78054
    -3 0 -15 2.62963 4.10671
    0 3 -15 -2.70432 4.06479
    3 -3 -15 -0.86532 3.27001
    3 -3 -15 3.92837 4.03112
    0 -3 15 2.9538 2.66189
    -3 3 15 1.28046 2.64869
    0 3 -15 -0.49003 3.33116
    -3 3 15 -0.78362 2.55009
    0 -3 15 1.11535 2.28784
    3 0 15 0.42869 2.74751
    3 0 15 -0.36077 2.43537
    -3 3 15 0.37551 2.46245
    0 -3 15 -0.41588 2.66545
    3 0 15 2.03487 2.41801
    -3 0 -16 125.526 8.43634
    0 3 -16 117.074 8.38783
    3 -3 -16 123.842 8.24463
    3 -3 -16 116.655 8.09964
    0 3 -16 117.166 8.11454
    -3 0 -16 115.747 7.95333
    3 -3 -16 110.307 7.12267
    -3 3 16 107.655 6.74146
    3 0 16 113.083 6.33064
    3 0 16 116.141 6.99578
    0 -3 16 120.203 6.61008
    0 -3 16 113.639 6.86517
    0 3 -16 112.84 7.39591
    -3 3 16 125.91 6.84313
    0 -3 16 118.92 6.75439
    3 0 16 117.295 6.57
    0 -3 16 114.482 6.53458
    -3 3 16 112.01 6.35203
    0 3 -17 0.59812 4.4437
    3 -3 -17 1.18934 4.31411
    -3 0 -17 1.14885 4.67048
    0 -3 17 1.72802 2.70312
    -3 0 -17 -3.54004 4.40885
    0 3 -17 0.60562 3.85106
    3 -3 -17 4.43125 4.4597
    0 -3 17 -0.47426 2.65968
    -3 3 17 1.78713 2.77257
    3 0 17 -0.48337 2.65484
    0 -3 17 -0.41831 2.59592
    -3 3 17 0.47971 3.02608
    0 3 -17 2.17861 3.65072
    0 -3 17 2.32157 2.65649
    3 0 17 0.45174 2.77985
    0 3 -18 -1.26429 4.69651
    0 3 -18 4.36993 3.68745
    0 -3 18 3.15804 3.0669
    3 -3 -18 -5.6731 4.43133
    -3 0 -18 -5.47912 4.92581
    0 3 -18 0.63657 4.67407
    -3 0 -18 6.20725 4.36371
    3 -3 -18 1.16704 4.43495
    3 0 18 4.06817 3.02138
    -3 3 18 -0.47162 2.95104
    0 -3 18 -2.50102 3.15542
    0 3 -18 1.13813 3.70378
    -3 3 18 0.50565 3.00432
    3 0 18 2.37081 2.89305
    0 -3 18 4.85558 2.93693
    0 3 -19 -7.28291 6.02441
    -3 0 -19 3.83751 4.88796
    3 -3 -19 7.30593 5.40019
    0 3 -19 7.97499 5.16203
    -3 0 -19 4.54268 4.76499
    3 -3 -19 -4.26974 5.94487
    -3 3 19 0.49641 2.66781
    3 0 19 1.60366 3.20475
    0 -3 19 -0.52452 3.00093
    -3 3 19 -2.12121 3.26332
    0 -3 19 -2.02804 2.84331
    3 0 19 2.46198 2.78939
    3 -3 -20 15.2566 5.75438
    0 3 -20 9.00485 5.44509
    -3 0 -20 13.3869 5.7078
    -3 0 -20 17.5651 5.33856
    0 3 -20 17.2861 5.68378
    0 -3 20 14.7794 3.75826
    3 0 20 14.4807 4.12411
    -3 3 20 13.2407 3.88944
    -3 3 20 21.8241 3.98193
    0 -3 20 17.8924 3.92069
    0 3 -21 1.43726 5.14942
    3 -3 -21 1.4444 5.175
    -3 0 -21 -3.47113 5.64451
    0 3 -21 -0.71373 5.20932
    -3 0 -21 -2.09228 5.09031
    -3 3 21 2.69568 3.14444
    -3 3 21 0.5722 3.43044
    3 0 21 4.05119 3.50049
    0 -3 21 0.56609 3.04226
    0 -3 21 -3.80162 3.34199
    -2 4 0 1273.54 24.9827
    -2 4 0 1249.8 25.7922
    2 -4 0 1269.18 26.0017
    -2 -2 0 1272.4 25.6694
    -2 4 0 1285.79 25.7672
    4 -2 0 1228.03 25.6423
    4 -2 0 1282.38 26.1577
    -2 -2 0 1252.31 25.4984
    2 -4 0 1253.02 25.0741
    2 2 0 1288.52 24.1034
    2 2 0 1300.13 25.4004
    -4 2 0 1306.52 25.291
    2 2 0 1294.63 25.9625
    2 -4 0 1261.73 26.1072
    -4 2 0 1280 26.0398
    4 -2 0 1308.67 25.419
    -4 2 0 1304.11 25.9082
    -2 4 0 1257.32 25.6441
    -2 -2 0 1284.39 24.6258
    -4 2 0 1297 25.2165
    2 -4 0 1215.3 25.8025
    2 2 0 1210.32 25.7302
    4 -2 0 1261.53 25.7875
    -2 4 0 1278.57 25.7275
    2 2 0 1280.99 24.7494
    -4 2 0 1269.06 25.6736
    2 -4 0 1267.54 25.9876
    -2 -2 0 1270.18 24.7812
    2 2 0 1285.43 24.6196
    4 -2 0 1273.15 25.9242
    -4 2 0 1295.91 26.0853
    2 -4 0 1263.67 25.7015
    -2 4 0 1284.44 25.9323
    -4 2 0 1284.59 25.5007
    -2 -2 0 1238.91 26.1278
    4 -2 0 1279.02 26.2553
    4 -2 0 1268.58 24.6121
    -2 -2 0 1293.34 25.2663
    4 -2 0 1289.89 24.7307
    2 -4 0 1276.79 25.5606
    -2 4 0 1295.19 25.4426
    -4 2 0 1282.21 24.7241
    -2 4 0 1213.05 24.7423
    2 -4 0 1252.48 25.03
    -2 4 0 1268.46 24.5546
    4 -2 0 1275.28 24.8733
    2 2 0 1286.49 25.4056
    -2 4 0 1248.49 25.1579
    2 2 0 1280.37 26.1424
    -2 -2 0 1273.67 25.8069
    4 -2 0 1091.27 25.6023
    -4 2 0 1299.85 25.3804
    -2 4 0 1242.59 25.548
    -2 4 0 1275.29 26.0517
    -4 2 0 1251.65 26.2058
    2 2 0 1315.03 26.1984
    -2 -2 0 1261.26 25.9905
    4 -2 0 1282.05 25.3018
    4 -2 0 1282.94 25.5221
    -4 2 0 1286.91 25.4771
    -2 -2 0 1259.25 25.9986
    2 -4 0 1246.24 24.6216
    -2 -2 0 1265.67 25.8287
    2 -4 0 1277.85 25.4194
    -2 4 0 1265.52 25.7608
    -2 4 0 1272.61 24.605
    2 2 0 1235.25 25.7101
    4 -2 1 93.195 3.67328
    2 2 -1 89.9983 2.9677
    -2 -2 1 88.6779 3.01499
    4 -2 -1 88.6917 3.24694
    2 2 -1 88.0575 2.49319
    -4 2 -1 90.5115 3.59776
    2 2 1 89.7562 2.33018
    4 -2 1 90.2238 3.23823
    2 -4 -1 89.6792 3.76073
    2 -4 1 92.1592 3.1977
    2 2 1 86.0258 3.44344
    -4 2 -1 97.3727 3.86551
    2 -4 -1 86.8355 3.69373
    -2 -2 1 101.724 3.60538
    -4 2 1 88.0501 3.60989
    -2 4 1 82.9074 2.57822
    -2 4 -1 86.7013 3.45574
    -2 4 -1 90.5816 3.48034
    -4 2 -1 90.6622 3.12901
    -2 -2 -1 92.9819 2.31024
    2 -4 -1 89.9915 2.65152
    4 -2 -1 81.8918 3.18249
    -2 -2 -1 87.4723 3.51802
    -2 -2 -1 92.3615 3.41924
    -2 4 -1 89.002 3.68499
    -2 4 -1 88.6769 3.19345
    2 2 -1 94.0149 2.35444
    2 2 1 90.1563 3.38778
    -2 4 1 86.5662 3.46583
    4 -2 -1 84.3484 3.76529
    4 -2 1 92.4978 3.8586
    -4 2 1 89.3782 3.46796
    2 -4 1 83.0975 3.58872
    2 2 -1 91.3948 3.70229
    -2 4 -1 92.5548 3.13009
    -4 2 1 90.7999 3.21078
    2 -4 -1 92.6606 3.71397
    2 2 -1 89.6611 3.00071
    2 2 -1 89.4281 3.408
    -2 -2 1 89.3011 3.00295
    4 -2 1 92.0641 3.28876
    4 -2 1 93.5348 3.43674
    2 -4 -1 91.377 3.52596
    -2 4 1 93.7624 3.73154
    -4 2 -1 93.9752 3.46531
    -2 -2 1 91.6919 2.50122
    2 -4 1 90.4269 3.67439
    -4 2 1 89.7814 3.71077
    -2 -2 1 91.8626 3.71113
    2 -4 -1 92.4506 3.53593
    2 -4 1 88.6254 3.63288
    -2 4 -1 89.0596 3.4447
    -2 -2 -1 86.5097 3.67831
    -4 2 -1 93.7244 3.56382
    -2 4 1 85.8363 3.32673
    2 -4 1 95.8339 3.39865
    -2 4 -1 90.3347 3.3875
    -4 2 1 94.534 3.19646
    -2 4 1 43.1115 2.82926
    4 -2 -1 92.7775 3.76747
    -4 2 1 86.7961 3.59717
    4 -2 -1 96.4437 3.15995
    -2 -2 -1 90.7729 3.09715
    2 2 1 90.7965 3.00643
    -2 4 -1 81.5688 3.34149
    2 2 -1 90.8285 2.47314
    -4 2 1 95.6292 3.01649
    4 -2 1 88.4417 3.47819
    -4 2 -1 91.8108 3.56242
    4 -2 1 86.1926 2.88848
    -2 4 -1 87.262 3.40229
    -2 -2 1 97.4323 3.47836
    -2 4 1 89.9569 2.77119
    -4 2 -1 89.3894 3.67336
    -4 2 -1 89.7389 2.81463
    -2 4 -1 86.7018 3.25338
    4 -2 -1 101.169 4.07955
    4 -2 1 92.1374 2.5174
    4 -2 -1 89.9182 2.58817
    -2 -2 1 99.6019 3.40913
    2 2 -1 84.3519 3.59695
    4 -2 1 85.301 3.70508
    2 2 1 88.2433 3.66149
    -2 4 -1 88.8344 2.64981
    2 -4 1 81.3136 2.57821
    2 2 1 87.5003 3.71987
    2 -4 -1 87.6084 2.70021
    2 -4 -1 89.6135 3.1635
    4 -2 -1 92.0516 2.87735
    2 2 1 85.4152 2.93323
    -2 -2 1 96.5418 3.54352
    -2 4 1 88.6276 3.13436
    2 2 1 90.4415 3.27211
    -4 2 -1 93.149 2.54561
    -2 4 -1 93.2703 2.73305
    -2 -2 -1 91.3742 2.90693
    -2 4 1 83.7908 3.00428
    2 -4 1 91.5784 3.48817
    2 2 -1 87.0308 3.41593
    -2 4 -1 84.0194 2.89633
    4 -2 -1 85.0187 2.76177
    2 -4 -1 90.0788 3.09963
    -4 2 1 89.6419 2.8968
    2 2 1 92.6361 3.77602
    2 -4 1 87.4759 2.85455
    2 2 -1 89.4456 3.70722
    2 2 1 94.8779 3.56898
    4 -2 -1 86.5026 3.52132
    4 -2 -1 88.1407 3.23901
    -2 -2 -1 84.6047 3.46777
    -2 4 1 87.5295 3.54104
    2 2 1 88.5633 3.37566
    -2 -2 1 89.0463 3.61714
    -4 2 -1 91.9045 3.83017
    4 -2 1 95.6306 3.53342
    -2 4 -1 92.6793 2.95462
    -2 4 -1 88.7547 3.12435
    2 2 -1 87.0522 3.3469
    -4 2 1 89.4536 3.11165
    4 -2 -1 84.9201 3.21135
    -4 2 -1 85.1266 3.32611
    -2 4 -1 90.4224 3.59541
    2 -4 -1 93.9289 3.41857
    4 -2 1 93.4651 2.98855
    -2 4 -1 93.07 2.8432
    -2 4 1 93.8359 3.77058
    -2 4 1 87.0546 2.32647
    -2 -2 -1 96.4419 3.79622
    -2 4 1 79.4858 2.37177
    -4 2 -1 94.5519 3.07846
    -4 2 1 89.4607 3.67475
    -4 2 1 93.2066 3.44569
    -2 -2 -1 90.1801 3.577
    -2 -2 1 87.2656 3.45343
    -2 -2 1 95.252 3.56315
    2 2 -2 80.6542 3.59636
    -2 -2 2 77.5206 2.46181
    4 -2 -2 76.6005 2.86552
    -2 4 2 68.8287 2.02105
    2 -4 -2 75.221 3.41538
    -2 -2 -2 75.7769 3.42434
    4 -2 -2 77.0658 3.11822
    2 2 -2 73.9145 2.43139
    -2 -2 2 70.2315 3.21978
    2 -4 2 76.1181 3.40534
    -2 -2 -2 76.3632 3.03757
    2 -4 -2 75.0849 2.0681
    -2 4 -2 69.4099 2.86271
    -4 2 2 69.2358 2.94288
    4 -2 2 67.721 3.38683
    2 -4 2 77.7555 3.11549
    4 -2 2 74.5381 3.38164
    -4 2 -2 78.5604 2.93103
    -4 2 2 78.9361 3.0502
    -4 2 2 77.8317 3.21468
    -2 -2 -2 70.7755 2.33141
    -2 4 -2 77.4417 3.17974
    2 -4 -2 74.9844 3.50079
    2 2 2 71.9478 3.2309
    4 -2 -2 74.7343 3.37351
    -2 4 -2 73.6296 3.18467
    -4 2 -2 72.5214 3.58392
    2 2 -2 74.6948 2.58028
    -2 -2 2 82.5697 2.58453
    2 2 2 68.2898 3.09531
    -2 4 -2 73.9798 3.34585
    -2 4 2 71.6506 3.24339
    4 -2 2 73.5424 2.97998
    2 2 2 73.8243 2.36527
    -2 -2 -2 71.8957 2.98249
    2 -4 2 77.1076 3.41462
    -2 4 2 80.001 3.53599
    2 2 -2 76.5816 3.03396
    -2 -2 2 75.6076 2.98256
    -4 2 2 78.5922 2.69879
    -2 4 -2 72.6235 3.17494
    2 2 -2 77.8127 2.07396
    -2 4 -2 72.7508 3.42383
    4 -2 2 78.022 3.24775
    -2 4 2 73.7825 3.11323
    4 -2 -2 74.5286 2.72249
    -2 4 -2 72.7435 3.16768
    -2 4 -2 71.2356 2.66251
    2 2 2 68.2232 3.05955
    2 2 -2 78.3896 3.14673
    2 -4 -2 72.3497 3.4664
    -4 2 -2 74.0098 3.37788
    -4 2 -2 73.3183 3.16415
    -4 2 -2 81.6121 3.13209
    -2 -2 -2 67.4756 3.30267
    4 -2 -2 74.8949 3.5722
    4 -2 2 73.8439 3.13971
    4 -2 2 74.1519 2.96764
    -2 4 -2 73.3595 2.89666
    -2 -2 2 72.0541 3.24966
    2 2 -2 77.4573 2.11207
    2 -4 -2 72.6543 3.18944
    -4 2 2 72.7743 3.40122
    -4 2 2 70.9726 3.36361
    2 2 2 81.0109 3.03568
    2 -4 2 79.2008 2.51519
    -4 2 2 73.0222 2.80471
    -2 4 -2 74.8628 2.97239
    -2 -2 2 76.8327 3.21082
    2 2 2 72.0102 3.47302
    -4 2 2 34.4493 2.69885
    4 -2 -2 67.9173 3.68473
    4 -2 -2 71.8738 2.74386
    2 2 -2 78.7934 3.37339
    2 2 2 86.9387 3.58826
    2 -4 -2 70.9399 2.51508
    2 -4 -2 70.0808 2.92804
    -2 -2 -2 70.7503 2.38349
    4 -2 2 76.9267 3.46946
    -4 2 -2 75.3695 3.27572
    -2 4 -2 74.9607 3.06557
    -4 2 2 75.5024 2.46394
    4 -2 2 72.7607 2.15162
    2 -4 2 70.4801 3.1686
    -2 -2 2 69.6572 3.15104
    4 -2 2 82.089 2.87935
    -2 4 2 73.548 3.08993
    2 2 2 73.8084 2.43549
    -4 2 -2 72.0272 2.68278
    -2 4 -2 73.8943 2.34565
    -2 4 2 75.5008 2.65188
    -2 4 2 72.6658 2.53034
    -2 -2 2 75.0813 3.13946
    4 -2 -2 75.157 2.41386
    2 -4 -2 63.5182 2.61816
    4 -2 2 77.9375 2.33556
    2 -4 2 71.1355 2.52221
    -2 4 -2 69.4179 2.47165
    -2 4 2 71.9507 1.98072
    2 -4 2 79.8235 3.06292
    -2 -2 -2 69.1302 3.16641
    -2 4 -2 78.975 2.54625
    2 -4 -2 77.0529 3.1798
    4 -2 -2 75.8263 2.92539
    -4 2 -2 73.7174 3.50517
    -2 -2 2 79.3607 3.38783
    -2 4 2 74.6611 3.45031
    -2 4 -2 73.0059 2.68951
    2 2 2 72.4328 3.06101
    -4 2 -2 75.1452 3.07716
    -2 4 -2 76.7654 2.76524
    2 2 -2 78.6451 3.53566
    -2 4 2 72.1029 1.87654
    -2 4 2 74.0078 3.32174
    4 -2 -2 74.9474 3.07039
    4 -2 2 68.7332 3.23563
    2 2 2 72.5133 3.3687
    -2 4 -2 76.787 3.17462
    2 2 -2 72.5283 2.86406
    4 -2 2 72.065 2.49999
    2 -4 2 76.9152 2.80642
    4 -2 2 70.6027 3.21657
    -4 2 2 76.8306 2.75716
    -2 -2 2 75.4414 2.98215
    2 2 -2 75.4126 3.09261
    -2 -2 -2 79.184 3.56361
    -4 2 2 79.6129 3.29062
    -4 2 -2 77.0146 2.53841
    -4 2 2 69.6605 3.22956
    -2 -2 -2 77.966 3.25775
    4 -2 -2 82.3785 3.21595
    2 2 3 1469.52 29.3535
    -2 4 -3 1478.94 29.8944
    4 -2 3 1452.32 30.202
    2 2 -3 1459.56 29.0877
    -4 2 -3 1470.08 29.8366
    -2 4 3 1467.06 29.7603
    -4 2 3 1490.56 29.5655
    -2 4 3 1480.17 29.8277
    -2 -2 -3 1527.08 29.2792
    2 2 3 1459.35 28.7427
    4 -2 -3 1465.03 29.6985
    2 2 -3 1473.78 30.3576
    -4 2 3 1479.29 28.8996
    2 -4 3 1484.78 29.5731
    -2 4 -3 1489.15 29.5417
    2 -4 -3 1472.51 30.1549
    -4 2 -3 1482.58 30.5686
    -2 -2 -3 1487.24 30.3087
    2 2 -3 1481.77 28.2433
    -4 2 3 1497.57 29.4606
    2 2 3 1486.46 29.9231
    -2 -2 -3 1463.5 28.8102
    -2 4 -3 1467.95 29.7366
    2 -4 -3 1483.35 30.1924
    -2 -2 3 1477.01 28.9612
    2 -4 3 1529.56 29.936
    -4 2 3 1483.52 29.1661
    -2 -2 3 1493.13 29.9632
    -4 2 -3 1471.54 29.3095
    4 -2 -3 1457.3 29.8789
    2 -4 3 1505.98 30.1606
    -2 -2 3 1498.46 28.2659
    -2 4 -3 1507.74 30.4049
    -2 4 -3 1485.4 29.6074
    -4 2 -3 1485.9 29.4853
    -2 4 -3 1473.68 29.8104
    -2 4 3 1437.43 30.1857
    -2 -2 3 1460.41 29.7619
    2 2 -3 1490.63 29.5071
    2 -4 -3 1474.65 29.7897
    4 -2 -3 1500.27 29.8106
    -2 -2 -3 1501.25 29.8115
    4 -2 3 1498.71 29.6333
    -4 2 -3 1454.7 30.2778
    2 -4 3 1510.73 30.2382
    -2 4 -3 1449.85 29.632
    -2 4 3 1487.33 29.5382
    2 2 -3 1470.16 28.1899
    -4 2 -3 1462.06 29.385
    -4 2 3 1491.22 29.9209
    2 -4 -3 1486.83 30.2345
    -2 -2 3 1512.49 29.686
    -2 4 -3 1486.09 30.1378
    -2 -2 -3 1505.06 30.1195
    4 -2 3 1495.87 29.2547
    4 -2 -3 1489.85 30.354
    -4 2 3 1501.36 30.2077
    2 2 3 1503.15 29.6632
    -2 4 -3 1463.18 28.9803
    4 -2 3 1476.85 29.8919
    4 -2 -3 1483.32 29.0012
    -2 4 -3 1487.79 28.8104
    2 2 -3 1488.49 28.0421
    2 2 -3 1476.79 29.8105
    -4 2 3 1508.86 28.8921
    2 2 3 1469.91 29.5559
    2 2 -3 1050.52 28.8744
    -2 4 -3 1483.26 28.9121
    2 -4 3 1456.71 30.0411
    2 2 3 1470.2 30.12
    4 -2 3 1525.93 29.286
    -4 2 -3 1512.66 29.1241
    2 -4 -3 1401.15 30.0822
    4 -2 3 1500.04 28.4132
    2 2 3 1453.11 28.1986
    4 -2 3 1458.24 30.0142
    -4 2 3 1480.69 29.4759
    -2 -2 3 1510.97 29.8179
    2 -4 3 1447.27 28.9985
    2 -4 -3 1456.53 28.8525
    -2 -2 3 1491.14 29.8662
    -2 4 -3 1463.62 28.5228
    2 -4 -3 1428.88 28.859
    -2 -2 3 1524.78 29.9509
    -2 -2 -3 1437.98 28.1971
    2 2 3 1462.43 30.1818
    4 -2 -3 1433.82 28.7282
    -2 -2 -3 1492.39 29.7848
    2 2 -3 1450.67 30.2003
    -2 4 -3 1475.78 29.7749
    2 -4 3 1506.55 28.6753
    4 -2 3 1482.71 28.2485
    4 -2 -3 1495.06 30.4304
    2 -4 -3 1478.41 29.4462
    -2 4 3 1468.65 28.7782
    4 -2 -3 1443.74 29.2583
    -4 2 3 1466.17 29.9619
    -2 4 3 1430.82 28.8939
    -4 2 -3 1499.76 29.7972
    -4 2 3 1508.84 28.8573
    -2 4 3 1469.28 29.6357
    2 -4 -3 1384.89 27.8576
    4 -2 3 1490.91 28.4584
    -2 4 3 1474.15 30.1584
    4 -2 -3 1447.07 29.4303
    -2 4 -3 1481.28 28.4854
    4 -2 -3 1483.95 28.7142
    -4 2 -3 1489.9 28.4276
    2 -4 -3 1476.75 29.7649
    -2 -2 -3 1511.24 29.7422
    4 -2 3 1450.11 29.786
    -2 -2 -3 1448.45 29.8202
    2 2 3 1469.49 29.5382
    -2 -2 3 1479.77 29.0673
    -2 -2 3 1474.21 29.9639
    -2 4 3 1490.89 29.7345
    2 -4 3 1500.39 29.2403
    -4 2 -3 1505.79 29.678
    -2 -2 -3 1490.36 30.3132
    -2 4 -3 1491.99 29.4627
    4 -2 3 1486.27 29.9817
    -4 2 3 1448.54 29.7427
    4 -2 -3 1484.16 29.664
    -2 4 -3 1474.63 29.2771
    2 2 3 1467.43 29.9592
    2 -4 3 1470.71 29.4982
    -2 4 -3 1429.3 28.7137
    2 2 -3 1469.7 29.017
    2 2 -3 1463.08 29.5979
    -2 4 3 1383.9 27.8494
    2 2 -3 1430.6 30.2018
    -2 4 3 1465.38 30.0421
    4 -2 -3 1486.13 29.1838
    -4 2 3 1471.48 30.0087
    -4 2 -3 1483.26 30.2384
    2 -4 -4 367.228 9.85717
    2 2 4 374.614 8.94503
    -4 2 -4 380.91 9.54735
    -4 2 4 384.072 8.50064
    2 2 -4 373.916 10.0019
    2 -4 4 389.766 9.72745
    4 -2 -4 384.986 9.58534
    -2 -2 -4 389.08 10.127
    -2 4 4 372.353 9.3456
    4 -2 4 375.28 9.82099
    -4 2 4 374.069 9.26125
    -2 -2 4 366.283 8.97019
    2 2 -4 378.44 9.17375
    2 -4 4 384 9.21863
    2 -4 -4 369.346 9.73634
    -4 2 -4 388.404 10.2848
    2 2 4 375.965 8.80588
    -4 2 4 377.091 9.17494
    -4 2 -4 373.924 9.144
    -2 -2 -4 372.777 8.94895
    -2 4 -4 363.667 10.0676
    -4 2 -4 381.714 9.76228
    2 2 -4 377.049 7.6407
    -2 -2 -4 374.76 8.88057
    -2 4 -4 364.205 9.39122
    4 -2 -4 375.286 9.51651
    -2 4 -4 367.38 9.3342
    2 2 4 356.429 9.49968
    -2 4 -4 386.141 9.53777
    -4 2 4 381.757 8.72017
    -2 4 4 361.866 9.49056
    2 2 -4 386.484 7.97195
    2 2 -4 387.374 9.0918
    4 -2 4 381.432 9.30506
    2 2 4 374.768 9.21294
    -2 -2 4 372.724 9.49113
    4 -2 -4 375.512 8.79015
    2 -4 -4 366.671 9.45949
    -4 2 4 370.525 9.73144
    2 -4 4 368.437 9.41845
    2 -4 -4 377.531 9.49991
    2 2 4 368.69 9.38133
    -2 4 -4 365.215 9.76922
    -4 2 -4 398.334 10.247
    -4 2 -4 375.295 9.10456
    -2 -2 -4 373.85 7.60912
    2 -4 4 381.97 9.88766
    4 -2 4 386.286 8.77095
    2 2 -4 375.666 8.17601
    -2 4 -4 371.254 8.37294
    -2 4 -4 370.947 9.45061
    4 -2 -4 363.183 9.99472
    -4 2 4 380.293 8.65959
    -2 -2 -4 378.133 9.71991
    -2 4 -4 385.429 8.27664
    2 -4 -4 376.32 9.86948
    -2 -2 -4 379.626 9.64765
    -2 4 -4 387.062 9.44581
    -2 -2 -4 378.282 7.53213
    -2 4 4 364.258 9.77454
    -2 -2 4 385.581 9.35066
    -2 4 4 379.117 9.26536
    4 -2 4 374.559 9.6832
    4 -2 -4 364.015 9.33167
    -4 2 -4 372.636 8.88598
    2 2 -4 364.348 9.68656
    -4 2 4 373.463 9.66257
    4 -2 -4 373.936 8.63684
    2 2 -4 376.058 10.0372
    4 -2 4 381.741 9.12603
    -2 4 4 358.211 8.40704
    -2 4 -4 371.239 8.76247
    2 2 4 376.311 9.76179
    2 -4 4 374.457 8.99039
    2 2 -4 364.284 9.17574
    2 -4 -4 353.142 8.50176
    2 -4 4 369.175 9.72294
    4 -2 4 377.49 8.27202
    -2 4 4 384.354 9.55192
    -2 4 -4 380.178 9.48993
    2 -4 -4 378.891 9.74466
    -4 2 4 386.068 8.79842
    -2 -2 -4 366.73 9.36702
    4 -2 -4 375.078 10.0127
    4 -2 4 383.245 9.63357
    2 2 4 374.217 9.84144
    -2 4 4 382.88 8.87941
    -4 2 -4 376.354 8.24231
    2 -4 -4 364.261 9.22256
    -2 -2 4 378.374 9.65677
    -4 2 4 373.771 9.32658
    -4 2 4 380.522 9.65144
    -2 -2 -4 363.747 7.8005
    4 -2 -4 370.942 9.05818
    2 -4 -4 376.412 8.7762
    2 2 4 378 7.77448
    -4 2 -4 362.262 9.29847
    -2 4 -4 374.035 8.36578
    -4 2 -4 388.846 9.00515
    -2 -2 4 373.392 9.48564
    2 -4 4 378.744 8.48182
    -2 -2 4 368.623 9.55375
    -4 2 4 389.24 9.79265
    -4 2 -4 385.38 9.81913
    -4 2 -4 380.785 9.47483
    2 2 -4 376.556 9.2151
    4 -2 -4 379.7 8.46738
    2 -4 4 374.958 8.74638
    -2 4 -4 380.293 8.06726
    2 -4 -4 355.736 7.75887
    -2 -2 4 373.059 9.59312
    4 -2 4 379.362 9.47358
    -2 -2 4 384.682 8.49607
    -2 -2 -4 376.218 9.34845
    -2 -2 4 397.611 9.65933
    2 2 4 369.641 9.60514
    -2 -2 -4 372.44 9.85104
    -4 2 4 358.22 9.21896
    -2 4 -4 384.633 9.17195
    2 2 4 381.752 9.15291
    2 2 -4 365.536 8.4187
    -2 4 4 372.294 9.28733
    -2 4 4 370.975 9.70351
    4 -2 4 376.557 7.97498
    2 -4 4 387.122 9.42611
    -2 4 4 382.871 9.82769
    4 -2 4 364.302 9.64613
    2 2 4 370.661 9.50389
    2 -4 4 378.369 8.15551
    4 -2 -4 381.843 9.01196
    4 -2 -4 369.203 9.33412
    2 2 4 387.766 9.72595
    4 -2 -4 377.506 8.90604
    -4 2 -4 375.584 7.94925
    -2 4 -4 389.776 8.97405
    -2 4 4 365.563 7.74749
    -2 -2 -5 35.1053 3.64727
    -4 2 -5 20.3772 2.70036
    2 -4 -5 8.07704 1.85172
    2 2 5 9.40083 1.56464
    2 2 -5 10.2565 1.85693
    -2 4 5 12.7275 1.91432
    2 2 -5 9.06028 2.08786
    2 2 5 11.6874 1.80298
    4 -2 -5 11.133 2.08695
    -4 2 5 12.4823 1.30622
    -2 4 -5 12.4391 1.8623
    -2 4 -5 13.197 1.997
    -2 -2 -5 12.8787 2.2407
    -2 4 -5 11.5999 1.72853
    2 -4 -5 11.7365 2.31611
    -4 2 5 13.8206 2.2949
    4 -2 5 16.4634 2.16639
    -2 4 -5 7.51177 2.26857
    -2 -2 5 10.0209 1.75717
    -4 2 5 13.1816 1.74987
    4 -2 5 15.2159 2.04977
    2 -4 5 14.7482 1.87545
    -4 2 -5 16.5258 2.09735
    2 -4 5 12.166 1.87455
    -2 4 5 9.78481 2.13533
    4 -2 -5 9.39864 1.98296
    -2 -2 -5 9.62905 2.22387
    -4 2 -5 12.4833 2.27111
    4 -2 5 12.8983 2.07538
    -4 2 5 12.6546 1.44787
    4 -2 5 10.8411 2.13053
    4 -2 -5 16.3043 2.63505
    2 -4 -5 14.1819 2.22232
    -4 2 -5 11.8081 1.41931
    -2 -2 5 9.48083 2.04606
    2 2 5 13.1662 1.11422
    -2 4 -5 14.4045 1.08839
    2 2 -5 10.1535 2.21552
    -4 2 5 12.2509 1.98196
    -2 -2 -5 15.5053 1.9375
    -4 2 5 15.4491 2.1722
    -2 4 5 13.2707 2.11147
    -2 -2 -5 11.4358 2.10953
    -2 4 5 11.9174 1.9677
    2 -4 -5 15.0198 1.93406
    -4 2 5 15.932 1.66697
    -4 2 -5 15.1735 2.61589
    -2 -2 5 12.2642 1.6416
    2 2 -5 13.7246 1.50544
    -2 -2 -5 12.9837 1.38903
    -2 -2 5 11.9693 1.2564
    4 -2 -5 11.4203 1.78882
    -4 2 -5 11.0091 1.73198
    -2 4 -5 7.34256 1.57817
    -2 4 -5 6.5313 2.27854
    2 -4 5 11.5284 2.03428
    4 -2 5 13.6528 1.38219
    4 -2 5 14.7896 1.75413
    2 2 -5 13.0252 1.389
    -2 4 -5 13.8082 2.12857
    2 -4 5 10.8894 1.87531
    2 2 5 11.0799 2.094
    -2 4 5 11.0759 2.03606
    2 -4 -5 25.2437 3.03013
    4 -2 -5 15.0746 1.68801
    2 2 5 10.5614 1.6148
    -2 4 -5 13.5085 1.12226
    4 -2 5 18.1957 2.27161
    -2 -2 -5 12.1904 1.88446
    -2 4 -5 11.1561 1.38788
    2 -4 5 13.3913 1.39137
    -2 -2 -5 33.7478 2.00014
    4 -2 -5 9.34493 2.29988
    2 2 5 10.3479 2.13994
    4 -2 5 16.1325 1.95645
    -4 2 5 9.76692 2.01326
    -4 2 -5 12.5201 1.3638
    2 -4 5 13.355 1.69246
    -4 2 -5 12.6941 1.91647
    4 -2 -5 11.0189 1.60976
    2 2 5 63.7842 6.23116
    -2 -2 5 16.4453 1.9627
    -2 4 5 12.0659 1.75447
    2 2 5 12.7392 0.89353
    -2 4 5 12.2451 1.4621
    -2 4 -5 12.0313 1.20399
    -2 -2 5 16.7287 2.18872
    -4 2 5 10.2796 1.4975
    2 -4 -5 47.7619 3.30352
    2 2 -5 12.9772 2.24887
    2 2 -5 9.32232 1.48519
    2 -4 -5 92.5802 4.57513
    -4 2 5 11.5527 1.92432
    2 -4 -5 48.2207 4.02849
    4 -2 -5 9.85699 1.39647
    2 -4 5 12.7457 1.91988
    -4 2 -5 11.3642 1.74762
    4 -2 5 19.0833 1.85914
    -2 4 5 9.1005 2.05106
    2 2 -5 16.2653 1.70212
    2 2 -5 11.3577 1.05561
    2 -4 -5 11.8038 1.95279
    -4 2 5 12.6993 1.71646
    4 -2 -5 12.3358 1.30058
    2 -4 5 12.37 1.42725
    -2 4 5 14.0717 1.06754
    -4 2 -5 13.579 2.00896
    4 -2 5 9.956 1.77018
    4 -2 -5 13.5116 1.64667
    2 -4 -5 81.1198 3.37647
    -2 4 -5 10.0762 1.50008
    4 -2 5 11.7995 0.94298
    -2 -2 5 11.4738 1.77708
    -2 -2 5 10.2592 1.07033
    2 2 -5 10.8039 1.62636
    -4 2 -5 9.65811 1.93225
    4 -2 -5 13.4905 1.62127
    -2 4 5 12.255 2.13904
    2 2 5 10.7367 2.1828
    -2 -2 5 9.76952 1.72462
    2 2 5 12.1187 1.58479
    2 -4 5 13.8597 1.11355
    -4 2 5 12.4204 2.60814
    2 -4 5 12.2076 1.73933
    2 2 5 10.7818 1.77372
    -2 4 -5 10.5696 1.32579
    -2 4 5 12.224 1.69257
    -2 -2 -5 30.7292 3.92944
    -2 -2 -5 10.4943 1.85884
    -2 4 -5 13.4109 1.04363
    4 -2 5 11.7231 1.01129
    4 -2 5 13.7683 2.36583
    2 2 5 13.0699 1.84822
    4 -2 6 162.163 5.83732
    -2 -2 6 162.402 5.66384
    2 2 6 166.127 5.1648
    -4 2 -6 172.263 6.59488
    -4 2 6 165.135 5.8133
    4 -2 -6 178.887 6.36937
    4 -2 -6 173.256 5.8422
    2 -4 -6 160.59 6.35873
    -2 -2 -6 180.222 5.99542
    -4 2 -6 183.345 6.53041
    2 -4 -6 167.281 6.05724
    4 -2 -6 177.576 4.90769
    2 -4 6 170.118 6.03468
    -4 2 6 184.264 4.97297
    2 2 6 183.612 5.72899
    -4 2 6 176.255 4.71667
    -2 -2 -6 173.563 5.33904
    -2 4 6 166.264 5.6456
    -2 -2 -6 171.48 6.48814
    -4 2 6 178.65 5.51903
    2 2 -6 176.969 6.1263
    -2 4 -6 174.794 5.80775
    2 2 -6 171.062 6.40601
    -2 4 -6 177.648 6.76177
    2 -4 6 173.557 5.49238
    4 -2 6 161.669 5.99297
    2 -4 6 165.459 5.84152
    -2 -2 -6 166.743 5.72203
    -2 4 6 187.352 6.30851
    -4 2 -6 167.569 5.41769
    -2 -2 -6 172.86 6.44368
    4 -2 -6 170.018 5.39463
    2 2 -6 177.57 5.11047
    2 2 -6 166.19 5.01038
    -2 4 -6 179.741 6.4706
    -2 -2 -6 175.76 4.86402
    -4 2 6 173.793 5.96992
    2 -4 -6 175.848 6.19293
    2 2 6 188.524 5.53024
    4 -2 6 170.077 4.73097
    2 2 -6 198.563 6.81315
    4 -2 -6 172.122 5.61701
    -4 2 -6 183.044 4.96688
    -2 4 -6 169.937 4.10772
    -2 -2 6 170.523 5.29527
    -4 2 6 169.91 5.20228
    -4 2 -6 170.985 6.64115
    -2 -2 6 175.579 4.8568
    4 -2 6 177.208 5.7656
    2 -4 -6 164.111 6.29189
    4 -2 -6 181.445 6.78665
    -2 4 6 167.456 5.66662
    2 2 6 178.722 4.65339
    -2 4 -6 182.448 6.80121
    2 -4 -6 170.786 5.76379
    -4 2 -6 183.157 6.21121
    -2 4 -6 181.74 5.41638
    -4 2 -6 172.897 5.60546
    2 2 6 165.423 6.35887
    2 -4 -6 175.506 5.54797
    -2 -2 6 170.202 5.92026
    4 -2 6 179.378 5.78905
    2 -4 6 171.664 5.66672
    -4 2 6 175.532 5.46515
    2 2 6 165.534 6.12053
    -2 4 6 177.934 5.53471
    -4 2 -6 180.277 5.66395
    4 -2 -6 171.807 5.26
    2 -4 -6 172.042 5.92374
    4 -2 6 189.036 6.00842
    -2 4 6 164.851 4.77897
    2 -4 6 186.166 6.31809
    -2 4 -6 177.916 4.9672
    2 -4 6 167.936 5.09686
    -2 -2 6 181.616 6.08977
    4 -2 -6 178.656 6.53113
    4 -2 6 174.416 4.98181
    -4 2 6 178.055 6.02127
    2 -4 -6 169.562 5.16502
    -2 -2 -6 170.113 4.23311
    2 2 6 178.642 4.2306
    -4 2 -6 177.049 4.92796
    -2 4 6 175.847 6.13603
    2 2 -6 169.329 6.46259
    -2 -2 6 172 5.91231
    2 2 -6 179.04 5.55961
    -2 -2 -6 175.023 6.15102
    4 -2 6 185.247 4.26966
    4 -2 6 175.211 4.16239
    -4 2 -6 178.768 6.02621
    -2 4 6 174.956 6.21736
    -2 4 6 182.225 4.62903
    -4 2 6 170.623 6.08393
    -4 2 6 177.83 5.39502
    2 -4 6 177.875 6.04289
    2 2 6 174.172 5.42916
    -2 -2 6 174.807 5.96
    4 -2 -6 179.102 5.02063
    4 -2 6 186.284 6.29768
    2 2 6 171.11 6.04145
    2 2 6 180.913 5.79568
    -2 -2 6 182.082 4.23181
    -4 2 6 180.163 5.17603
    2 -4 -6 160.849 4.64518
    2 2 6 172.015 5.85097
    2 -4 6 174.53 4.80142
    -2 4 -6 172.711 4.89397
    2 -4 6 174.013 4.39735
    -2 -2 -6 165.535 5.82954
    -2 4 6 165.616 5.462
    4 -2 -6 178.129 5.11818
    4 -2 6 173.931 5.58849
    -2 4 -7 172.313 7.0714
    4 -2 -7 179.566 5.03343
    4 -2 -7 173.509 6.0391
    -2 -2 -7 172.095 6.32668
    2 2 7 181.266 5.4226
    2 -4 -7 181.841 6.40618
    2 -4 -7 174.067 6.72497
    2 -4 7 177.527 5.65069
    -4 2 7 166.718 5.51133
    2 -4 7 179.442 6.45859
    2 2 7 185.183 6.03627
    4 -2 -7 180.976 6.65122
    -4 2 -7 183.19 6.92635
    -2 -2 7 176.32 6.15165
    -4 2 -7 185.721 6.99416
    -2 -2 -7 178.639 6.82451
    4 -2 7 172.508 6.27269
    2 2 -7 165.508 6.43208
    -2 4 -7 159.655 5.83834
    -2 -2 -7 177.241 5.77628
    2 2 -7 185.525 6.875
    -2 4 7 174.541 5.966
    -2 -2 7 174.32 5.36364
    -4 2 7 180.84 5.56198
    2 2 7 180.8 5.5467
    -4 2 7 184.767 6.18763
    -2 4 7 169.343 6.27262
    -2 4 -7 188.881 6.82458
    2 -4 -7 183.383 6.5354
    -2 -2 -7 181.355 5.98686
    4 -2 -7 184.612 7.11054
    -2 -2 -7 176.289 6.87615
    -4 2 -7 181.58 5.75355
    -4 2 -7 179.831 6.43189
    -4 2 -7 167.229 4.79053
    2 -4 -7 151.197 6.36903
    -4 2 -7 172.468 7.05577
    2 2 -7 181.845 5.54146
    2 2 -7 175.334 7.00651
    4 -2 -7 172.23 5.69631
    -2 4 -7 185.501 7.16094
    4 -2 -7 171.149 5.78426
    -2 -2 -7 168.185 5.19279
    2 2 7 180.251 6.51619
    -2 4 7 181.034 6.42079
    -4 2 7 168.456 5.75989
    -2 -2 7 181.346 6.32869
    -2 -2 7 179.975 6.29881
    2 2 7 178.855 6.70488
    -4 2 7 166.522 6.1772
    2 -4 7 175.508 6.05651
    2 -4 7 179.955 6.45787
    4 -2 -7 185.751 6.87647
    2 -4 -7 183.411 6.16178
    2 -4 7 178.783 5.49284
    4 -2 7 174.098 6.0816
    4 -2 7 176.267 6.08833
    -2 4 -7 184.248 5.22823
    2 -4 -7 181.787 5.54585
    4 -2 7 174.429 5.27787
    2 2 -7 173.789 6.87728
    4 -2 -7 184.487 5.62123
    2 -4 -7 181.1 6.14729
    -2 4 7 166.416 5.72825
    -2 4 7 170.821 5.63297
    2 2 7 190.55 6.22009
    4 -2 7 196.269 6.68617
    -4 2 7 187.941 6.50716
    -2 4 7 182.12 4.9738
    2 2 7 185.365 6.35424
    2 2 7 177.754 5.56003
    -2 4 -7 183.327 4.95568
    2 -4 7 173.774 4.51767
    4 -2 7 181.903 4.35346
    -2 -2 7 183.931 6.12846
    -2 4 7 162.433 6.26764
    4 -2 -7 173.588 5.19568
    4 -2 -7 185.938 5.39727
    2 -4 7 176.357 6.32246
    -2 -2 -7 185.763 6.4388
    -4 2 7 179.706 5.42174
    -4 2 7 179.513 5.39147
    4 -2 7 171.502 5.64834
    -2 -2 7 167.284 6.13743
    -4 2 -7 179.286 6.04362
    -2 4 -8 753.506 19.2609
    2 2 8 777.752 16.8415
    2 -4 -8 764.22 18.0608
    4 -2 -8 787.121 16.7515
    2 -4 8 789.967 18.4429
    2 -4 8 731.239 16.9198
    2 2 -8 783.704 18.5629
    2 2 -8 783.058 18.8198
    4 -2 8 754.432 18.1654
    -4 2 -8 802.041 19.0677
    -2 -2 -8 758.493 18.2039
    -2 4 -8 764.791 17.6128
    4 -2 -8 771.208 17.6687
    -4 2 -8 766.716 18.8774
    -2 -2 -8 771.741 18.8726
    4 -2 -8 769.581 18.6381
    2 -4 -8 768.802 18.8367
    4 -2 -8 772.238 17.4037
    -2 4 -8 767.754 18.801
    -2 4 8 747.97 17.9408
    4 -2 -8 791.141 19.199
    2 2 -8 780.081 19.1777
    -2 4 -8 774.334 19.2775
    2 -4 -8 792.832 18.7369
    -2 -2 8 735.564 16.5142
    -2 -2 -8 739.293 16.7735
    -4 2 -8 767.921 18.2908
    2 2 8 762.826 16.8271
    -4 2 8 749.585 16.9648
    -2 -2 -8 779.747 19.0496
    2 -4 -8 760.182 18.1846
    -2 -2 -8 786.306 17.5646
    2 2 -8 766.735 17.0756
    -4 2 -8 757.811 19.1803
    -4 2 8 758.804 17.7543
    2 -4 -8 769.492 16.6969
    -2 -2 8 758.616 18.1835
    -2 4 8 743.978 17.5558
    2 -4 -8 767.698 17.7651
    -2 -2 8 751.039 18.0845
    2 -4 8 769.37 18.3771
    4 -2 8 775.299 17.9966
    4 -2 8 773.291 17.7983
    2 2 8 760.719 18.1506
    4 -2 -8 771.302 18.6835
    -4 2 8 746.503 18.157
    2 2 -8 796.81 19.1321
    4 -2 8 760.74 16.7993
    2 -4 8 785.7 17.1356
    2 2 8 747.796 18.3004
    -2 4 8 764.055 18.1919
    2 -4 8 769.116 17.9107
    -4 2 8 773.265 17.6002
    -4 2 8 759.859 16.8992
    -2 4 8 773.391 18.2855
    -2 -2 -8 777.102 18.0708
    4 -2 8 735.029 16.9716
    2 2 8 756.083 17.8916
    -2 4 8 774.622 16.4328
    2 -4 8 767.675 18.2886
    -4 2 8 762.501 18.2441
    -2 -2 8 807.738 18.2486
    2 2 8 744.462 17.566
    4 -2 -8 761.119 16.643
    4 -2 8 764.259 18.3562
    -2 -2 8 748.512 17.6829
    -4 2 8 765.552 16.5927
    -4 2 -8 759.237 17.594
    -2 4 -9 605.288 16.8679
    -4 2 -9 618.617 16.4475
    4 -2 9 628.284 15.8033
    2 -4 9 633.693 15.9435
    2 -4 -9 631.874 16.4689
    2 2 -9 603.526 16.1315
    2 2 9 634.172 14.3975
    -2 -2 -9 607.938 15.9729
    4 -2 -9 649.112 16.5253
    4 -2 -9 617.714 15.2119
    -2 -2 -9 638.956 16.4539
    -4 2 -9 626.995 16.7402
    -2 4 -9 600.33 15.0309
    2 2 -9 613.896 16.2977
    -2 -2 -9 626.614 14.9476
    2 -4 -9 629.96 15.6999
    -4 2 9 612.089 15.1544
    2 2 -9 622.392 14.7954
    -4 2 -9 618.926 16.8718
    4 -2 -9 604.491 16.6065
    -2 4 9 637.857 15.4979
    2 -4 -9 610.241 16.287
    -4 2 -9 631.032 16.0353
    -2 4 -9 603.001 16.3128
    4 -2 -9 602.486 14.9743
    2 2 -9 624.313 16.7815
    2 -4 -9 602.433 15.7323
    -2 -2 -9 615.513 14.6516
    -2 4 -9 595.234 16.7501
    -2 -2 -9 627.137 16.7309
    -4 2 9 635.623 15.3416
    4 -2 9 629.273 15.2801
    -2 -2 9 639.911 15.8996
    2 2 9 619.258 15.7762
    2 2 9 607.584 15.8917
    4 -2 9 644.258 15.7411
    2 2 -9 620.703 16.6289
    4 -2 9 633.77 14.5277
    2 -4 9 644.663 16.0832
    4 -2 -9 622.338 16.2188
    2 -4 -9 629.036 15.2456
    -2 4 9 628.388 15.905
    -2 -2 9 631.536 15.8739
    -2 4 9 621.04 15.2943
    -4 2 9 625.14 15.8475
    2 -4 9 616.484 14.7265
    2 -4 9 628.064 15.5589
    2 2 9 626.339 15.1394
    2 2 9 611.146 15.4059
    -4 2 -9 619.83 15.0079
    -2 -2 -9 649.926 15.621
    -4 2 9 617.176 14.5367
    2 -4 9 647.08 16.0105
    -2 -2 9 618.246 15.6428
    -2 -2 9 623.783 15.2615
    -2 4 9 619.846 15.8185
    4 -2 9 639.724 16.0909
    -4 2 9 615.528 15.8194
    2 2 -10 126.569 6.31869
    2 -4 10 132.121 5.97985
    2 2 -10 136.309 6.62566
    4 -2 -10 136.686 5.72871
    -2 4 -10 129.413 6.93403
    -4 2 -10 136.131 6.7725
    4 -2 10 143.122 6.12898
    -4 2 -10 136.607 6.57463
    -2 -2 -10 144.317 6.65701
    -2 4 -10 124.243 5.47551
    2 -4 -10 130.297 5.82508
    2 -4 -10 146.786 6.9002
    -2 -2 -10 133.309 6.44155
    4 -2 -10 139.857 6.79158
    2 2 10 126.524 5.20847
    2 2 -10 128.915 6.7643
    2 -4 -10 133.327 6.33484
    2 -4 -10 161.1 6.99869
    4 -2 -10 123.467 5.49032
    -4 2 -10 121.747 6.82874
    -4 2 -10 129.608 6.20785
    -2 4 10 133.869 5.67189
    -4 2 10 131.086 5.40463
    4 -2 -10 139.368 6.91612
    -2 -2 -10 138.036 6.85667
    -2 4 -10 125.308 6.76123
    -2 4 -10 135.053 6.56715
    2 -4 10 131.158 5.78541
    2 2 10 124.638 6.03083
    -4 2 10 132.517 5.64824
    4 -2 10 142.328 5.70651
    -2 4 -10 132.145 6.63455
    2 2 10 139.992 6.11315
    2 -4 10 131.883 6.06863
    4 -2 -10 131.115 6.32296
    -2 -2 10 125.39 5.90329
    -2 -2 10 135.186 6.02828
    2 -4 -10 135.715 5.58218
    2 2 -10 145.33 6.96716
    2 -4 10 137.829 5.30459
    -2 4 10 137.062 5.7313
    -4 2 10 127.084 5.95696
    4 -2 10 126.971 5.80753
    4 -2 10 136.986 5.18096
    -2 4 10 120.422 5.85759
    4 -2 10 128.843 6.03638
    -2 4 10 129.546 5.40493
    -2 4 10 130.072 6.0008
    -4 2 10 122.287 5.84953
    2 -4 10 130.715 6.01296
    -2 -2 10 134.606 5.62744
    2 2 10 120.981 5.3444
    -2 -2 -10 126.589 5.57879
    2 2 10 132.796 5.82127
    -4 2 10 126.862 4.99692
    -2 -2 10 136.694 5.97707
    2 -4 -11 29.5871 3.32551
    -2 -2 -11 25.1527 4.25358
    2 -4 11 31.2593 3.35317
    2 -4 -11 31.5673 4.04643
    -4 2 -11 32.3546 4.02491
    -4 2 -11 37.5094 3.98796
    4 -2 11 34.7437 3.50643
    4 -2 -11 31.7979 4.08906
    2 2 -11 24.5485 3.95591
    4 -2 -11 26.9097 3.01132
    -2 -2 -11 32.6842 3.70477
    -2 4 -11 37.3584 4.45829
    2 2 -11 26.2135 3.67031
    -2 4 -11 23.7506 3.96264
    2 2 -11 29.8959 4.2936
    -2 4 -11 28.5616 3.9098
    -4 2 -11 24.2962 4.47352
    4 -2 -11 29.7275 3.16634
    -2 4 11 28.065 3.01837
    4 -2 -11 36.2412 4.49797
    -2 -2 -11 23.727 3.86861
    -4 2 -11 28.4421 3.44705
    -4 2 11 31.2117 2.89592
    2 -4 -11 26.4624 3.64412
    2 -4 -11 27.1665 3.79149
    -2 -2 11 26.7813 3.11103
    2 2 11 31.988 3.88712
    -2 4 11 37.0778 3.28028
    -2 4 11 39.7442 3.86745
    -4 2 11 29.0497 3.01216
    2 -4 11 30.4596 3.21191
    2 2 -11 34.6549 4.10736
    -2 4 -11 36.7634 3.92076
    4 -2 11 25.4021 2.68111
    -4 2 11 27.2175 3.25514
    4 -2 -11 24.6857 3.71711
    2 -4 11 30.8142 2.86113
    -2 -2 11 25.701 3.1281
    4 -2 11 33.4419 2.98374
    4 -2 11 29.4282 3.16912
    2 2 11 35.166 3.94416
    -2 -2 -11 28.781 2.98396
    2 2 11 38.2126 3.5655
    -4 2 11 30.8081 3.30769
    -2 4 11 35.8973 3.80134
    2 -4 11 24.282 3.11623
    -4 2 11 26.4387 2.57441
    -2 -2 11 31.4992 3.00191
    -2 -2 11 31.9326 3.18987
    4 -2 11 31.8979 3.4132
    2 2 11 32.1764 3.12257
    4 -2 12 -1.29504 1.95838
    -2 -2 -12 1.1571 3.39906
    2 -4 12 2.06232 2.15081
    -4 2 -12 0.74665 2.5555
    -2 -2 -12 1.52916 2.9056
    2 2 -12 2.80779 3.35503
    2 2 -12 3.08035 2.63569
    2 -4 -12 1.53825 2.23199
    -4 2 -12 -2.57191 3.8241
    4 -2 -12 -2.02351 3.38505
    -2 4 -12 3.17076 3.2255
    2 -4 -12 -0.41536 3.22628
    2 -4 -12 0.7035 2.99564
    -2 4 -12 -3.53635 3.59418
    -4 2 -12 0.88644 3.6212
    2 2 -12 2.63364 3.53412
    2 -4 -12 3.13679 3.01307
    -4 2 -12 2.54804 2.68868
    -2 4 -12 1.97699 3.26141
    -2 -2 -12 2.14754 3.526
    4 -2 -12 0.42677 3.77651
    -2 4 -12 1.23157 2.82927
    -2 4 12 0.31671 2.16796
    2 -4 12 3.31978 2.20934
    -2 -2 12 2.43601 2.04886
    4 -2 12 3.71035 2.30893
    -2 -2 12 0.33872 2.23782
    2 -4 12 1.57158 1.75581
    4 -2 12 1.41343 1.78338
    2 2 -12 2.48492 3.14775
    -4 2 12 1.57893 1.82446
    2 2 12 0.35594 2.24542
    -4 2 12 2.12957 2.32758
    4 -2 -12 -0.72574 3.06288
    2 2 12 3.61558 2.41352
    -2 4 12 -0.35242 2.18709
    2 -4 12 3.19147 2.30806
    4 -2 12 -1.43391 2.24315
    -2 -2 12 0.99413 1.87735
    -2 4 12 4.23288 2.31864
    -4 2 12 1.65616 2.32866
    -2 -2 12 -0.27503 1.81711
    2 2 12 1.56058 2.07717
    2 2 -13 197.296 9.08915
    -4 2 -13 204.961 8.59384
    4 -2 -13 179.717 8.84502
    -2 -2 -13 177.685 8.2681
    2 -4 13 207.004 8.22668
    2 2 -13 192.097 8.55226
    -4 2 -13 174.231 8.91927
    2 -4 -13 198.288 9.13631
    -2 4 -13 180.992 9.03006
    4 -2 13 190.37 7.81449
    -2 -2 -13 174.551 8.62333
    -2 4 -13 197.53 9.14303
    -2 -2 -13 191.388 9.02428
    -4 2 -13 182.578 8.36332
    4 -2 -13 217.737 9.69457
    2 -4 -13 198.286 8.79045
    -2 4 -13 184.307 8.60792
    2 2 -13 185.418 9.21155
    2 -4 -13 186.175 8.54494
    -4 2 -13 200.092 9.30056
    4 -2 13 172.512 7.69458
    -4 2 13 189.184 8.11345
    2 -4 13 196.711 8.05601
    -2 -2 13 174.715 7.73205
    2 2 13 185.508 8.11867
    4 -2 -13 182.162 8.42717
    -2 4 13 195.552 8.26676
    -2 -2 13 186.336 8.03279
    -4 2 13 196.72 7.88266
    2 2 13 184.992 7.86862
    -2 4 -13 176.725 8.64207
    -2 4 13 200.025 7.93403
    2 2 -13 172.134 8.51075
    4 -2 13 188.121 8.13568
    -4 2 13 169.125 7.58906
    -2 4 13 187.309 7.79302
    2 2 13 185.951 7.69902
    -2 -2 13 181.175 7.77765
    2 -4 13 182.569 7.97937
    4 -2 -14 8.09938 4.12047
    4 -2 14 16.8991 2.89415
    2 -4 -14 13.2179 4.23341
    -4 2 -14 16.0125 3.56893
    -2 4 -14 22.3663 4.5544
    2 2 -14 14.6496 4.39146
    -2 -2 -14 19.7183 4.58236
    -2 -2 -14 20.9102 3.90807
    2 2 -14 6.56071 3.18539
    2 -4 14 16.6834 3.12092
    -4 2 -14 15.8634 4.39561
    -4 2 -14 16.5947 4.53085
    2 2 -14 12.718 4.16569
    -2 4 -14 10.1555 3.58063
    -2 -2 -14 18.9025 4.20795
    4 -2 -14 16.7878 4.83666
    -4 2 -14 11.4068 3.3623
    2 -4 -14 16.7969 4.10818
    2 -4 -14 15.6537 4.23561
    -2 4 -14 22.5795 4.21292
    -4 2 14 15.9584 3.17376
    4 -2 14 13.387 2.90458
    2 2 14 13.1062 3.19359
    4 -2 -14 16.0577 3.9407
    2 2 14 18.816 3.35536
    2 2 -14 11.7805 3.65139
    -2 -2 14 17.6956 3.29771
    -2 4 -14 15.3928 3.78448
    -2 -2 14 14.3286 3.17632
    -2 4 14 15.247 2.94758
    2 -4 14 10.0745 2.73836
    -4 2 14 14.1334 2.82497
    -2 4 14 13.8066 3.34533
    -2 -2 14 15.591 3.11943
    -2 4 14 14.1429 3.11458
    2 2 14 13.5563 2.98334
    2 -4 14 18.337 3.3569
    4 -2 14 19.157 3.26112
    -4 2 14 18.1164 3.17494
    -4 2 -15 46.4484 5.65335
    2 -4 -15 42.6762 5.79903
    4 -2 15 42.2019 4.04257
    2 2 -15 44.92 4.97554
    -2 -2 -15 39.6744 5.33394
    2 2 -15 43.8055 5.62512
    -2 -2 -15 37.1286 4.74365
    2 -4 15 41.414 4.19651
    -2 4 -15 43.1561 5.85372
    4 -2 -15 53.3455 5.75248
    2 -4 -15 44.2141 5.32891
    -2 -2 -15 49.2955 5.61291
    -2 4 -15 36.7192 5.16547
    4 -2 -15 49.095 6.03668
    2 2 -15 47.3479 5.6767
    -4 2 -15 48.0782 5.44128
    -2 4 -15 40.2449 5.05635
    2 -4 -15 43.1442 5.04026
    4 -2 15 48.6222 4.54227
    2 -4 15 41.5154 4.27284
    -2 4 -15 45.9328 5.25336
    -2 4 15 51.0234 4.41993
    2 2 15 40.6755 4.43835
    2 2 15 46.0782 4.47664
    -4 2 15 48.6439 4.29218
    -2 4 15 51.4891 4.69646
    -2 -2 15 42.9097 4.35727
    -2 -2 15 40.7077 4.27181
    -4 2 15 43.5137 4.52518
    2 2 -15 34.4618 4.93594
    -2 -2 15 44.872 4.26436
    -2 4 15 42.9367 4.28575
    2 2 15 39.3669 4.09416
    2 -4 15 49.2385 4.62412
    4 -2 15 52.8748 4.81797
    -4 2 15 37.3224 4.09538
    2 2 -16 81.8886 7.32895
    -2 4 -16 98.4548 7.96555
    2 -4 16 91.6674 5.95006
    -4 2 -16 91.7084 7.29434
    4 -2 -16 92.2721 7.29188
    2 -4 -16 82.7091 7.12622
    -2 -2 -16 103.434 7.67094
    2 2 -16 84.8984 6.39362
    -2 4 -16 89.072 7.04996
    4 -2 -16 97.1765 7.62345
    -2 -2 -16 82.293 7.12393
    -2 4 -16 77.1612 6.60622
    2 -4 -16 91.7747 6.99273
    -4 2 -16 99.7719 7.47356
    2 2 -16 97.9777 7.61951
    -2 -2 16 98.4232 6.40919
    4 -2 16 80.9673 5.89733
    2 -4 16 88.9539 6.0015
    -2 4 16 90.7957 6.24516
    -2 4 16 105.329 6.35716
    -4 2 16 92.8069 6.2633
    2 2 -16 95.2524 6.99065
    -2 4 -16 95.258 6.94417
    -2 -2 16 96.2715 6.17058
    2 2 16 99.3158 6.50905
    -4 2 16 95.0111 6.04173
    2 2 16 74.7872 5.66005
    -4 2 16 90.5258 5.88794
    -2 -2 16 79.557 5.76576
    2 -4 16 92.8437 6.17582
    -2 4 16 89.1929 5.69063
    4 -2 16 90.0606 6.21666
    -2 4 -17 0.61594 4.27348
    2 -4 17 0.45084 2.70289
    4 -2 -17 3.50154 4.65194
    2 2 -17 -2.90298 4.94449
    2 2 -17 -1.0226 2.92532
    -4 2 -17 5.32916 4.37356
    2 -4 -17 1.19412 4.33145
    -2 -2 -17 -0.56864 4.69033
    2 -4 -17 3.27504 3.83725
    -2 4 -17 -1.20177 4.27874
    4 -2 -17 -3.5616 4.8029
    2 2 -17 3.67691 4.6576
    -2 4 -17 0.52882 3.83641
    -2 -2 -17 -3.57765 4.40419
    -4 2 -17 1.18762 4.38596
    2 -4 17 -0.46835 2.93057
    -4 2 17 0.45259 3.2431
    2 2 -17 3.87044 3.5987
    -4 2 17 0.97563 3.00187
    2 2 17 -2.24023 2.78043
    -2 4 17 -1.94033 3.60392
    -2 4 17 1.80953 2.78384
    -2 4 -17 7.64035 4.00715
    -2 -2 17 1.37022 2.68893
    2 2 17 4.40991 2.8034
    -2 -2 17 1.92721 2.83647
    4 -2 17 1.91198 2.81406
    4 -2 17 -1.44524 2.93931
    2 -4 17 3.85446 2.67429
    -2 -2 17 1.34604 2.76106
    -2 -2 -18 88.9812 7.78657
    4 -2 -18 100.863 8.37767
    2 -4 18 100.765 6.51367
    2 2 -18 85.588 7.84194
    2 -4 -18 87.0505 7.87967
    -4 2 -18 105.788 8.45235
    -2 4 -18 103.238 8.43999
    2 -4 -18 91.384 7.43301
    2 2 -18 93.0634 8.32513
    -2 4 -18 93.9949 7.78227
    -4 2 -18 91.9353 7.92343
    4 -2 -18 90.7889 8.13948
    -2 -2 -18 90.2242 7.86142
    4 -2 18 91.6486 6.46757
    -2 4 -18 99.1261 7.4696
    2 2 -18 82.6603 6.98382
    2 2 18 91.9821 6.74
    -4 2 18 100.01 6.94051
    -2 4 18 105.261 6.78214
    -2 -2 18 94.8293 6.46636
    -4 2 18 98.5224 6.51455
    -2 4 18 100.791 6.87996
    -2 -2 18 102.848 6.94513
    2 2 18 92.1552 6.3346
    2 -4 18 86.0421 6.24775
    2 -4 18 103.773 6.84892
    4 -2 18 92.9794 6.59267
    -2 -2 18 88.3627 6.2876
    -4 2 -19 16.316 5.87772
    2 2 -19 23.3101 5.80849
    -2 -2 -19 18.3771 5.50066
    4 -2 -19 27.4289 5.90482
    2 -4 -19 17.9087 5.42851
    -2 4 -19 11.4776 5.578
    2 2 -19 13.524 5.50726
    2 -4 -19 18.0639 5.09235
    -2 4 -19 13.1236 4.99739
    -4 2 -19 17.4587 5.56447
    -2 -2 -19 19.0373 5.13595
    4 -2 -19 21.0282 6.14778
    -2 -2 19 13.4918 3.7902
    4 -2 19 15.3525 4.05847
    2 2 19 18.3652 4.42464
    -2 4 19 16.0527 3.69724
    2 -4 19 15.5851 3.71302
    -4 2 19 15.5242 4.10357
    -2 -2 19 19.1044 4.09038
    -4 2 19 23.1032 3.89344
    2 2 19 11.8092 3.56218
    -2 4 19 19.2141 4.35132
    2 2 -19 17.4111 4.96241
    4 -2 19 19.8426 4.04693
    2 -4 19 18.9284 3.91939
    -2 -2 19 16.1649 3.65331
    2 2 -20 54.9515 7.45813
    -2 4 -20 54.6774 7.5769
    4 -2 -20 65.1394 7.81144
    -2 -2 -20 66.4053 7.70003
    -4 2 -20 75.9256 8.06108
    2 -4 -20 51.9835 7.17841
    4 -2 -20 65.011 7.75771
    2 -4 -20 66.4635 7.069
    2 2 -20 64.2303 7.50121
    -4 2 -20 65.1242 7.20412
    -2 -2 -20 53.3465 6.95738
    -2 4 -20 61.1642 7.39112
    4 -2 20 62.3007 6.01604
    -4 2 20 55.6972 5.70355
    2 -4 20 61.3707 5.8003
    -4 2 20 59.0514 5.58953
    -2 4 20 59.3144 5.76878
    -2 -2 20 60.6475 5.66921
    -2 4 20 51.5433 5.71118
    2 2 20 80.3801 6.51434
    -2 -2 20 54.1818 5.68054
    2 -4 20 57.8769 5.76414
    4 -2 20 63.3923 5.85181
    2 2 -21 15.4886 6.20888
    -2 4 -21 9.44694 6.22057
    -2 -2 -21 13.7748 5.55044
    -4 2 -21 14.7329 5.92642
    4 -2 -21 6.41381 5.88294
    2 -4 -21 12.9752 5.66333
    -2 -2 -21 15.5484 5.66706
    -2 4 -21 19.5477 6.05449
    4 -2 -21 -2.12487 5.50674
    -4 2 -21 3.4566 4.89728
    2 2 -21 20.4088 6.50687
    -2 4 21 13.2172 4.15035
    4 -2 21 10.3172 3.93066
    -2 4 21 16.8613 3.97709
    -2 -2 21 14.9756 3.91101
    -2 -2 21 13.1296 3.88797
    -4 2 21 17.3593 4.15273
    2 -4 21 17.4313 4.03634
    -4 2 21 9.79669 4.03193
    2 2 21 14.5984 3.80808
    4 -2 21 12.8093 4.09628
    2 -4 21 11.2327 3.98105
    -1 -3 -21 6.24471 5.50563
    -4 3 -21 12.7988 6.13773
    1 -4 -21 9.9746 5.41776
    3 1 -21 9.08047 5.59864
    -3 4 -21 9.41033 5.80182
    4 -1 -21 8.43312 5.54771
    4 -1 -21 8.6679 5.70201
    3 1 -21 6.5814 5.9193
    -1 -3 -21 11.2419 5.16196
    -4 3 -21 19.0378 5.44989
    1 -4 -21 1.35517 4.828
    -3 -1 21 6.25159 3.2562
    3 -4 21 5.60532 3.67986
    -4 1 21 15.9974 3.98122
    1 3 21 6.02846 3.54407
    -4 1 21 10.8679 3.94583
    4 -3 21 9.60884 3.73813
    1 3 21 8.10201 3.79897
    -1 4 21 9.43824 3.69875
    -1 4 21 9.13571 3.72029
    -3 -1 21 18.2711 4.14097
    4 -3 21 6.21531 3.79127
    3 -4 21 13.0319 3.82882
    -3 4 -20 116.497 9.36125
    1 -4 -20 136.958 9.72292
    3 1 -20 123.639 9.47511
    -1 -3 -20 140.006 9.79187
    -4 3 -20 134.337 9.80914
    4 -1 -20 128.081 9.53431
    3 1 -20 124.459 9.64716
    -3 4 -20 117.454 8.885
    -1 -3 -20 139.189 9.72146
    1 -4 -20 122.531 8.95127
    4 -1 -20 136.28 9.94307
    -4 3 -20 121.589 9.11483
    -3 -1 20 129.321 7.97879
    -4 1 20 145.318 8.54247
    -4 1 20 120.345 7.66623
    4 -3 20 106.329 7.64839
    -1 4 20 126.011 7.89216
    1 3 20 109.765 7.60598
    -3 -1 20 122.867 7.92457
    -1 4 20 133.358 8.07979
    3 -4 20 147.081 8.3669
    1 3 20 140.328 8.29064
    3 -4 20 114.485 7.625
    4 -3 20 107.654 7.55943
    4 -1 -19 7.09422 5.22088
    -1 -3 -19 10.8587 5.12
    1 -4 -19 3.27506 5.06334
    -4 3 -19 15.9274 5.5278
    3 1 -19 7.04079 5.07909
    -3 4 -19 9.45101 5.30164
    -1 -3 -19 8.48534 5.01846
    3 1 -19 -0.67721 5.5087
    -3 4 -19 5.75119 4.77804
    -4 3 -19 8.28599 5.03194
    1 -4 -19 10.0782 4.48838
    4 -1 -19 17.4136 6.23659
    -3 4 -19 0.60446 4.54581
    -1 4 19 7.96729 3.53867
    -4 1 19 4.59616 3.1998
    1 3 19 9.10731 3.46429
    4 -3 19 11.4721 3.49925
    -4 1 19 7.47391 3.63293
    -1 4 19 11.3257 3.52779
    1 3 19 12.803 3.89587
    3 -4 19 9.30803 3.23997
    -3 -1 19 10.0373 3.74159
    -3 -1 19 10.3362 3.54152
    4 -3 19 11.6346 3.59895
    3 -4 19 14.3022 3.84652
    -3 4 -18 3.88819 5.16589
    3 -4 18 0.4687 2.78527
    -4 3 -18 5.70831 4.84753
    1 -4 -18 -3.1129 4.57164
    4 -1 -18 -2.44294 4.94182
    3 1 -18 0.60669 4.73769
    -1 -3 -18 1.21345 4.88525
    -1 -3 -18 -1.87 4.38234
    4 -1 -18 2.55419 5.01258
    -3 4 -18 -4.07197 4.37208
    3 1 -18 5.80741 4.76633
    -3 4 -18 1.8373 3.67205
    1 -4 -18 -2.40714 4.82143
    -4 3 -18 9.19635 4.65996
    -1 4 18 3.04248 3.25037
    3 -4 18 12.7921 3.39114
    -4 1 18 4.885 3.03191
    -3 -1 18 4.47029 3.32971
    1 3 18 3.91617 3.13786
    4 -3 18 5.97054 3.21409
    1 3 18 -1.02012 3.05836
    3 1 -18 3.99314 4.03655
    -4 1 18 1.02208 3.09147
    -1 4 18 3.91551 2.93477
    -3 -1 18 8.07061 3.45309
    3 -4 18 4.07248 3.21169
    4 -3 18 3.56054 2.93901
    -4 3 -17 59.9653 6.65465
    4 -1 -17 55.2456 6.39844
    3 1 -17 68.8108 6.90082
    3 -4 17 62.1098 5.21484
    -3 4 -17 59.3123 6.87401
    -1 -3 -17 54.306 6.40636
    1 -4 -17 56.7528 6.53373
    4 -3 17 60.4794 4.8939
    -3 4 -17 67.3331 6.61245
    4 -1 -17 56.2789 6.50571
    -1 -3 -17 79.3887 6.99656
    1 -4 -17 51.9932 6.08444
    3 1 -17 57.065 6.66694
    -4 3 -17 50.4857 6.19285
    -3 4 -17 53.8962 6.01793
    -1 4 17 63.2467 5.3809
    -1 4 17 68.1577 5.66449
    -3 4 -17 51.0494 5.67691
    3 1 -17 62.7095 6.33445
    1 3 17 61.1566 5.40047
    1 3 17 65.8226 5.41355
    -4 1 17 59.7181 5.13453
    4 -3 17 49.4266 4.9226
    3 -4 17 69.5317 5.53928
    -3 -1 17 41.6946 4.72996
    -4 1 17 50.7764 5.15649
    -3 -1 17 57.4906 5.29186
    3 -4 17 60.6178 5.43771
    -3 -1 17 66.1264 5.1952
    4 -3 17 58.6584 5.28114
    -4 3 -16 0.5736 4.4319
    1 -4 -16 -0.55534 4.51558
    -1 -3 -16 -5.35278 4.87087
    3 1 -16 3.25898 2.98434
    4 -1 -16 4.85438 4.42816
    3 1 -16 9.12997 4.67408
    4 -3 16 2.07765 2.80552
    3 -4 16 5.1724 2.67533
    -3 4 -16 -0.58845 4.52207
    -4 3 -16 -1.11708 4.14998
    -1 -3 -16 4.48823 3.84056
    4 -1 -16 5.15625 4.61305
    1 -4 -16 1.61934 3.64417
    3 1 -16 1.7357 4.7949
    -3 4 -16 5.3137 3.97102
    -3 4 -16 7.79628 4.08923
    -4 3 -16 6.65272 3.88977
    3 1 -16 1.56071 3.68129
    3 -4 16 -3.07296 2.67894
    4 -1 -16 5.39167 3.92715
    -4 1 16 4.80147 2.88413
    4 -3 16 3.10939 2.61558
    -3 4 -16 -1.01494 3.20162
    1 3 16 1.32984 2.68168
    -1 4 16 3.66768 2.8455
    -3 -1 16 4.52834 2.94772
    -3 -1 16 3.14992 2.81611
    -4 1 16 4.16627 2.897
    -1 4 16 -0.438 2.69579
    1 3 16 1.83959 2.65738
    3 -4 16 4.60135 2.99524
    -3 -1 16 7.74994 2.92326
    4 -3 16 7.39731 2.9636
    3 1 -15 43.8995 4.73437
    1 -4 -15 34.7568 5.04051
    -1 -3 -15 43.3804 5.55582
    -3 4 -15 40.6642 5.51198
    -1 -3 -15 53.9714 5.01753
    -4 3 -15 46.178 5.81874
    4 -1 -15 47.4254 5.45784
    3 -4 15 31.5785 3.86741
    4 -3 15 38.6043 4.08265
    3 1 -15 48.0197 5.86779
    4 -1 -15 51.1278 5.86138
    -4 3 -15 57.3326 6.07305
    -3 4 -15 51.1134 5.62233
    1 -4 -15 44.7189 5.08924
    -3 4 -15 51.1147 5.78797
    -4 3 -15 44.4188 5.24296
    3 1 -15 49.934 6.05242
    -1 -3 -15 44.9199 5.48675
    3 1 -15 48.3161 5.49483
    -1 4 15 39.7607 4.52636
    4 -3 15 46.1243 4.44625
    4 -1 -15 60.0098 5.5164
    1 3 15 45.0605 4.42991
    -1 4 15 50.6375 4.49213
    3 -4 15 52.1949 4.44832
    -4 1 15 58.9815 5.04531
    -4 1 15 48.7083 4.28281
    -3 -1 15 45.9858 4.60299
    -3 -1 15 46.028 4.56897
    -3 4 -15 39.0601 4.7432
    1 3 15 52.3169 4.76904
    -4 1 15 38.8309 3.99771
    -1 4 15 41.5852 4.26933
    -3 -1 15 40.8383 4.08807
    4 -3 15 43.462 4.40297
    3 -4 15 41.4159 4.40127
    3 1 -14 3.71458 3.56845
    4 -1 -14 1.87227 3.87933
    -4 3 -14 3.57848 4.01319
    3 -4 14 4.6828 2.59757
    -1 -3 -14 0.46328 3.96327
    1 -4 -14 7.23776 4.07312
    4 -3 14 1.89048 2.16399
    3 1 -14 -0.41992 2.81528
    -1 -3 -14 10.0391 3.21484
    -3 4 -14 8.38754 4.07222
    1 -4 -14 5.71245 3.47496
    -4 3 -14 5.02622 3.82051
    -4 3 -14 0.45384 3.21167
    -1 -3 -14 4.95405 3.7236
    -3 4 -14 2.39353 3.40921
    -3 4 -14 4.95359 3.52778
    4 -1 -14 -2.51721 4.43699
    3 1 -14 3.05142 4.15545
    -1 4 14 3.08057 2.58173
    -1 4 14 5.68995 2.91287
    4 -3 14 0.77549 2.32534
    -3 -1 14 3.61327 2.55359
    4 -3 14 3.51312 2.35551
    3 1 -14 5.12128 3.27347
    1 3 14 8.66505 3.20293
    -3 4 -14 2.28192 3.14578
    -3 -1 14 3.59167 2.59803
    1 3 14 2.02687 2.61896
    -4 1 14 4.92729 2.94284
    4 -1 -14 4.84559 3.94607
    3 -4 14 3.06133 2.49126
    -4 1 14 3.05392 2.34983
    -4 3 -14 7.84095 3.18888
    3 -4 14 -0.81984 2.86356
    -1 4 14 1.41954 2.44645
    4 -3 14 3.30303 2.36292
    -3 -1 14 0.72458 2.28615
    -4 1 14 4.39794 2.31266
    3 1 -13 68.8953 5.25623
    -4 3 -13 67.2783 5.12341
    4 -3 13 65.7429 4.67053
    1 -4 -13 73.125 5.12455
    3 -4 13 71.7951 4.87645
    -1 -3 -13 70.0332 5.84705
    4 -1 -13 71.0384 4.96704
    -3 4 -13 76.8637 6.4507
    1 -4 -13 76.7289 6.11582
    3 1 -13 82.0512 6.20131
    -4 3 -13 73.6076 6.04309
    -1 -3 -13 74.971 5.43508
    4 -1 -13 70.3674 5.78495
    -3 4 -13 72.3903 5.92246
    1 -4 -13 67.0207 5.48545
    4 -1 -13 65.654 6.19078
    -3 4 -13 66.6337 5.75519
    -4 3 -13 72.5327 5.64864
    -4 3 -13 73.2522 5.97842
    -1 -3 -13 68.4129 5.86579
    3 1 -13 69.5216 6.22939
    -3 4 -13 73.5825 5.54666
    3 -4 13 73.905 4.8876
    -1 4 13 71.1158 5.17086
    3 1 -13 72.681 5.74627
    -4 1 13 70.3506 5.01015
    -3 -1 13 66.5318 4.70761
    -4 1 13 72.5639 4.82071
    -1 4 13 69.987 4.89338
    4 -3 13 73.5118 4.95447
    4 -3 13 75.974 4.79914
    -3 -1 13 66.7138 4.91917
    4 -1 -13 83.7984 5.73726
    1 3 13 75.7158 5.10418
    1 3 13 77.9249 5.32727
    1 3 13 75.8882 4.83208
    -4 1 13 70.3028 4.80305
    -3 -1 13 72.5192 4.79529
    -4 1 13 76.3083 4.47967
    -3 -1 13 65.723 4.39497
    1 3 13 62.9608 4.35283
    -1 4 13 69.3344 4.9228
    3 -4 13 71.6306 5.03734
    4 -3 13 75.2384 5.1272
    -4 3 -12 117.935 7.18056
    3 1 -12 99.6395 6.4518
    4 -3 12 110.171 5.77141
    4 -1 -12 128.691 7.04868
    4 -1 -12 95.5933 5.55501
    -1 -3 -12 123.538 6.98747
    1 -4 -12 119.018 5.98961
    -4 3 -12 113.698 6.1964
    3 1 -12 105.186 6.08841
    -1 -3 -12 115.32 6.41527
    1 -4 -12 101.326 6.59757
    3 -4 12 112.914 5.81574
    -3 4 -12 94.5366 6.72512
    -4 3 -12 110.091 6.88527
    4 -1 -12 100.886 6.7546
    -1 -3 -12 104.639 6.72247
    3 1 -12 109.011 6.92186
    1 -4 -12 111.125 6.5179
    -3 4 -12 109.047 6.83969
    1 -4 -12 100.924 5.83491
    -4 3 -12 103.74 6.26473
    -3 4 -12 106.378 6.50759
    -3 4 -12 108.651 6.43248
    -3 -1 12 106.859 5.7756
    3 1 -12 101.778 6.45931
    -1 4 12 100.582 5.74961
    1 3 12 102.787 5.80176
    4 -3 12 116.287 5.82034
    4 -3 12 106.885 5.49548
    -4 1 12 111.014 5.95299
    -1 4 12 110.241 5.75791
    3 -4 12 105.134 5.71932
    -3 -1 12 105.313 5.78415
    4 -1 -12 107.397 6.44265
    1 3 12 104.998 5.92295
    3 -4 12 105.295 5.62012
    -4 1 12 118.757 5.7887
    -3 -1 12 95.9968 5.32731
    -4 1 12 113.583 5.30262
    1 3 12 104.678 5.3382
    3 -4 12 110.007 5.9285
    1 3 12 108.742 5.32978
    -3 -1 12 110.971 5.5748
    4 -3 12 112.719 5.99279
    -4 1 12 96.0789 5.42481
    -1 4 12 108.124 5.79613
    1 -4 -11 3.83757 2.47177
    4 -3 11 6.0908 2.22528
    -3 4 -11 4.93711 2.47431
    4 -1 -11 7.57235 3.38203
    -1 -3 -11 0.35185 2.47456
    3 1 -11 5.33284 3.21059
    1 -4 -11 1.86932 3.06998
    -1 -3 -11 4.61793 3.34388
    -3 4 -11 -0.84696 3.37641
    -4 3 -11 4.76952 2.64714
    3 -4 11 4.24386 2.06056
    4 -1 -11 2.40995 2.18659
    3 1 -11 1.38955 2.27916
    -4 3 -11 7.7974 3.48021
    4 -1 -11 4.41231 3.5356
    -3 4 -11 0.40152 2.86
    3 1 -11 1.61157 3.21234
    1 -4 -11 4.55807 2.8717
    -4 3 -11 1.8233 2.80306
    -1 4 11 2.62388 1.93936
    1 -4 -11 2.62174 2.84961
    -3 4 -11 0.77932 2.94589
    -4 3 -11 2.88419 3.49409
    -1 -3 -11 0.39478 3.09963
    4 -3 11 1.76338 2.17195
    3 -4 11 4.18464 1.97597
    -4 1 11 3.31884 2.19372
    1 3 11 5.7939 3.20093
    -1 4 11 10.517 3.19314
    -3 -1 11 2.86181 1.99092
    3 1 -11 6.12265 2.97316
    3 -4 11 0.64336 2.07898
    -3 -1 11 5.24587 2.15122
    4 -1 -11 2.5434 2.95509
    1 3 11 10.7633 2.83934
    -1 4 11 3.94204 2.13293
    -4 1 11 6.57253 2.074
    4 -3 11 2.11265 2.09519
    -3 -1 11 3.46435 1.86606
    1 -4 -11 2.60204 2.10656
    -4 1 11 6.00919 1.85076
    -3 -1 11 3.79325 1.68722
    3 -4 11 3.65015 2.30339
    4 -3 11 3.69507 2.28465
    -4 1 11 4.04885 2.10367
    1 3 11 8.2594 2.89356
    1 3 11 4.24323 2.02804
    -1 4 11 11.527 2.98714
    -1 -3 -11 4.3019 2.01041
    1 -4 -10 196.324 8.20328
    -4 3 -10 192.722 7.74979
    3 -4 10 189.582 7.49079
    -4 3 -10 221.842 8.71574
    4 -3 10 202.961 7.63846
    3 1 -10 201.137 8.07335
    4 -1 -10 188.078 7.85837
    1 -4 -10 203.162 7.70975
    3 1 -10 205.332 7.92007
    -3 4 -10 191.638 8.55763
    -3 4 -10 200.327 7.4209
    -1 -3 -10 207.37 8.09711
    4 -1 -10 208.921 7.5158
    -1 -3 -10 191.554 7.9074
    1 3 10 206.807 6.99642
    -1 -3 -10 195.799 8.35851
    -4 1 10 194.851 6.7151
    1 -4 -10 192.284 8.05971
    3 1 -10 188.833 8.25317
    1 -4 -10 189.667 7.29356
    -4 3 -10 209.923 8.67444
    -4 3 -10 195.915 7.98968
    -1 4 10 199.878 7.0802
    -3 4 -10 185.377 8.02025
    4 -1 -10 175.224 8.24057
    -3 4 -10 197.765 8.31994
    3 -4 10 198.712 7.32932
    -1 4 10 179.404 7.08146
    -4 1 10 193.065 7.49008
    3 1 -10 185.497 8.07176
    1 3 10 202.158 7.68148
    -4 1 10 198.971 7.26944
    3 -4 10 203.058 7.62005
    1 3 10 202.707 7.64099
    -3 -1 10 193.444 7.40654
    4 -3 10 198.004 7.26577
    -3 -1 10 197.454 7.58306
    4 -1 -10 202.925 8.08525
    4 -3 10 187.793 7.16472
    -1 4 10 190.258 7.51923
    3 -4 10 194.2 6.40469
    4 -3 10 181.027 7.46942
    -4 1 10 178.762 7.2293
    1 -4 -10 199.243 7.11131
    -3 -1 10 194.555 7.2402
    -3 -1 10 190.687 7.14605
    1 3 10 200.011 7.00092
    -1 4 10 198.289 7.46161
    -1 -3 -10 204.95 7.2102
    1 3 10 180.874 7.06154
    -4 1 10 193.98 6.70023
    3 -4 10 201.58 7.66533
    3 1 -9 173.228 7.14218
    -1 -3 -9 166.686 6.97494
    4 -1 -9 170.031 7.10196
    3 -4 9 182.441 7.00394
    -4 3 -9 181.621 7.29731
    4 -1 -9 174.062 6.73507
    3 1 -9 174.511 7.1408
    1 -4 -9 177.284 7.02064
    -3 4 -9 177.71 7.83803
    -3 4 -9 182.823 6.82772
    -1 -3 -9 172.509 7.14814
    1 -4 -9 192.051 7.62596
    -4 3 -9 173.606 7.67218
    4 -3 9 186.02 6.98501
    -4 3 -9 169.28 7.5659
    3 1 -9 159.678 7.46879
    -3 -1 9 171.292 5.79336
    1 3 9 178.595 6.39913
    -1 -3 -9 182.414 7.44785
    -3 4 -9 186.587 7.65028
    -1 -3 -9 175.588 6.06594
    1 -4 -9 184.815 6.77173
    -4 1 9 174.414 6.24622
    -3 4 -9 167.297 7.5481
    -1 4 9 188.02 6.71738
    -4 3 -9 172.956 7.17
    4 -1 -9 191.324 7.93654
    4 -1 -9 182.351 6.05776
    1 -4 -9 167.883 7.22897
    3 -4 9 173.714 6.44343
    1 3 9 178.32 7.02973
    -3 -1 9 184.625 6.86445
    4 -3 9 187.711 6.86291
    -4 1 9 178.596 6.56933
    -1 4 9 188.843 6.73277
    3 -4 9 169.344 5.67645
    4 -1 -9 165.968 7.24925
    3 1 -9 175.549 7.47023
    -3 -1 9 175.719 6.88492
    4 -3 9 170.056 5.57478
    1 3 9 182.693 7.01879
    -1 4 9 164.566 6.84341
    3 -4 9 180.092 6.89297
    -4 1 9 178.626 6.88302
    4 -3 9 174.568 6.50792
    1 3 9 183.213 6.67675
    -3 -1 9 190.233 6.84016
    1 -4 -9 182.795 6.58807
    -4 1 9 167.039 6.64035
    -1 -3 -9 182.826 6.65704
    1 3 9 182.121 6.40644
    -3 -1 9 190.955 6.73473
    3 -4 9 177.536 6.91324
    -1 4 9 174.152 5.70691
    -1 4 9 162.755 6.73988
    -4 1 9 184.677 6.23233
    -4 3 -9 187.111 6.1508
    4 -3 9 179.478 6.94037
    3 1 -8 8.87378 2.40696
    -4 3 -8 6.18094 2.3105
    -1 -3 -8 11.6429 2.66291
    -3 4 -8 4.88286 2.77565
    -4 3 -8 8.11397 3.05493
    1 -4 -8 8.10929 2.24182
    4 -3 8 7.78799 2.1254
    -3 4 -8 7.24327 2.23497
    4 -1 -8 3.40099 1.94131
    4 -1 -8 5.17153 2.54929
    1 -4 -8 6.92485 2.33148
    3 1 -8 10.7572 2.7221
    -1 -3 -8 9.63449 2.67039
    3 -4 8 8.66404 2.04392
    -4 3 -8 15.1167 2.70407
    1 3 8 5.78243 1.90735
    3 1 -8 6.97599 2.75254
    -4 1 8 7.43091 1.85396
    -1 4 8 5.85729 1.89137
    1 -4 -8 11.5412 2.60859
    -1 -3 -8 7.65933 2.64222
    4 -1 -8 12.521 3.10743
    4 -1 -8 5.96215 1.69373
    -3 4 -8 6.88065 2.53429
    1 -4 -8 6.76905 2.29037
    -4 3 -8 9.61437 2.8159
    -3 4 -8 6.39533 2.59717
    -3 -1 8 6.97032 1.66342
    -1 -3 -8 10.0228 2.03993
    3 -4 8 8.80882 1.9073
    -3 -1 8 7.22367 1.82506
    -1 4 8 8.20943 2.20833
    4 -3 8 8.50351 1.79521
    3 -4 8 10.7754 1.62725
    -1 4 8 9.51496 2.13652
    3 1 -8 9.03969 2.60361
    1 3 8 7.67488 2.29559
    4 -3 8 5.99745 1.3795
    4 -1 -8 5.50131 2.64837
    -4 1 8 8.11831 1.71882
    -3 -1 8 4.85923 1.91604
    4 -3 8 10.3859 2.13295
    1 3 8 8.38568 2.26198
    3 -4 8 4.1135 1.77416
    -4 1 8 6.89308 1.93443
    1 -4 -8 5.2525 1.9063
    -4 3 -8 6.25121 1.79451
    1 3 8 6.56567 1.73726
    -4 1 8 7.66334 2.03057
    -3 -1 8 6.59158 1.78017
    -3 -1 8 6.97536 2.08888
    1 3 8 7.63746 2.15871
    -4 1 8 6.05848 1.66032
    4 -3 8 6.22744 2.0308
    -1 -3 -8 7.0657 2.06292
    3 -4 8 6.61251 1.9271
    -1 4 8 6.50907 2.08886
    -1 4 8 8.33349 1.49303
    1 3 7 89.8811 3.11007
    4 -1 -7 95.4146 4.75354
    1 3 7 86.7397 4.12397
    -1 -3 -7 88.9458 4.67402
    1 -4 -7 84.4647 4.57046
    4 -1 -7 82.5441 4.27306
    -1 -3 -7 86.5583 4.45618
    -4 3 -7 85.174 4.7669
    3 1 -7 88.36 4.63324
    3 1 -7 88.5554 4.43275
    -3 4 -7 86.8791 5.04111
    -3 -1 7 87.0591 4.1296
    -3 4 -7 86.1165 4.42898
    4 -3 7 86.1192 4.39548
    -4 3 -7 85.9044 4.67205
    3 -4 7 84.8685 4.36164
    -1 -3 -7 93.1923 4.27885
    1 -4 -7 89.3142 4.49519
    -4 3 -7 84.4695 4.9696
    -1 4 7 86.6697 3.84228
    -4 3 -7 94.5571 4.71208
    3 1 -7 91.042 4.94982
    -1 -3 -7 86.0308 3.61981
    4 -1 -7 85.6533 3.50414
    3 1 -7 86.8102 3.57397
    -3 4 -7 85.33 4.706
    3 1 -7 89.331 3.32677
    4 -1 -7 90.1949 3.84208
    -1 -3 -7 81.4558 4.62234
    -1 4 7 89.8687 4.38961
    1 -4 -7 85.4894 4.15086
    -3 -1 7 83.8953 3.73423
    1 -4 -7 79.8851 4.47199
    4 -1 -7 82.9648 4.92352
    -4 1 7 80.8603 3.90411
    -3 4 -7 84.7127 4.83975
    -3 -1 7 89.0158 4.2034
    -1 4 7 90.9993 4.61244
    1 3 7 94.4785 4.89886
    1 3 7 97.5416 4.80739
    3 1 -7 99.2175 5.04702
    4 -1 -7 83.1681 4.88744
    3 -4 7 86.985 4.36613
    4 -3 7 84.3595 4.25996
    3 -4 7 83.1308 3.89145
    1 -4 -7 76.997 2.9642
    3 -4 7 80.2739 3.24994
    -3 -1 7 97.4325 4.4988
    4 -3 7 88.0562 4.00525
    4 -3 7 91.3783 3.23828
    -4 1 7 83.7466 4.2362
    -4 3 -7 85.6152 3.83691
    -1 4 7 90.7312 4.21515
    -3 4 -7 98.3306 3.82902
    -4 1 7 102.754 4.21394
    3 -4 7 95.0508 4.42085
    -3 4 -7 89.2301 3.52944
    4 -3 7 91.7456 4.43174
    1 3 7 80.8373 4.17338
    1 3 7 83.7627 4.04877
    -4 1 7 82.3663 3.28051
    -1 -3 -7 71.1189 4.10167
    1 -4 -7 74.9393 3.7076
    4 -1 -7 82.35 3.51675
    1 -4 -7 84.9007 4.24664
    -3 -1 7 91.3614 4.33123
    4 -3 7 81.6486 3.61132
    -1 -3 -7 89.3039 4.3463
    -1 4 7 88.7485 3.40368
    -1 4 7 83.5541 4.421
    -4 3 -7 88.8918 3.99248
    -4 1 7 90.8325 3.87338
    -3 -1 7 79.8664 3.97385
    -4 1 7 84.2014 4.27546
    1 -4 -6 832.45 19.1261
    -1 -3 -6 821.076 17.0879
    3 -4 6 824.996 18.9991
    1 3 6 822.339 17.0174
    4 -1 -6 840.81 18.7553
    3 1 -6 807.945 18.4387
    -3 4 -6 812.458 19.6052
    4 -3 6 873.764 19.216
    -4 1 6 832.608 16.5246
    -1 -3 -6 813.61 19.2697
    -4 3 -6 815.288 19.4827
    4 -1 -6 834.691 18.9313
    -1 -3 -6 849.333 18.6646
    -3 4 -6 843.996 18.9377
    1 3 6 818.408 18.1742
    -4 1 6 829.456 18.3063
    -3 -1 6 816.505 18.1988
    -4 3 -6 827.041 19.3724
    1 -4 -6 821.817 19.061
    3 1 -6 835.718 19.2901
    -4 1 6 839.26 16.4086
    -4 1 6 780.415 18.1887
    3 -4 6 810.608 18.2665
    -1 4 6 822.479 17.8038
    4 -3 6 816.486 16.7583
    -3 4 -6 816.189 16.3538
    -1 -3 -6 819.072 17.2394
    4 -1 -6 846.199 17.3866
    4 -1 -6 833.663 18.1563
    3 1 -6 824.392 19.3607
    -4 1 6 835.717 18.5639
    1 -4 -6 843.735 18.305
    4 -1 -6 848.346 19.5352
    1 -4 -6 857.326 19.3735
    -1 4 6 847.855 18.9509
    3 1 -6 833.114 16.9405
    -4 1 6 822.498 17.2271
    3 -4 6 827.523 19.1513
    -4 3 -6 800.989 18.2373
    -4 3 -6 835.609 16.895
    1 3 6 829.111 18.0621
    -3 4 -6 825.744 19.6199
    -1 -3 -6 847.08 19.3293
    -3 -1 6 835.084 16.9333
    3 1 -6 844.333 17.8586
    -3 4 -6 829.069 19.4603
    -1 -3 -6 818.103 18.6305
    -4 3 -6 817.111 19.6077
    -3 -1 6 821.037 18.2082
    4 -3 6 839.649 18.8088
    4 -1 -6 833.078 17.9394
    1 -4 -6 808.146 16.5641
    4 -3 6 852.467 18.2545
    -4 3 -6 842.946 17.9462
    -3 -1 6 857.316 18.9817
    1 3 6 808.042 18.9108
    3 1 -6 830.071 19.4856
    -4 1 6 843.739 18.3354
    4 -1 -6 878.488 19.6426
    3 -4 6 842.4 18.2155
    -3 4 -6 828.077 16.9681
    3 -4 6 793.294 17.0914
    4 -3 6 846.77 18.9434
    -1 4 6 819.022 18.4022
    -3 4 -6 832.276 17.8093
    -1 4 6 809.063 18.8617
    1 -4 -6 835.027 18.2542
    -4 1 6 795.242 18.6637
    3 -4 6 827.497 19.0216
    1 3 6 816.291 18.9858
    -3 -1 6 860.828 18.7867
    4 -3 6 827.147 16.9511
    -3 4 -6 823.098 17.7643
    -4 1 6 841.809 19.0141
    -3 -1 6 833.322 16.8824
    4 -1 -6 822.078 17.6609
    -4 1 6 843.605 18.0304
    -4 3 -6 841.405 18.4641
    4 -3 6 840.104 17.9932
    4 -1 -6 837.475 17.2739
    -3 -1 6 850.846 18.9368
    3 -4 6 815.732 17.4479
    -3 -1 6 861.195 18.6613
    1 -4 -6 796.913 17.3109
    1 3 6 829.48 18.2995
    1 -4 -6 818.335 18.7852
    -1 4 6 855.432 19.079
    -1 -3 -6 842.55 18.1471
    4 -3 6 840.002 18.9082
    1 3 6 840.164 18.8625
    -1 4 6 834.521 17.349
    3 -4 6 834.665 18.8086
    -1 4 6 813.136 18.1346
    -1 -3 -6 827.229 18.8623
    -4 1 6 831.403 17.559
    1 3 5 445.14 9.90337
    -1 4 5 460.372 11.2067
    -1 -3 -5 456.699 10.0113
    -1 -3 -5 457.185 11.1368
    -1 4 5 454.306 11.1855
    1 -4 -5 445.754 11.5737
    3 -4 5 453.658 11.1076
    4 -3 5 434.84 11.3151
    -4 3 -5 443.528 11.0782
    -3 -1 5 453.533 10.7546
    3 1 -5 462.965 11.8973
    -3 4 -5 455.435 11.1682
    -1 -3 -5 527.565 12.3326
    3 1 -5 443.355 10.9068
    -3 4 -5 445.244 11.4952
    -4 1 5 445.859 9.57751
    4 -1 -5 452.508 11.1339
    1 3 5 449.009 10.7514
    -4 3 -5 449.329 11.8812
    -4 3 -5 435.553 11.8502
    -4 1 5 458.754 10.9065
    3 -4 5 461.718 11.6201
    -3 -1 5 458.682 11.289
    4 -1 -5 456.301 11.5675
    1 -4 -5 452.197 11.724
    -4 1 5 465.692 9.4531
    -3 4 -5 434.712 11.9776
    -4 1 5 466.474 11.1288
    4 -3 5 539.947 12.0882
    -3 4 -5 454.878 9.64104
    1 3 5 459.351 11.2515
    -3 4 -5 454.136 11.2433
    3 -4 5 465.286 11.7079
    4 -3 5 445.654 11.4532
    1 3 5 455.098 10.8766
    -3 4 -5 432.686 11.7551
    4 -1 -5 464.114 10.9873
    -3 -1 5 460.22 11.3481
    -4 1 5 462.833 11.4122
    -4 3 -5 455.664 11.073
    -1 -3 -5 457.823 11.6722
    3 -4 5 440.619 11.3433
    4 -1 -5 460.023 11.9399
    1 3 5 445.374 9.71985
    -1 4 5 444.078 10.9615
    3 -4 5 450.068 9.58329
    -1 -3 -5 468.984 11.4989
    -1 4 5 264.382 10.1934
    -4 3 -5 461.461 12.1298
    -3 -1 5 449.676 9.47428
    1 -4 -5 464.689 11.8233
    4 -3 5 459.728 9.91377
    -3 -1 5 458.207 11.0738
    4 -1 -5 458.67 10.0001
    -1 -3 -5 446.2 9.84595
    1 -4 -5 433.016 10.7996
    -1 4 5 455.638 11.6113
    3 1 -5 461.984 9.48887
    -4 3 -5 453.679 10.0516
    -4 1 5 451.141 9.90879
    -1 4 5 457.307 10.5696
    4 -3 5 457.583 11.3428
    -4 1 5 454.949 11.3689
    3 1 -5 454.208 10.7466
    3 1 -5 463.245 11.8039
    -3 -1 5 452.99 11.2189
    -1 4 5 450.923 11.5931
    1 -4 -5 441.317 11.1473
    -1 -3 -5 424.6 11.0089
    -1 -3 -5 459.877 11.248
    -4 1 5 466.299 11.3849
    -4 3 -5 461.741 11.2308
    -4 3 -5 443.181 10.5016
    3 1 -5 444.596 10.8165
    1 3 5 437.327 11.489
    3 1 -5 458.069 12.0049
    -3 -1 5 452.627 11.3698
    4 -1 -5 466.043 10.629
    4 -3 5 456.607 9.55072
    1 -4 -5 433.832 9.33912
    4 -3 5 465.41 11.5667
    3 -4 5 440.61 9.73837
    -3 4 -5 460.085 10.4535
    -4 1 5 448.133 10.8434
    1 -4 -5 452.874 10.9542
    -3 -1 5 636.024 12.314
    -4 1 5 449.149 11.3681
    -4 3 -5 460.339 9.57111
    4 -1 -5 457.375 10.9403
    -3 4 -5 462.649 9.68967
    1 3 5 458.974 11.7052
    4 -1 -5 437.051 11.8677
    3 -4 5 473.86 10.7454
    3 -4 5 563.952 12.2655
    -1 4 5 425.293 9.29273
    -1 4 5 434.066 10.9958
    4 -3 5 462.556 10.7219
    4 -3 5 446.971 10.8151
    4 -1 -5 458.476 11.0828
    1 3 5 478.27 11.6585
    -3 -1 5 457.293 11.2093
    1 -4 -5 458.178 10.166
    -3 4 -5 460.201 10.7629
    -4 1 5 454.275 11.6031
    -1 4 5 466.654 10.1298
    -1 -3 -5 466.59 11.0491
    3 1 -5 452.558 10.9641
    -1 -3 -5 450.442 11.5582
    -3 4 -5 441.034 10.8752
    1 -4 -5 457.339 11.2092
    4 -1 -5 447.964 10.4211
    4 -1 -5 458.749 10.3045
    -3 -1 5 458.349 10.0824
    -4 1 5 453.644 10.5785
    1 3 5 444.926 10.8836
    3 1 -5 459.97 10.8604
    -1 4 5 461.575 11.6613
    3 -4 5 451.588 11.2696
    -4 3 -5 447.625 11.2385
    -4 3 -5 446.718 11.0413
    1 3 5 470.596 11.1628
    3 1 -5 463.093 10.9547
    4 -3 5 479.748 11.5017
    1 -4 -5 445.683 11.4599
    3 -4 5 463.754 10.5016
    -3 -1 5 459.358 11.5437
    -1 4 5 459.733 10.9843
    3 1 -5 442.675 9.91041
    1 3 5 456.532 11.0465
    4 -3 4 254.943 7.50648
    -3 4 -4 267.534 7.57596
    1 -4 -4 240.595 7.29785
    -1 -3 -4 250.748 6.14828
    3 -4 4 262.288 7.45902
    4 -1 -4 263.847 7.58202
    -3 4 -4 255.054 7.8794
    -1 4 4 256.594 7.13468
    -4 1 4 262.59 7.15166
    1 3 4 251.142 6.15444
    -4 3 -4 265.031 7.6791
    3 1 -4 245.784 6.61873
    -4 1 4 263.584 5.83522
    -1 -3 -4 247.073 7.6402
    -4 3 -4 266.701 7.12239
    -4 1 4 255.773 6.00931
    3 -4 4 256.28 7.17074
    1 3 4 254.611 6.72909
    4 -3 4 256.797 7.36491
    -1 4 4 272.216 7.30649
    3 1 -4 258.117 7.7525
    4 -1 -4 256.246 6.94232
    -4 1 4 244.128 6.73439
    -4 3 -4 251.527 7.78353
    -1 -3 -4 245.489 6.87777
    1 -4 -4 243.709 7.49773
    -3 -1 4 258.428 7.33181
    -3 -1 4 252.405 6.59259
    -3 4 -4 250.735 7.09316
    4 -3 4 251.346 7.37972
    3 -4 4 244.554 7.25698
    4 -1 -4 262.628 7.10491
    -3 4 -4 264.111 7.82751
    -1 4 4 240.744 6.53457
    -1 4 4 259.777 7.57368
    -4 3 -4 256.565 7.85839
    4 -3 4 250.958 7.31791
    3 -4 4 260.26 6.0989
    -4 3 -4 257.057 6.44464
    1 3 4 248.277 7.11906
    1 -4 -4 252.299 6.76383
    -4 1 4 258.45 7.4149
    3 -4 4 271.997 7.70263
    -4 3 -4 254.925 7.0602
    -4 1 4 245.803 5.89522
    1 3 4 256.027 5.72155
    -3 -1 4 265.231 7.24142
    -1 -3 -4 245.591 7.41111
    -3 -1 4 254.499 5.28019
    4 -1 -4 249.315 7.62224
    1 3 4 255.547 6.98956
    -1 -3 -4 245.139 5.70113
    3 1 -4 260.305 5.29175
    4 -1 -4 258.417 5.96978
    1 -4 -4 240.622 7.51512
    4 -3 4 257.157 6.28956
    3 1 -4 262.127 6.93897
    -4 1 4 251.641 7.32703
    3 1 -4 254.593 7.49717
    -1 -3 -4 248.566 7.3752
    -3 4 -4 240.59 6.05587
    -1 4 4 252.523 7.19684
    -1 4 4 250.617 7.03314
    -3 -1 4 252.728 7.19717
    1 3 4 259.599 7.62565
    1 -4 -4 251.086 6.75943
    4 -3 4 256.303 6.53979
    1 3 4 255.904 7.48647
    -1 -3 -4 250.789 7.16163
    -3 -1 4 245.591 7.20424
    -3 -1 4 257.393 7.15986
    -4 3 -4 251.833 7.22198
    3 1 -4 254.595 6.84401
    -1 4 4 259.371 7.4229
    1 -4 -4 256.469 7.096
    3 -4 4 255.499 5.70893
    -4 3 -4 259.837 5.51929
    -1 4 4 263.11 7.00633
    -1 4 4 239.936 5.56729
    3 -4 4 264.812 7.58783
    4 -1 -4 254.918 7.81733
    3 -4 4 251.79 6.50097
    -4 1 4 251.761 7.13744
    4 -3 4 257.354 7.47006
    4 -1 -4 260.352 6.61737
    -4 1 4 260.549 6.77332
    4 -1 -4 263.838 6.963
    -4 3 -4 253.977 6.43707
    -3 4 -4 256.021 5.68883
    4 -3 4 263.358 5.49056
    3 1 -4 241.798 7.68694
    -3 -1 4 260.961 7.38026
    -3 4 -4 250.693 6.32939
    1 -4 -4 249.465 5.56574
    -3 -1 4 257.434 6.48517
    1 -4 -4 254.138 7.43196
    -3 4 -4 258.034 5.39883
    3 1 -4 246.248 6.3196
    4 -3 4 264.02 7.25256
    3 -4 4 259.492 6.71897
    3 1 -4 256.091 7.57294
    1 3 4 250.877 7.4758
    -4 1 4 272.455 6.97564
    3 1 -4 265.214 7.07666
    4 -1 -4 258.137 6.5233
    -4 3 -4 256.693 7.3063
    1 3 4 266.666 7.17877
    -3 4 -4 253.098 5.31516
    -4 3 -4 244.963 6.93994
    -1 4 4 260.978 7.59131
    4 -3 4 248.655 6.99339
    -1 4 4 245.54 7.00587
    3 1 -4 241.372 6.78682
    -3 4 -4 255.456 6.86321
    4 -1 -4 261.106 6.64832
    -1 -3 -4 242.58 6.80147
    -1 4 4 250.802 6.14548
    1 3 4 249.455 7.04039
    1 3 4 262.655 7.0289
    -1 -3 -4 238.32 7.41948
    1 -4 -4 246.02 6.0736
    -3 4 -4 249.8 6.87613
    3 -4 4 258.695 7.12412
    -3 -1 4 253.57 7.39204
    -4 1 4 260.581 7.51354
    4 -1 -4 246.735 7.06277
    1 3 3 435.143 9.917
    -4 3 -3 440.996 11.249
    1 -4 -3 433.564 10.7122
    -4 1 3 450.653 10.6319
    3 -4 3 443.197 10.6426
    1 -4 -3 433.191 11.0465
    -3 4 -3 453.075 10.5268
    -4 3 -3 431.643 10.8987
    -4 1 3 449.355 9.72391
    -3 4 -3 441.8 10.9832
    3 1 -3 435.389 9.71734
    1 3 3 437.493 10.6676
    -1 -3 -3 442.292 11.0538
    3 -4 3 454.915 10.811
    -1 -3 -3 437.569 9.62886
    4 -1 -3 437.596 9.48146
    -1 4 3 443.923 10.4792
    -4 1 3 435.412 10.0199
    -3 -1 3 453.799 9.06529
    4 -1 -3 463.048 11.1074
    -4 3 -3 428.749 10.3738
    3 1 -3 442.812 11.2181
    3 -4 3 433.064 10.9553
    4 -1 -3 450.605 10.2071
    -3 -1 3 435.87 9.7109
    3 1 -3 436.901 9.10076
    -1 -3 -3 442.53 10.0616
    1 3 3 437.581 9.73715
    4 -3 3 443.249 10.9569
    -4 3 -3 451.806 10.6886
    1 3 3 449.023 10.5209
    -1 -3 -3 432.004 8.93031
    -4 3 -3 442.048 11.1702
    4 -3 3 469.218 10.0115
    3 -4 3 441.456 9.7743
    3 -4 3 432.279 10.9849
    1 -4 -3 424.216 10.0777
    -4 3 -3 439.66 10.5574
    4 -3 3 450.754 10.8142
    -1 4 3 434.045 11.0089
    -4 3 -3 429.915 10.0711
    4 -1 -3 439.817 9.26427
    4 -1 -3 423.228 10.8667
    -4 1 3 440.16 10.946
    -3 4 -3 435.5 11.0709
    1 -4 -3 443.361 10.9894
    -3 -1 3 462.331 10.9038
    -4 1 3 464.005 10.7531
    -1 4 3 441.844 10.6502
    -3 -1 3 427.363 10.3919
    -3 4 -3 374.846 10.3003
    -1 -3 -3 424.569 10.8246
    -1 -3 -3 442.065 10.7597
    4 -1 -3 447.128 10.6603
    -1 4 3 437.312 9.99144
    -3 4 -3 449.19 9.8865
    -4 1 3 444.481 9.24125
    3 1 -3 449.604 10.5201
    1 3 3 433.535 8.94935
    3 1 -3 428.279 10.597
    1 3 3 433.262 10.455
    4 -3 3 438.007 10.7546
    3 1 -3 449.737 10.2744
    1 3 3 450.664 11.0525
    3 -4 3 463.253 11.0541
    -4 3 -3 445.11 10.7096
    1 3 3 458.083 10.9501
    1 -4 -3 446.696 10.1789
    -1 -3 -3 468.279 10.6684
    -3 4 -3 439.012 8.95318
    3 1 -3 431.386 11.1062
    4 -3 3 450.451 9.73451
    -4 1 3 441.508 10.0918
    -3 -1 3 439.053 10.6487
    -1 4 3 424.193 10.6966
    3 1 -3 449.047 10.4141
    -4 1 3 441.777 10.4561
    1 -4 -3 435.23 9.13282
    4 -1 -3 436.088 9.9215
    -3 -1 3 436.404 10.4803
    4 -1 -3 450.191 10.3224
    4 -3 3 445.974 11.0026
    -3 4 -3 438.974 10.6316
    -3 4 -3 440.162 9.55869
    3 -4 3 438.521 8.95771
    -4 3 -3 447.234 9.65686
    -3 -1 3 462.57 10.8564
    -1 4 3 446.054 10.3208
    -1 4 3 423.994 9.10893
    3 -4 3 433.479 9.66547
    1 -4 -3 445.746 10.4841
    4 -1 -3 451.487 11.3096
    -3 -1 3 457.416 10.9773
    3 1 -3 431.608 10.0266
    4 -1 -3 438.533 10.2124
    3 1 -3 447 10.3168
    1 -4 -3 434.607 10.9531
    4 -1 -3 455.755 10.0233
    3 1 -3 459.647 10.5917
    4 -1 -3 428.033 10.5168
    -1 -3 -3 452.539 10.324
    -4 1 3 446.959 10.541
    -1 4 3 431.481 9.51846
    -3 -1 3 452.318 10.2455
    -4 3 -3 443.825 8.97718
    1 -4 -3 451.005 9.50854
    3 -4 3 445.753 10.2913
    4 -3 3 433.875 10.5298
    -3 4 -3 452.711 9.07156
    1 3 3 444.657 10.4728
    1 3 3 455.107 10.5715
    -4 3 -3 436.814 10.2853
    -4 1 3 451.906 10.9574
    3 -4 3 446.92 10.354
    4 -1 -3 456.429 10.6469
    1 3 3 433.059 10.9796
    -1 4 3 438.128 10.527
    4 -3 3 455.621 10.6034
    -1 4 3 428.731 10.9026
    -1 -3 -3 449.117 11.0354
    -3 4 -3 438.598 9.12769
    4 -3 3 458.673 8.98251
    -3 4 -3 441.7 10.1164
    3 1 -3 451.462 11.03
    -3 4 -3 438.361 10.5514
    -4 3 -3 428.47 10.8322
    4 -3 2 813.549 17.3345
    1 3 2 832.551 16.6129
    1 3 2 776.309 17.1533
    -1 4 2 319.587 15.935
    -1 4 2 807.788 15.6391
    3 1 -2 796.663 16.1731
    -4 3 -2 819.601 17.8647
    1 -4 -2 792.226 17.6385
    -4 3 -2 817.616 17.0573
    -4 3 -2 807.376 17.2966
    -4 1 2 808.091 16.6683
    3 -4 2 835.825 17.3354
    1 3 2 800.191 16.3618
    3 -4 2 802.457 17.2929
    -3 -1 2 807.941 16.1572
    -3 -1 2 810.687 15.9548
    -1 -3 -2 802.679 16.4485
    3 1 -2 800.761 15.8828
    -4 1 2 804.792 17.3632
    3 -4 2 799.815 17.6011
    4 -1 -2 801.135 16.5537
    4 -1 -2 841.222 17.8283
    3 1 -2 823.043 17.854
    1 -4 -2 803.446 17.2841
    -4 1 2 808.006 16.4654
    4 -1 -2 809.272 16.4232
    -3 4 -2 804.344 17.645
    -1 -3 -2 794.618 16.4149
    -1 4 2 792.271 16.9983
    -1 -3 -2 825.086 17.6337
    -3 4 -2 826.397 17.0496
    -1 4 2 785.444 15.7358
    4 -3 2 803.231 17.5446
    1 3 2 795.887 16.9404
    -3 -1 2 831.776 16.906
    -4 1 2 800.972 15.9674
    -4 3 -2 838.903 17.335
    -1 -3 -2 801.865 15.5833
    1 -4 -2 813.035 17.5526
    -3 4 -2 792.431 16.8454
    -4 3 -2 831.703 17.0605
    -3 4 -2 825.474 17.7702
    -4 1 2 818.144 17.7151
    3 1 -2 837.055 17.0528
    4 -3 2 809.95 17.2776
    3 -4 2 803.226 17.6701
    -3 -1 2 816.55 17.6285
    3 -4 2 825.753 16.6964
    -1 4 2 808.675 16.6371
    -1 4 2 791.161 17.6271
    -4 3 -2 815.1 17.6462
    4 -3 2 826.815 17.5366
    1 -4 -2 789.184 16.7422
    4 -3 2 816.326 16.8067
    1 3 2 794.747 15.5788
    4 -1 -2 795.22 17.2829
    4 -1 -2 784.613 17.3833
    -1 -3 -2 789.005 17.1403
    -4 1 2 815.293 17.2137
    -4 1 2 828.583 15.886
    3 1 -2 829.702 17.3343
    -1 4 2 816.545 17.2311
    -1 -3 -2 805.562 17.5977
    4 -1 -2 841.733 17.9408
    3 -4 2 804.366 15.9619
    -1 4 2 779.643 16.829
    4 -3 2 816.51 16.0599
    -4 3 -2 806.931 16.0241
    -1 4 2 826.08 17.3565
    1 -4 -2 814.613 16.7124
    -1 -3 -2 810.831 17.2312
    4 -1 -2 806.448 16.4789
    4 -3 2 805.933 17.6877
    1 3 2 799.286 17.5376
    1 3 2 806.558 15.5804
    -3 -1 2 839.778 17.3716
    3 -4 2 809.195 17.5262
    1 3 2 819.656 17.6987
    -3 -1 2 814.798 17.3061
    -4 1 2 807.677 17.4577
    3 1 -2 812.874 17.0051
    -4 1 2 824.8 16.6619
    -1 4 2 803.298 16.0204
    3 1 -2 811.972 17.6553
    3 1 -2 808.147 16.8714
    4 -1 -2 811.349 16.7703
    1 3 2 791.251 15.6808
    -4 1 2 808.67 16.9247
    1 -4 -2 800.918 16.0295
    1 -4 -2 803.591 17.0773
    -3 4 -2 820.728 17.3481
    -3 4 -2 806.738 15.9327
    -3 -1 2 813.973 17.1766
    -3 4 -2 798.138 15.5143
    -3 4 -2 780.503 15.6418
    3 1 -2 813.675 16.9825
    3 1 -2 837.854 17.0339
    4 -3 2 800.761 17.268
    1 -4 -2 777.328 16.1051
    1 -4 -2 810.694 17.2998
    1 3 2 806.128 17.7019
    -4 3 -2 823.733 16.8468
    -3 -1 2 843.692 17.3588
    1 -4 -2 780.623 17.5633
    1 3 2 810.169 17.1917
    -4 3 -2 824.403 17.6642
    -1 -3 -2 820.299 17.5435
    -1 4 2 808.769 17.571
    3 1 -2 816.596 17.661
    3 -4 2 805.851 16.6996
    4 -1 -2 795.586 17.0484
    -3 4 -2 812.76 16.5671
    -1 -3 -2 792.869 17.5998
    3 -4 2 812.42 17.0864
    -4 1 2 829.634 17.518
    -4 1 2 839.279 17.0143
    -3 4 -2 813.201 16.1264
    3 -4 2 792.001 16.0576
    -3 -1 2 826.176 17.2117
    -1 -3 -2 825.855 16.9867
    -4 3 -2 794.067 16.004
    4 -3 2 812.983 15.9528
    -3 -1 2 801.995 17.5278
    -3 4 -2 831.105 17.4078
    -1 4 2 788.619 16.2325
    -4 1 2 817.159 17.3817
    4 -1 -2 827.266 17.2879
    4 -1 -2 812.252 17.1773
    4 -3 2 827.647 17.0322
    -3 4 -1 635.172 13.4421
    1 3 1 637.895 12.8398
    4 -3 1 633.143 13.9459
    1 -4 -1 592.12 13.7406
    -1 -3 -1 633.152 13.2646
    3 1 -1 639.861 14.3501
    3 1 -1 638.142 13.2183
    -4 3 -1 625.013 14.2402
    3 -4 1 621.549 13.5954
    1 -4 -1 621.984 14.1599
    -1 4 1 625.141 13.8341
    4 -1 -1 668.365 14.4474
    4 -1 -1 617.042 12.9441
    -3 4 -1 622.848 14.2262
    -3 -1 1 620.85 13.202
    4 -3 1 634.264 13.8447
    3 -4 1 653.53 14.2038
    -1 -3 -1 633.982 13.9594
    -4 1 1 627.044 12.8818
    -4 3 -1 617.865 13.7715
    1 3 1 634.697 13.6853
    -1 -3 -1 637.004 12.9111
    -3 -1 1 636.122 13.9439
    -1 4 1 627.907 13.5889
    -1 4 1 627.7 12.6389
    4 -3 1 640.548 14.0627
    4 -1 -1 611.194 13.321
    -4 1 1 630.012 13.9601
    1 3 1 621.259 13.4041
    -1 4 1 628.456 12.8326
    -3 4 -1 350.768 12.9291
    -4 1 1 613.213 13.5658
    -4 3 -1 632.153 13.6227
    -4 1 1 626.675 14.2288
    -3 4 -1 580.088 13.7041
    3 1 -1 631.703 13.2173
    -4 3 -1 648.987 13.8939
    1 -4 -1 625.771 14.001
    -4 3 -1 627.009 13.6341
    -1 4 1 624.842 13.7383
    -3 -1 1 637.717 13.1486
    3 -4 1 630.054 13.5356
    -1 -3 -1 629.448 14.1512
    -1 4 1 611.604 14.092
    4 -3 1 635.98 14.1268
    -4 1 1 648.35 12.6608
    1 3 1 629.979 13.3574
    -1 -3 -1 624.376 12.4628
    -1 4 1 613.897 13.2642
    1 3 1 627.776 12.4243
    1 -4 -1 622.164 13.4352
    3 -4 1 633.904 14.1493
    -4 3 -1 615.385 13.9932
    -1 4 1 614.069 13.6784
    -3 4 -1 627.427 13.7537
    -4 1 1 632.874 13.6284
    -1 -3 -1 616.962 13.4666
    4 -3 1 637.071 13.5765
    3 1 -1 646.596 13.9821
    4 -1 -1 643.549 13.8413
    -4 1 1 628.438 12.8138
    -4 3 -1 640.788 13.9114
    -3 -1 1 625.474 14.2158
    3 -4 1 629.798 14.1998
    1 -4 -1 621.584 13.5732
    1 -4 -1 600.536 12.9184
    -3 4 -1 613.374 12.4059
    1 3 1 641.471 14.103
    -1 -3 -1 633.743 13.7945
    -3 4 -1 637.618 12.3219
    1 -4 -1 623.609 13.2371
    -4 3 -1 620.147 12.3777
    3 -4 1 614.424 12.2315
    1 3 1 594.962 13.511
    4 -1 -1 623.763 13.4434
    1 3 1 639.063 12.6266
    4 -3 1 604.909 14.1943
    -4 1 1 637.479 14.0507
    3 1 -1 668.205 13.5522
    3 1 -1 621.247 13.9604
    4 -1 -1 608.469 13.1823
    -1 4 1 620.294 13.4124
    1 3 1 624.135 12.8187
    3 -4 1 625.128 14.006
    -1 4 1 632.153 13.8035
    1 3 1 613.858 14.1073
    -3 -1 1 623.003 13.7596
    -1 4 1 627.515 12.9046
    -3 -1 1 650.935 13.7957
    4 -1 -1 633.438 13.0523
    3 1 -1 618.34 13.5063
    -4 1 1 646.682 13.3771
    -3 4 -1 637.852 13.8138
    4 -1 -1 639.485 14.3619
    4 -3 1 626.674 12.3866
    -3 4 -1 628.401 12.2721
    3 1 -1 630.91 14.0461
    4 -1 -1 621.607 13.6501
    -3 -1 1 627.848 13.9823
    -4 3 -1 626.939 13.0022
    -1 -3 -1 623.118 14.0194
    4 -3 1 627.224 12.9016
    3 -4 1 633.628 13.0137
    -3 4 -1 640.607 14.0954
    -1 4 1 654.185 12.7671
    -1 -3 -1 656.329 13.6549
    4 -1 -1 621.171 13.813
    3 -4 1 617.501 12.9287
    1 -4 -1 603.514 14.0216
    -3 4 -1 620.952 13.0912
    -1 4 1 628.934 14.0465
    1 3 1 599.782 13.7528
    -1 -3 -1 635.527 14.1287
    -1 4 1 608.442 12.9851
    -4 3 -1 625.184 13.2314
    4 -3 1 636.235 13.3657
    3 1 -1 629.019 14.246
    -4 1 1 612.91 14.0925
    3 -4 1 635.678 13.8009
    -1 4 1 614.305 13.7607
    -3 4 -1 620.104 12.8735
    -3 -1 1 628.206 14.0109
    -4 1 1 651.061 13.6793
    -1 4 1 632.652 13.62
    -4 3 -1 617.164 14.1818
    4 -3 1 637.982 13.9224
    -3 -1 1 432.518 13.2043
    1 -4 -1 629.355 12.6771
    3 1 -1 612.073 13.7274
    1 3 1 615.041 13.7352
    -4 1 1 609.099 13.8134
    4 -1 -1 635.785 13.9254
    1 3 0 9.55824 1.46806
    4 -1 0 9.59752 1.12278
    -3 -1 0 9.21316 1.75068
    1 3 0 7.59527 1.4439
    -3 4 0 13.7136 1.94013
    -4 3 0 9.36418 1.57228
    3 -4 0 10.2352 1.30388
    4 -3 0 10.5058 1.77172
    -1 4 0 10.3204 1.09713
    -4 3 0 10.9879 1.67255
    1 -4 0 9.64312 1.11508
    4 -1 0 10.9646 1.61088
    -1 4 0 9.79057 1.56503
    -1 4 0 7.93546 1.41849
    -1 -3 0 8.19908 1.30858
    1 -4 0 7.87408 1.56352
    4 -3 0 10.4896 1.69825
    -4 1 0 8.2668 1.68814
    1 -4 0 11.2853 1.6973
    4 -1 0 6.88662 1.94575
    -1 -3 0 8.8929 1.54668
    4 -3 0 8.9986 1.66835
    -4 1 0 10.499 1.15231
    -3 4 0 8.54738 1.12054
    -4 3 0 8.93335 1.77123
    -1 -3 0 9.07266 1.09929
    3 1 0 10.9175 2.01723
    3 -4 0 6.67377 1.65813
    1 3 0 9.16836 1.07767
    -3 -1 0 9.67261 1.61097
    3 1 0 9.44017 1.51351
    4 -1 0 10.4289 1.20011
    1 -4 0 9.27868 1.56764
    4 -3 0 14.5918 1.71394
    1 3 0 11.1214 1.53608
    -1 4 0 10.6134 1.48587
    -3 -1 0 9.85909 1.74212
    -3 4 0 8.11832 1.61516
    3 -4 0 8.11497 1.67814
    -3 4 0 8.91794 1.74137
    -4 1 0 8.47885 1.56356
    4 -1 0 15.4734 1.76789
    1 3 0 8.18537 1.13242
    4 -3 0 9.56239 1.62053
    3 -4 0 8.29071 1.77639
    -4 3 0 8.69967 1.6149
    -1 -3 0 9.24634 1.68495
    1 3 0 10.9715 1.04074
    -4 3 0 8.88937 1.7392
    4 -1 0 8.28655 1.51177
    -1 4 0 11.4003 1.75498
    -4 3 0 10.7525 1.59383
    -3 -1 0 9.89886 1.06916
    3 1 0 9.40402 1.18426
    -4 1 0 9.97943 1.33857
    4 -3 0 10.1158 1.84658
    1 -4 0 10.1314 1.47525
    -4 3 0 13.3965 1.74839
    1 3 0 10.2082 1.21752
    -4 1 0 14.7994 1.87243
    1 -4 0 11.305 1.75782
    -1 4 0 9.08143 1.21949
    3 -4 0 9.07421 1.69977
    3 1 0 9.12577 1.10137
    -1 4 0 9.57328 1.48999
    -3 -1 0 12.4958 1.23647
    -1 -3 0 9.51679 1.3894
    4 -3 0 9.41561 0.61488
    -4 1 0 8.72198 1.88299
    1 3 0 9.96921 1.34669
    -3 4 0 10.2579 0.60603
    4 -1 0 9.66061 1.17601
    1 -4 0 7.52921 1.25413
    -3 4 0 9.41988 0.98184
    4 -3 0 6.5532 1.75097
    1 3 0 10.4238 1.34181
    3 -4 0 7.52936 1.51057
    4 -3 0 9.59724 0.78955
    4 -1 0 10.1367 1.50106
    -1 4 0 8.57528 1.1745
    1 3 0 12.3322 1.77874
    -1 4 0 10.6465 1.10923
    3 -4 0 9.82342 1.05086
    -1 -3 0 8.81652 1.24476
    -3 4 0 9.18345 0.69334
    -1 4 0 9.49664 1.33381
    1 3 0 12.237 1.70487
    3 1 0 9.81682 1.77327
    4 -3 0 10.3739 0.85584
    -3 4 0 10.2671 1.59276
    1 3 0 10.6333 1.14353
    -4 3 0 6.4095 1.53305
    -4 1 0 9.89633 1.21309
    3 1 0 10.1556 1.3203
    -1 4 0 8.36737 1.22379
    4 -1 0 10.8534 1.90185
    -4 3 0 9.84409 0.83391
    3 1 0 8.85981 1.41904
    -1 4 0 11.3062 1.53588
    3 1 0 7.48102 1.69222
    -3 -1 0 8.05636 1.51081
    4 -1 0 9.8582 1.15947
    1 3 0 7.85469 1.37196
    -3 -1 0 9.55957 1.47957
    -1 -3 0 9.04164 1.60187
    -4 1 0 9.87939 1.6068
    -3 -1 0 9.02045 1.76297
    -4 1 0 8.8291 1.40443
    -1 4 0 10.874 1.55999
    -1 4 0 9.47697 1.61599
    3 1 0 9.42013 1.46042
    -4 3 0 10.0761 1.8105
    4 -1 0 11.6956 1.48346
    -3 4 0 7.91275 1.73773
    3 -4 0 9.0699 0.86774
    4 -3 0 12.8609 1.34561
    -4 1 0 7.99991 1.81266
    -1 4 0 11.8193 1.33115
    -1 -3 0 8.88677 1.48274
    1 3 0 7.90642 1.49632
    -3 -1 0 8.35247 1.53165
    1 3 0 10.8907 1.51574
    -1 -3 0 10.5539 1.65376
    3 -4 0 10.4678 1.62345
    -4 3 0 9.44846 1.25289
    -3 4 0 9.66267 0.86612
    -4 3 0 9.29321 1.3272
    -1 4 0 9.44029 1.35264
    -1 4 0 11.0703 1.0941
    3 1 0 12.3244 2.02333
    3 1 0 9.61415 1.73492
    3 -4 0 7.93141 1.27081
    1 -4 0 9.73007 1.69052
    -3 4 0 12.2195 1.48245
    4 -1 0 7.97408 1.63993
    4 -3 0 11.5084 1.43646
    1 3 0 10.4033 1.43567
    4 -1 0 10.4146 1.68961
    -3 4 1 244.1 5.89474
    -1 -3 1 250.341 5.89457
    3 -4 -1 235.65 5.92938
    4 -1 1 246.152 7.11318
    -3 4 1 257.553 7.10598
    -4 1 -1 251.377 7.01794
    1 3 -1 251.283 6.71951
    -1 4 -1 245.579 6.13221
    1 -4 1 243.869 6.23348
    3 -4 -1 253.522 7.04924
    -3 -1 -1 251.284 6.75767
    -4 3 1 250.04 6.85112
    4 -3 -1 251.563 6.60426
    1 -4 1 252.008 6.66786
    3 1 1 251.463 6.63052
    -1 -3 1 245.789 6.33328
    -1 -3 1 250.29 6.55302
    -4 1 -1 256.991 5.81179
    4 -1 1 244.939 5.83231
    4 -3 -1 249.927 6.74571
    -3 -1 -1 252.185 6.79155
    1 3 -1 243.144 5.77584
    1 3 -1 242.277 6.15137
    -3 4 1 247.698 6.71109
    -4 3 1 259.923 6.64413
    3 -4 -1 253.24 7.04113
    1 -4 1 241.002 6.58715
    -4 3 1 248.715 6.51226
    -1 4 -1 249.468 6.43428
    -1 4 -1 252.98 6.55602
    1 -4 1 250.659 6.77229
    4 -3 -1 252.951 6.73631
    4 -1 1 253.997 6.81066
    3 1 1 242.369 6.92802
    3 1 1 251.446 5.40985
    -1 4 -1 241.396 6.41155
    -1 -3 1 248.16 5.98642
    4 -1 1 246.883 6.30709
    -3 -1 -1 248.195 5.42262
    3 -4 -1 254.956 6.73021
    1 -4 1 244.96 6.64447
    -4 1 -1 244.655 6.87461
    3 1 1 238.905 6.67944
    -4 3 1 257.242 6.99596
    4 -3 -1 244.25 6.56269
    -3 4 1 250.715 6.75096
    3 1 1 238.607 5.97897
    1 3 -1 241.118 5.96167
    -1 4 -1 265.403 6.46237
    -3 4 1 246.343 6.9015
    4 -3 -1 262.469 6.77156
    -1 4 -1 235.265 6.61697
    -4 3 1 234.804 6.71475
    -1 4 -1 247.683 6.38351
    4 -3 -1 249.804 7.06813
    1 3 -1 255.662 6.58782
    -3 4 1 243.705 6.59843
    1 -4 1 240.16 6.54123
    -4 3 1 254.658 6.39399
    3 -4 -1 243.807 6.90091
    -3 -1 -1 250.364 7.05849
    -4 1 -1 245.402 6.19271
    -3 -1 -1 247.186 6.01722
    4 -1 1 245.704 6.20755
    3 -4 -1 237.799 6.92712
    1 3 -1 245.676 5.88541
    -4 1 -1 245.407 6.46581
    -1 -3 1 255.934 6.8416
    1 3 -1 247.577 6.23919
    4 -1 1 253.279 6.73299
    4 -3 -1 237.557 5.11061
    -4 1 -1 245.915 6.27503
    -1 4 -1 248.725 5.99026
    -4 1 -1 239.574 6.67729
    3 -4 -1 248.06 5.88236
    3 1 1 250.659 6.41211
    4 -3 -1 249.571 7.16145
    1 3 -1 249.719 6.40838
    -3 -1 -1 249.004 6.70251
    -4 3 1 256.645 5.79334
    4 -3 -1 235.772 5.18794
    1 3 -1 241.814 6.44017
    -3 4 1 242.441 5.04166
    1 -4 1 242.099 6.10449
    1 -4 1 240.169 6.67507
    -4 3 1 249.33 6.85838
    3 1 1 253.582 6.37808
    1 -4 1 250.434 6.43772
    -1 -3 1 252.568 6.35972
    -3 -1 -1 246.832 6.29112
    -1 4 -1 249.434 6.29362
    -4 1 -1 244.032 5.97815
    -3 4 1 246.926 6.48701
    -3 4 1 246.231 5.93805
    1 3 -1 239.504 6.78571
    4 -1 1 239.191 6.80903
    -1 -3 1 248.348 6.64992
    1 3 -1 255.768 6.18518
    4 -3 -1 253.926 5.72912
    3 -4 -1 237.863 6.61891
    4 -1 1 249.853 5.90144
    -1 4 -1 241.793 6.37482
    -1 -3 1 245.205 6.54294
    3 1 1 249.612 6.95251
    -3 4 1 242.033 5.10545
    1 3 -1 260.771 6.42221
    4 -1 1 239.466 6.43893
    -1 4 -1 249.592 6.11363
    3 -4 -1 239.687 5.07304
    -4 3 1 246.325 5.78045
    -4 3 1 249.659 6.50149
    3 1 1 255.568 7.14725
    -4 3 1 237.675 6.94478
    1 -4 1 248.705 6.43871
    -1 4 -1 257.985 6.50676
    1 3 -1 250.452 6.53558
    -3 -1 -1 258.092 7.16775
    1 -4 1 249.073 6.13607
    3 -4 -1 252.643 6.39387
    4 -3 -1 259.553 6.79928
    -4 1 -1 242.607 6.63215
    -3 4 1 236.379 5.07988
    -3 4 1 240.931 6.5147
    -1 -3 1 241.266 6.73166
    -1 4 -1 236.423 5.99937
    3 1 1 239.16 6.44481
    1 3 -1 265.621 6.42148
    1 3 -1 249.607 6.43119
    -1 4 -1 249.384 6.58106
    1 3 -1 240.275 6.75819
    4 -3 -1 260.67 6.39995
    -4 1 -1 251.231 6.37663
    1 3 -1 243.535 6.2621
    4 -3 -1 246.18 5.87293
    -1 -3 1 247.016 6.62836
    -3 -1 -1 234.581 6.61618
    -4 1 -1 238.642 7.05989
    4 -1 1 243.795 6.23484
    3 1 1 245.905 6.79654
    -3 4 1 247.327 7.01915
    -1 4 -1 251.564 6.26004
    4 -1 1 249.405 6.86665
    -3 4 2 1400.65 27.8676
    -4 3 2 1452.99 28.6957
    -1 4 -2 1403.43 28.7065
    -4 3 2 1413.12 29.0632
    1 -4 2 1441.28 28.7352
    1 3 -2 1396.37 28.1917
    1 -4 2 1437.98 29.0979
    -4 1 -2 1428.57 28.4259
    -3 -1 -2 1469.49 29.0494
    3 -4 -2 1422.87 29.4321
    -3 4 2 1467.08 29.0906
    1 -4 2 1431.6 28.852
    -1 4 -2 1448.35 29.0429
    1 3 -2 1406.06 29.3407
    -4 3 2 1444.93 28.7592
    3 1 2 1443.98 29.2718
    1 3 -2 1420.38 28.5133
    1 3 -2 1407.59 28.126
    3 -4 -2 1452.89 29.5753
    3 -4 -2 1381.12 27.8969
    1 -4 2 1384.74 28.9457
    4 -3 -2 1419.29 29.2347
    -3 -1 -2 1433.77 29.4701
    -4 1 -2 1437.21 29.6558
    4 -1 2 1435.8 29.5921
    -1 -3 2 1394.77 28.3419
    3 1 2 1416.21 29.136
    -4 1 -2 1440.08 29.2554
    -4 3 2 1448.68 28.9838
    4 -1 2 1409.04 29.2959
    -1 4 -2 1479.38 28.6938
    -3 -1 -2 1472.16 27.5756
    -1 4 -2 1426.05 28.7794
    3 1 2 1446.32 27.5703
    4 -3 -2 1437.29 28.8894
    -4 1 -2 1448.5 28.101
    -3 -1 -2 1445.61 28.7283
    -3 4 2 1439.9 29.176
    -1 4 -2 1431.68 28.7389
    -4 1 -2 1500.29 28.4383
    -1 4 -2 1464.09 28.5321
    -4 1 -2 1473.93 29.2939
    4 -1 2 1430.52 28.802
    4 -1 2 1483.45 28.5435
    -1 -3 2 1439.75 28.1378
    3 1 2 1433.47 28.6188
    -3 -1 -2 1448.22 27.2983
    1 3 -2 1440.67 28.5552
    -4 3 2 1444.41 29.4684
    1 -4 2 1448.1 29.0335
    1 -4 2 1469 29.2023
    3 -4 -2 1429 29.3857
    4 -1 2 1432.62 28.9542
    1 3 -2 1441.3 28.9407
    4 -3 -2 1414.12 28.8487
    -4 3 2 1414.93 28.6216
    4 -3 -2 1431.44 29.6261
    3 -4 -2 1424.93 29.4402
    -3 4 2 1467.83 29.0719
    -3 -1 -2 1468.39 29.5259
    -3 4 2 1459.24 29.5266
    1 3 -2 1417.51 28.0075
    3 1 2 1456.21 29.1284
    3 1 2 1432.99 27.2527
    -1 4 -2 1419.65 28.8467
    1 3 -2 1442.86 28.8163
    -1 -3 2 1424.86 29.0472
    -4 1 -2 1421.76 29.1307
    3 -4 -2 1382.26 28.8781
    3 1 2 1457.3 28.7039
    3 1 2 1434.39 29.2125
    -3 4 2 1416.03 28.4534
    -3 -1 -2 1455.81 29.1306
    -1 4 -2 1428.82 28.3629
    1 -4 2 1474.57 28.5546
    -1 -3 2 1429.37 28.9757
    1 3 -2 1463.09 28.6877
    3 -4 -2 1457.11 28.379
    3 -4 -2 1371 27.4971
    -3 -1 -2 1470.54 28.3911
    -4 1 -2 1431.93 28.6594
    1 3 -2 1462.11 29.247
    -1 -3 2 1425.02 29.0359
    4 -1 2 1426.14 28.4021
    -4 3 2 1435.03 27.4962
    -4 3 2 1391.01 29.1711
    4 -1 2 1426.65 29.2229
    1 3 -2 1482.46 28.77
    3 1 2 1472.29 29.4946
    1 -4 2 1442.42 29.0323
    4 -1 2 1458.11 28.1019
    4 -3 -2 1446.32 27.5319
    -1 4 -2 1469.33 28.3428
    -3 4 2 1431.55 27.5289
    -1 4 -2 1435.56 28.8047
    1 -4 2 1385.48 28.8272
    3 1 2 1449.14 28.4666
    -3 4 2 1433.63 29.1025
    4 -1 2 1457.37 28.8888
    -3 4 2 1408.91 28.7078
    1 3 -2 1446.76 28.7647
    4 -3 -2 1467.15 28.2473
    -4 3 2 1450.01 28.3563
    -1 -3 2 1422.61 28.9575
    1 -4 2 1429.88 28.4991
    -4 1 -2 1433.82 28.9597
    4 -3 -2 1385.45 29.5046
    1 -4 2 1390.86 28.5669
    -4 1 -2 1417.75 29.674
    1 3 -2 1472.12 28.5496
    4 -3 -2 1439.19 29.0551
    -4 3 2 1386.36 29.3281
    3 -4 -2 1482.7 28.9206
    -3 4 2 1431.99 29.1289
    -3 4 2 1413.78 29.4635
    -4 3 2 1384.24 27.7831
    4 -1 2 1434.73 29.4012
    -4 3 2 1434.34 29.0625
    -4 1 -2 1470.59 29.1286
    3 -4 -2 1408 29.098
    4 -3 -2 1467.89 28.8506
    -1 4 -2 1471.58 28.5536
    4 -3 -2 1407.48 27.8823
    1 3 -2 1451.41 28.7815
    1 -4 2 1477.29 28.7515
    -4 1 -2 1443.82 28.4714
    -3 -1 -2 1406.84 29.0226
    -1 -3 2 1436.7 28.7338
    1 3 -2 1475.58 28.7842
    3 1 2 1452.96 29.5355
    1 3 -2 1428.98 29.3891
    -1 4 -2 1465.66 28.6521
    4 -1 2 1441.39 28.3929
    -1 -3 2 1464.65 29.2108
    3 1 2 1441.81 28.7869
    -1 4 -2 1482.27 28.4413
    -3 -1 -2 1459.96 29.7002
    -1 4 -2 1433.67 28.8948
    1 3 -2 1452.76 28.8142
    4 -1 3 866.563 18.66
    -1 4 -3 840.323 17.9036
    -1 4 -3 831.421 17.6429
    -4 3 3 838.661 17.9832
    -4 1 -3 857.77 18.2708
    3 -4 -3 821.59 18.3892
    -3 -1 -3 823.257 18.7036
    -3 -1 -3 867.496 18.0345
    -4 3 3 837.201 17.6328
    -4 1 -3 842.179 17.7997
    -3 -1 -3 839.666 17.0639
    1 3 -3 824.056 17.8786
    3 1 3 853.147 18.3898
    4 -3 -3 846.674 17.8577
    -1 -3 3 821.61 17.0874
    -4 3 3 861.018 17.622
    -1 4 -3 836.103 17.9189
    1 3 -3 835.571 18.6631
    3 -4 -3 791.014 16.6593
    -4 1 -3 853.538 17.3411
    -4 3 3 854.305 18.0947
    4 -1 3 829.447 18.4537
    3 1 3 833.01 18.1813
    3 -4 -3 828.682 18.6339
    4 -3 -3 836.747 18.4233
    -3 4 3 859.9 18.0865
    3 1 3 847.134 17.0446
    -4 1 -3 834.965 18.8689
    1 3 -3 841.785 17.8645
    -3 4 3 812.852 16.6573
    1 -4 3 856.528 18.1792
    -1 4 -3 845.912 18.5338
    1 3 -3 846.047 17.427
    -1 4 -3 832.659 17.8662
    1 3 -3 856.44 17.0308
    3 1 3 844.756 18.0297
    -1 -3 3 862.335 18.135
    3 1 3 808.741 17.8845
    1 -4 3 832.282 17.4958
    4 -1 3 837.376 17.4723
    -1 4 -3 814.891 18.0214
    -3 4 3 850.394 18.1707
    1 3 -3 854.538 17.0498
    -4 1 -3 846.791 18.5224
    -4 1 -3 851.419 17.3828
    -3 -1 -3 841.404 18.393
    -4 1 -3 861.624 18.1452
    -1 4 -3 843.44 17.3269
    4 -1 3 845.529 18.1719
    -3 -1 -3 836.994 16.2555
    -1 4 -3 839.135 17.7664
    3 -4 -3 864.05 18.541
    -3 4 3 837.375 18.6063
    4 -1 3 835.861 17.8618
    1 3 -3 827.967 17.2192
    4 -3 -3 856.708 18.816
    -3 -1 -3 843.748 16.3564
    -3 4 3 840.893 18.1005
    1 -4 3 855.926 18.4106
    4 -3 -3 764.528 17.947
    1 3 -3 850.193 18.3089
    -4 3 3 854.822 17.7135
    -1 4 -3 830.906 18.1256
    3 -4 -3 875.525 18.6082
    -4 3 3 861.502 18.5958
    -1 -3 3 888.543 17.9969
    -3 -1 -3 859.509 18.1796
    4 -3 -3 838.347 17.9233
    1 3 -3 834.415 17.655
    -4 1 -3 860.992 17.9549
    -3 4 3 837.79 16.8669
    3 1 3 864.649 17.3306
    -1 -3 3 829.274 18.0905
    1 -4 3 864.86 18.2939
    -4 1 -3 853.757 17.8244
    1 3 -3 846.638 18.5445
    3 1 3 854.987 18.2931
    -1 -3 3 838.759 18.0764
    -3 -1 -3 830.887 18.1374
    -3 4 3 844.572 17.6728
    -3 -1 -3 866.74 17.2635
    4 -3 -3 827.057 16.8077
    1 -4 3 836.224 17.7062
    3 1 3 859.685 18.5653
    4 -1 3 843.096 18.0319
    3 -4 -3 844.366 16.8595
    -3 -1 -3 831.785 17.9207
    1 3 -3 848.073 17.8757
    -3 4 3 834.105 18.0835
    4 -1 3 843.715 17.1335
    1 3 -3 867.437 17.8092
    4 -1 3 847.915 17.4696
    1 3 -3 844.106 17.8012
    -4 3 3 845.484 16.8388
    -1 4 -3 856.165 17.36
    4 -3 -3 861.859 18.6583
    -4 3 3 843.354 17.6915
    4 -1 3 847.163 18.1305
    3 -4 -3 865.668 17.6533
    -3 4 3 832.483 17.7479
    4 -3 -3 867.486 17.5536
    1 -4 3 828.188 17.531
    3 -4 -3 844.383 17.9161
    -1 4 -3 865.018 17.5643
    -4 3 3 847.091 18.2203
    -1 4 -3 829.405 17.9708
    -3 -1 -3 837.669 17.9642
    -1 -3 3 842.663 18.1704
    -1 4 -3 841.793 17.664
    -3 -1 -3 861.501 18.7864
    -4 3 3 844.458 18.3076
    3 1 3 843.559 18.303
    -1 4 -3 843.242 17.4334
    3 1 3 852.373 17.7237
    -1 -3 3 849.659 17.4658
    4 -1 3 864.94 17.2768
    1 3 -3 843.846 17.8059
    3 -4 -3 861.221 18.0538
    1 -4 3 853.849 18.0194
    1 -4 3 812.261 17.4479
    4 -3 -3 858.67 18.0283
    -1 -3 3 848.975 18.1709
    4 -1 3 836.013 18.5287
    -4 1 -3 839.636 17.2894
    -3 4 3 843.023 18.5133
    -1 4 -3 858.521 17.2929
    1 3 -3 841.746 17.285
    -4 1 -3 822.958 18.129
    4 -3 -3 838.042 16.6204
    -4 3 3 833.923 18.2939
    4 -3 -3 859.206 17.9969
    1 3 -3 853.125 17.8956
    -3 -1 -3 851.382 18.2614
    -3 4 3 833.219 18.3277
    3 1 3 841.163 18.5705
    4 -3 -3 815.498 16.8581
    4 -1 3 849.312 18.3479
    -1 4 -3 844.857 17.726
    -4 1 -3 840.909 18.7631
    3 1 4 964.409 20.9985
    -1 -3 4 980.18 20.4209
    -1 4 -4 968.746 20.3614
    -1 4 -4 993.396 20.155
    -4 3 4 985.928 20.0971
    -4 3 4 990.086 20.5075
    4 -1 4 502.653 19.7748
    -3 -1 -4 974.096 20.5365
    1 3 -4 979.284 20.555
    -4 1 -4 982.512 20.7306
    -3 4 4 982.87 20.5692
    -4 3 4 957.432 20.0158
    4 -1 4 998.603 20.35
    -1 4 -4 961.948 20.5385
    1 3 -4 968.074 19.4042
    4 -1 4 972.196 21.1787
    1 3 -4 974.108 20.8208
    -1 4 -4 964.858 20.6062
    -3 -1 -4 970.571 20.0581
    -4 1 -4 954.086 21.645
    3 1 4 961.842 19.9362
    1 3 -4 962.476 21.3875
    -3 -1 -4 988.717 21.6165
    4 -3 -4 973.519 20.3338
    3 -4 -4 929.981 19.0579
    -4 3 4 979.005 20.7811
    3 -4 -4 975.094 21.3976
    -4 1 -4 958.515 20.8223
    3 -4 -4 978.795 21.0381
    1 3 -4 972.558 19.3365
    4 -3 -4 973.732 21.1796
    3 1 4 997.016 20.7851
    -1 4 -4 972.835 21.3382
    1 -4 4 992.841 20.9619
    -3 4 4 899.417 18.9555
    -1 4 -4 1003.68 21.6367
    3 1 4 974.787 20.4952
    -3 -1 -4 980.881 21.0693
    -3 4 4 957.109 21.2121
    -1 4 -4 975.768 20.8186
    3 1 4 949.758 20.7271
    4 -1 4 978.941 20.0592
    -3 -1 -4 989.186 18.9311
    -4 3 4 991.388 21.2262
    -1 4 -4 998.93 20.4486
    -3 4 4 988.014 20.7523
    1 3 -4 980.397 20.1009
    -4 1 -4 986.986 20.5265
    4 -1 4 994.944 20.3306
    4 -3 -4 975.338 21.5493
    -4 1 -4 981.38 19.9607
    -4 1 -4 948.121 21.3432
    1 3 -4 988.046 19.6479
    4 -3 -4 969.714 20.5765
    -3 -1 -4 983.202 20.9335
    1 -4 4 969.268 19.7531
    1 3 -4 973.104 19.9423
    -1 4 -4 986.239 19.6449
    -3 -1 -4 974.452 19.1237
    -1 4 -4 963.485 20.826
    -1 -3 4 1009.87 20.9707
    3 -4 -4 947.313 21.1993
    -3 4 4 1012 20.875
    -4 3 4 971.871 20.2813
    -1 -3 4 984.994 20.2918
    3 -4 -4 999.124 20.8809
    3 -4 -4 981.043 21.2134
    4 -3 -4 957.54 20.682
    4 -1 4 972.899 20.9568
    1 3 -4 983.639 21.2328
    -4 3 4 988.735 20.5698
    4 -1 4 986.268 20.0508
    3 1 4 985.057 20.9179
    -3 -1 -4 972.492 19.6499
    -3 4 4 977.297 19.7367
    3 -4 -4 990.145 20.5095
    -3 4 4 968.607 20.6059
    -1 4 -4 1003.61 20.2689
    3 1 4 965.457 21.1799
    -1 4 -4 980.982 19.9444
    -3 4 4 960.307 20.1497
    1 -4 4 1014.11 21.1419
    1 3 -4 993.577 20.4824
    4 -3 -4 1007.94 20.3293
    -1 -3 4 1002.74 20.8262
    -1 4 -4 958.898 20.6406
    -3 -1 -4 1004.58 20.5953
    -1 -3 4 992.826 20.8618
    -4 1 -4 999.865 20.5236
    -4 1 -4 997.774 19.9505
    1 3 -4 982.981 20.3997
    4 -1 4 1006.88 20.7273
    3 -4 -4 965.106 19.6444
    4 -3 -4 979.697 21.2373
    1 3 -4 952.472 20.5407
    1 -4 4 989.204 20.1925
    3 1 4 994.129 19.7199
    -4 3 4 979.835 19.675
    4 -3 -4 967.854 19.6046
    -3 -1 -4 973.631 20.8052
    3 -4 -4 970.841 20.3549
    -4 1 -4 987.826 20.4402
    4 -1 4 999.64 20.8189
    -4 3 4 990.88 20.8058
    1 -4 4 958.81 20.4331
    1 3 -4 957.586 21.3257
    1 3 -4 995.158 20.5778
    -4 1 -4 972.318 20.8094
    -3 4 4 1000.7 21.1992
    4 -3 -4 997.741 20.726
    1 3 -4 988.037 19.5845
    -4 1 -4 1008.89 21.4372
    -1 4 -4 996.919 19.9955
    -3 4 4 967.89 21.0323
    -1 -3 4 979.356 19.6644
    1 -4 4 988.162 19.9754
    1 -4 4 980.118 20.7496
    4 -1 4 996.5 21.2964
    -3 4 4 992.844 20.6152
    3 -4 -4 987.65 20.755
    -4 3 4 987.69 20.8363
    -3 -1 -4 981.908 20.8437
    4 -1 4 983.896 20.8807
    4 -3 -4 968.913 19.2264
    -1 4 -4 1000.8 19.8224
    3 1 4 976.693 20.1847
    -1 4 -4 993.895 20.4709
    4 -3 -4 973.575 20.4438
    3 1 4 977.732 20.8761
    -1 -3 4 1010.7 20.9967
    -4 1 -4 981.52 19.7192
    -4 3 4 971.525 21.056
    -1 -3 4 991.768 20.7485
    1 3 -4 987.683 20.3319
    4 -1 4 976.023 19.6252
    3 1 4 979.255 21.2112
    4 -3 -4 965.546 19.4641
    -3 -1 -4 947.327 20.4271
    -1 4 -4 987.102 19.7173
    -3 -1 -4 995.319 21.4544
    3 -4 -5 54.5817 3.19126
    -1 -3 5 51.1503 2.97709
    -1 4 -5 52.9264 2.71836
    1 -4 5 52.5397 2.19913
    1 3 -5 53.4983 3.24674
    1 3 -5 60.8302 3.6247
    3 1 5 53.1724 2.81078
    4 -3 -5 61.3231 3.28207
    4 -3 -5 54.3694 3.54823
    -3 -1 -5 90.2846 4.99394
    4 -1 5 50.3266 2.88599
    1 -4 5 54.1407 2.64095
    -4 3 5 50.7973 2.53632
    -1 4 -5 51.3119 3.50027
    3 -4 -5 113.527 3.3926
    -4 3 5 54.4313 2.59463
    -4 3 5 54.8931 3.41305
    3 -4 -5 46.9783 3.43987
    -3 -1 -5 52.4676 3.0292
    1 -4 5 56.0427 3.14035
    -3 4 5 56.838 2.95251
    4 -3 -5 57.1463 2.85027
    -1 4 -5 59.589 3.16899
    1 3 -5 59.6016 2.10169
    -3 4 5 54.1406 1.88287
    1 3 -5 54.7215 2.10219
    -1 4 -5 54.9093 2.92319
    -4 1 -5 98.0113 5.02183
    -4 1 -5 52.0042 3.16838
    -1 4 -5 52.7305 2.55423
    3 1 5 60.519 3.28632
    -3 -1 -5 57.5285 3.7443
    4 -1 5 55.8308 3.34714
    1 3 -5 54.991 2.80378
    -4 1 -5 60.1707 3.38894
    3 1 5 54.6977 3.26613
    -3 -1 -5 51.7855 2.23681
    4 -3 -5 61.9056 3.21923
    -1 4 -5 49.9123 3.54889
    -4 3 5 56.5216 2.86836
    -1 4 -5 51.6309 3.04488
    4 -3 -5 58.2808 4.06296
    -1 4 -5 54.6883 3.20644
    -1 -3 5 57.1359 2.53702
    -1 -3 5 52.2312 3.23985
    -4 3 5 41.2945 3.28644
    -3 -1 -5 56.1195 2.02251
    4 -1 5 53.1794 2.6567
    -3 -1 -5 50.5371 3.47814
    4 -1 5 52.8772 2.59603
    -1 4 -5 54.4542 2.13855
    1 3 -5 56.8405 2.73148
    1 3 -5 52.6962 2.42442
    4 -3 -5 56.4351 3.04952
    -3 4 5 56.1068 3.11754
    -3 -1 -5 56.8921 3.06991
    1 -4 5 51.311 2.90258
    -4 1 -5 55.4788 2.8208
    3 -4 -5 71.1015 4.38972
    3 -4 -5 50.8785 3.05068
    -3 4 5 56.7171 3.55715
    -4 1 -5 55.6341 3.69447
    3 -4 -5 50.3484 3.29554
    4 -1 5 57.2686 3.35398
    -4 3 5 55.8333 3.27442
    -1 -3 5 53.1666 2.57732
    -4 1 -5 52.0462 2.54963
    -3 4 5 56.1648 3.36589
    1 3 -5 53.5952 3.49195
    3 1 5 51.5673 2.77058
    -4 3 5 53.4977 2.48892
    1 3 -5 56.5695 2.84276
    -3 4 5 52.7605 2.56431
    -3 -1 -5 59.8867 2.99887
    -1 4 -5 52.7176 2.60106
    -4 3 5 53.6458 3.11296
    -3 4 5 51.2809 2.78291
    4 -1 5 67.0855 3.28193
    -3 -1 -5 78.161 4.40591
    4 -3 -5 51.002 2.42792
    4 -3 -5 57.1334 2.85618
    4 -3 -5 45.6328 3.82824
    -3 -1 -5 59.6467 2.63542
    1 -4 5 57.9659 3.03123
    3 -4 -5 64.1476 3.59099
    1 3 -5 56.2135 3.03176
    -4 1 -5 58.3475 2.88341
    3 -4 -5 80.1691 3.54458
    1 -4 5 58.267 3.2797
    -1 -3 5 54.7936 3.08724
    3 1 5 53.2036 2.33136
    4 -1 5 59.419 2.96543
    -1 4 -5 51.8506 2.4572
    3 1 5 52.3613 3.79852
    1 -4 5 50.6693 2.67371
    -4 3 5 61.1529 3.13683
    1 3 -5 56.3835 2.83906
    -3 4 5 50.5796 3.03656
    -1 4 -5 50.2388 2.9473
    4 -1 5 73.8154 4.32746
    -1 -3 5 58.5104 3.12302
    -4 1 -5 59.1598 2.67361
    3 -4 -5 109.872 5.07101
    -4 1 -5 54.8913 3.15052
    1 3 -5 55.0492 3.56501
    3 1 5 58.9925 3.8193
    -4 3 5 55.4934 3.00534
    -4 1 -5 55.7848 2.35198
    1 -4 5 55.2108 3.05662
    1 3 -5 55.4145 2.68418
    4 -3 -5 56.0497 2.88309
    1 3 -5 44.9083 2.58518
    -1 4 -5 55.6937 2.30365
    -1 4 -5 52.2295 2.29747
    -3 -1 -5 59.9274 3.55087
    -1 -3 5 55.5321 3.13927
    -1 -3 5 57.4087 2.15101
    4 -3 -5 55.7891 2.33658
    -3 4 5 52.4684 2.9
    3 1 5 48.153 3.58662
    4 -1 5 65.3614 4.08033
    3 1 5 53.8864 3.08275
    3 -4 -5 74.3116 2.17335
    -3 -1 -5 74.8082 4.16016
    -4 3 5 55.0124 3.2727
    -3 4 5 61.2312 4.33477
    4 -3 -5 54.0325 2.10622
    -1 4 -5 51.8344 2.79819
    4 -1 5 58.4625 2.27764
    -4 1 -5 58.4838 3.34809
    3 1 5 50.1904 2.86108
    -1 -3 5 48.0361 2.8596
    4 -1 5 51.0855 3.00683
    -1 4 -5 51.2647 2.2678
    1 -4 5 52.501 2.46738
    -3 4 5 54.8925 1.72157
    1 3 -5 53.4149 2.10331
    -3 4 5 60.3778 3.23782
    3 1 5 56.454 2.66875
    -4 3 6 1403.01 28.0599
    3 -4 -6 1383.98 29.9256
    4 -3 -6 1381 29.7257
    -1 4 -6 1380.41 28.3917
    3 -4 -6 1328.02 27.0593
    -3 -1 -6 1421.13 30.2003
    -3 4 6 1395.48 28.6027
    4 -1 6 1397.62 29.4395
    -4 1 -6 1405.29 30.2467
    4 -3 -6 1396.48 28.4049
    3 -4 -6 1353.69 26.8263
    1 3 -6 1367.43 29.5599
    4 -3 -6 1406.77 28.4199
    3 -4 -6 1379.42 29.1527
    -3 -1 -6 1339.96 28.8823
    -4 3 6 1397.89 28.0089
    1 -4 6 1403.83 28.0867
    3 1 6 1422.94 28.8365
    -3 -1 -6 1411.27 28.6026
    1 -4 6 1381.77 27.1621
    4 -1 6 1398.03 28.8936
    -1 -3 6 1412.06 29.0598
    3 1 6 1371.58 28.5981
    1 3 -6 1407.17 27.198
    -4 1 -6 1400.83 29.534
    -1 4 -6 1356.43 30.0735
    1 -4 6 1428.91 29.5489
    1 3 -6 1402.76 30.0571
    -4 1 -6 1366.21 30.1507
    -4 3 6 1394.6 29.4164
    1 3 -6 1373.41 28.4668
    -4 1 -6 1408.62 28.8284
    1 3 -6 1392.79 27.7736
    -4 3 6 1404.06 28.5382
    -3 4 6 1416.09 29.5598
    3 1 6 1388.05 28.3525
    -1 -3 6 1403.27 27.9751
    4 -1 6 1389.98 28.0325
    4 -3 -6 1388.57 30.0491
    -4 1 -6 1411.08 28.1589
    -1 4 -6 1410.54 30.3213
    -3 -1 -6 1331.61 27.7396
    1 3 -6 1401.34 30.0571
    -3 -1 -6 1351.8 29.8311
    -3 -1 -6 1384.27 27.3798
    -1 4 -6 1359.87 29.3224
    -3 -1 -6 1396.9 28.8382
    -1 -3 6 1360.24 27.9702
    3 -4 -6 1442.3 29.8034
    4 -3 -6 1387.87 28.968
    3 -4 -6 1403.39 29.6191
    1 -4 6 1384.54 28.7708
    -3 4 6 1380.71 29.0175
    -4 1 -6 1407.54 28.265
    -3 4 6 1394.65 29.2264
    4 -1 6 1420.52 29.3126
    4 -3 -6 1411.91 28.1234
    -4 1 -6 1373.52 28.7925
    -4 1 -6 1413.68 28.175
    -3 -1 -6 1412.52 28.7804
    3 1 6 1397 29.6375
    1 -4 6 1441.04 29.679
    1 3 -6 1403.7 30.1191
    -3 -1 -6 1422.22 27.6396
    4 -1 6 1425.19 28.801
    -1 -3 6 1390.91 29.1689
    -4 3 6 1383.27 29.2169
    4 -3 -6 1396.63 29.5624
    4 -1 6 1422.25 28.3932
    1 -4 6 1389.82 28.5629
    -1 -3 6 1410.14 26.9707
    -4 3 6 1384.8 28.3016
    3 1 6 1405.46 27.6734
    1 -4 6 1389.22 29.0683
    -1 -3 6 1417.51 29.3349
    -1 4 -6 1394.9 28.1823
    3 -4 -6 1334.39 28.5513
    -1 4 -6 1410.25 28.5932
    -4 3 6 1379.79 28.8811
    3 -4 -6 1366.88 28.0878
    -3 4 6 1390.64 28.3571
    -3 4 6 1423.44 28.2629
    -4 1 -6 1402.29 28.4931
    3 1 6 1422.75 29.2455
    -4 3 6 1390.84 29.5365
    4 -1 6 1367.48 28.878
    -1 -3 6 1403.67 29.4537
    4 -3 -6 1381.64 28.3054
    4 -3 -6 1389.97 27.4834
    -1 4 -6 1373.68 27.6106
    -4 3 6 1395.42 28.7301
    4 -1 6 1400.4 27.4435
    4 -1 6 1420.64 27.76
    -3 -1 -6 1412.95 29.6491
    -1 -3 6 1394.54 28.8632
    1 3 -6 1429.36 28.3855
    3 1 6 1379.3 28.1642
    -1 -3 6 1413.17 29.3995
    -3 4 6 1411.27 29.6274
    1 -4 6 1397.37 27.8646
    -4 3 6 1371.18 27.5635
    3 1 6 1408.22 28.7915
    1 -4 6 1433.16 29.4184
    3 1 6 1399.63 29.579
    3 -4 -6 1375.67 27.0378
    -3 4 6 1426.06 28.605
    -1 4 -6 1394.01 27.4525
    -3 4 6 1381.28 27.035
    -4 1 -6 1402.18 29.511
    -3 4 6 1451.33 29.2491
    4 -1 6 1376.95 29.6088
    1 -4 7 148.019 4.68295
    -4 3 7 146.125 4.59088
    3 1 7 143.424 5.26261
    4 -3 -7 141.662 6.07472
    3 -4 -7 136.068 3.95031
    -1 4 -7 132.784 4.78255
    4 -3 -7 135.309 4.87522
    3 -4 -7 141.484 5.38431
    1 3 -7 147.403 6.1316
    4 -3 -7 141.736 4.82325
    -1 4 -7 131.321 6.09802
    4 -1 7 139.11 5.50751
    3 -4 -7 148.821 6.18647
    4 -1 7 132.293 5.30003
    -3 -1 -7 146.454 5.69705
    -3 4 7 148.896 5.08717
    1 3 -7 140.736 5.97844
    -3 -1 -7 136.405 5.31191
    3 1 7 141.701 5.14865
    -4 1 -7 147.428 5.96985
    -4 1 -7 146.77 6.2037
    1 -4 7 141.95 5.62519
    -3 -1 -7 144.642 6.19161
    3 -4 -7 143.363 6.13942
    -3 4 7 146.092 5.65403
    3 -4 -7 141.956 5.75732
    -1 -3 7 141.626 4.7446
    -3 -1 -7 137.881 4.99019
    -4 3 7 147.429 5.54924
    4 -3 -7 140.246 5.35729
    -4 1 -7 150.085 4.67151
    3 1 7 137.688 4.709
    -4 1 -7 150.49 4.81337
    -3 -1 -7 139.741 4.67339
    4 -3 -7 151.673 6.41392
    -4 1 -7 161.81 5.5403
    -4 1 -7 151.83 6.49152
    1 3 -7 146.185 6.1911
    -1 4 -7 143.36 5.7232
    1 3 -7 134.398 5.06641
    -1 -3 7 139.037 4.33235
    -4 3 7 142.126 5.06731
    -1 4 -7 129.118 6.18799
    -3 -1 -7 147.954 6.22939
    3 1 7 150.955 6.04582
    -4 1 -7 138.328 4.75675
    -3 4 7 128.423 4.62919
    3 -4 -7 141.922 5.38205
    1 -4 7 146.084 5.79557
    -1 4 -7 138.762 6.09088
    4 -3 -7 154.19 5.99834
    -1 -3 7 147.307 5.50791
    3 1 7 146.273 4.35144
    -4 1 -7 143.449 4.92376
    -4 3 7 146.531 4.72535
    4 -3 -7 131.188 4.66681
    1 3 -7 153.93 6.30424
    -4 3 7 142.999 5.00186
    4 -1 7 152.997 5.1221
    1 -4 7 143.674 5.03996
    4 -1 7 141.223 5.58682
    3 1 7 134.625 5.50972
    -4 3 7 136.421 5.47319
    -1 4 -7 143.99 4.71256
    4 -1 7 152.328 5.22845
    1 -4 7 146.124 5.48178
    -3 4 7 134.842 5.42793
    -1 -3 7 142.473 5.52654
    3 -4 -7 141.467 4.89929
    -3 4 7 145.807 5.07069
    -3 4 7 142.635 4.88528
    -1 -3 7 149.652 5.2675
    1 3 -7 146.419 4.80925
    -3 4 7 143.138 4.01313
    -3 -1 -7 155.828 5.86971
    -4 3 7 143.972 4.38036
    3 1 7 149.719 5.15335
    1 -4 7 147.612 4.47452
    1 -4 7 155.329 5.78357
    -4 3 7 142.772 5.04148
    4 -1 7 136.205 5.72823
    -1 -3 7 140.85 5.54347
    -3 4 7 137.054 5.2706
    -3 4 7 145.599 5.8078
    -4 3 7 141.12 5.6776
    3 1 7 137.904 5.66784
    -1 -3 7 147.532 5.63483
    4 -3 -7 148.735 4.43315
    3 1 7 138.82 4.64237
    -4 1 -7 143.434 5.5985
    4 -1 7 146.278 4.35725
    -4 1 -8 31.9098 3.33958
    4 -1 8 39.7089 3.07441
    3 1 8 37.0701 2.66518
    -3 -1 -8 37.0748 3.54514
    1 3 -8 30.7754 3.34189
    4 -3 -8 29.666 3.29116
    3 -4 -8 28.5743 3.51915
    -1 4 -8 31.498 3.6303
    -4 1 -8 31.6003 3.52264
    -1 -3 8 38.351 3.00955
    -3 -1 -8 30.198 3.35024
    4 -3 -8 34.0829 2.4446
    3 -4 -8 32.4252 2.78817
    -1 4 -8 32.3293 2.51524
    -3 -1 -8 33.524 2.7448
    1 -4 8 31.9803 2.89899
    1 3 -8 30.3031 3.26459
    4 -3 -8 33.3632 2.58428
    -1 4 -8 28.8359 3.49853
    3 -4 -8 36.685 3.45856
    4 -3 -8 31.3946 2.98456
    3 -4 -8 27.1153 2.94625
    1 3 -8 31.7614 3.51122
    -3 4 8 40.7512 3.13327
    1 3 -8 30.9175 2.81452
    -4 1 -8 28.5448 2.8489
    -3 -1 -8 35.6067 2.53789
    4 -3 -8 34.6489 3.78678
    -1 4 -8 31.2189 3.15916
    -4 1 -8 32.9066 3.59972
    -4 3 8 38.8807 3.00638
    -3 -1 -8 36.1494 3.64834
    -3 -1 -8 28.8438 2.41086
    4 -1 8 36.6862 2.67335
    1 3 -8 29.3193 3.38457
    -4 3 8 28.9441 2.47968
    4 -1 8 32.8209 2.97954
    3 -4 -8 33.7602 2.87398
    -1 4 -8 34.7156 3.46567
    4 -3 -8 34.2554 3.27741
    3 1 8 36.1918 3.057
    -1 -3 8 33.3872 2.88948
    -4 1 -8 32.5811 2.4448
    -1 -3 8 35.5369 2.89462
    3 1 8 33.3175 3.25562
    4 -1 8 31.3756 2.47225
    1 -4 8 32.729 2.8401
    1 -4 8 34.6142 2.64252
    -3 4 8 34.7014 2.58636
    -4 3 8 39.0002 3.13778
    -3 4 8 32.7765 2.98793
    -4 3 8 31.5839 2.95961
    3 1 8 32.5861 2.96789
    4 -1 8 35.5638 2.06735
    3 1 8 30.6629 2.59426
    -3 4 8 31.2472 2.68108
    -4 1 -8 41.1107 3.06913
    3 1 8 33.856 2.27247
    -1 -3 8 32.7887 2.54803
    1 -4 8 29.3023 2.03379
    -3 4 8 30.2957 2.95921
    -1 -3 8 34.5485 2.9237
    -3 -1 -8 34.2073 2.91542
    -4 3 8 34.7952 2.15702
    1 -4 8 37.0864 3.02032
    4 -1 8 28.9473 2.90259
    -4 3 8 33.2313 2.50868
    -1 4 -9 289.664 10.1489
    1 -4 9 271.511 9.01053
    3 -4 -9 286.228 8.66014
    3 -4 -9 290.349 9.90174
    4 -3 -9 289.436 8.16625
    -3 -1 -9 279.656 9.31743
    3 1 9 282.986 8.27132
    1 3 -9 282.984 9.70911
    -4 1 -9 270.335 9.54531
    -3 -1 -9 275.767 9.60598
    4 -3 -9 268.49 9.45467
    1 3 -9 285.102 9.68744
    4 -1 9 272.309 8.75173
    -4 1 -9 287.485 9.75498
    -3 4 9 301.303 8.94693
    -4 3 9 292.852 8.74069
    4 -3 -9 298.428 9.00667
    -3 -1 -9 282.706 8.06558
    -1 4 -9 272.332 9.93014
    3 -4 -9 273.223 9.23557
    -4 1 -9 276.877 8.78437
    -3 -1 -9 303.007 8.34406
    1 3 -9 258.356 8.43063
    -4 1 -9 274.833 9.85069
    -1 4 -9 273.903 9.17796
    3 -4 -9 284.512 9.54052
    4 -3 -9 278.598 9.7296
    -3 -1 -9 291.588 10.0452
    1 3 -9 268.757 9.76709
    -4 3 9 293.787 8.55004
    1 -4 9 283.059 8.43119
    4 -3 -9 270.451 9.1185
    -3 4 9 296.722 8.5877
    3 1 9 264.732 9.04119
    -3 4 9 277.647 8.99213
    3 1 9 281.059 8.80014
    -1 -3 9 270.162 8.96774
    1 3 -9 276.523 9.77808
    -1 -3 9 274.518 8.79041
    4 -1 9 278.912 8.22079
    4 -1 9 290.242 9.106
    -4 3 9 271.715 8.98582
    -1 4 -9 275.158 9.71057
    4 -1 9 269.943 8.1416
    3 -4 -9 265.69 8.22706
    1 -4 9 264.26 8.75384
    3 1 9 285.91 8.179
    3 1 9 279.933 8.98385
    -1 -3 9 284.878 9.09198
    -1 -3 9 271.009 8.20554
    -4 1 -9 297.323 8.78709
    -3 4 9 267.486 8.30029
    -3 -1 -9 281.844 8.83706
    -1 -3 9 292.398 9.14241
    -4 3 9 292.575 9.18778
    1 -4 9 278.751 9.0905
    -3 4 9 286.847 9.15417
    -4 3 9 296.502 7.9828
    4 -1 9 269.619 9.05277
    -1 4 -10 70.8652 5.40938
    3 -4 -10 69.9808 4.1671
    1 3 -10 66.3359 5.01242
    4 -3 -10 77.9543 5.29039
    -3 -1 -10 77.8095 5.16825
    1 3 -10 77.5145 5.08263
    -4 1 -10 74.5482 5.10189
    -4 1 -10 70.8457 4.95491
    3 1 10 73.7011 3.94622
    -3 -1 -10 69.523 5.02896
    1 -4 10 70.309 4.40493
    3 -4 -10 72.9986 5.22808
    4 -1 10 74.3542 4.27185
    -4 3 10 73.5548 4.24146
    -3 4 10 75.6983 4.32329
    1 3 -10 74.9379 5.42695
    -3 -1 -10 81.6901 5.55853
    1 3 -10 77.0884 4.49205
    -1 4 -10 67.7901 4.66738
    3 -4 -10 75.6605 4.92429
    -4 1 -10 73.6813 4.58094
    -4 1 -10 83.3338 5.62221
    4 -3 -10 72.2149 4.42298
    3 -4 -10 72.9815 5.06272
    4 -3 -10 71.3298 5.27416
    -1 4 -10 86.7915 5.67941
    -3 4 10 66.4619 4.00143
    1 -4 10 77.2656 4.48177
    4 -1 10 70.0725 4.45435
    3 1 10 77.3395 4.73994
    4 -1 10 73.4876 3.91067
    4 -3 -10 78.5057 4.83304
    -1 4 -10 69.8545 5.02336
    1 -4 10 76.7359 4.19004
    -1 -3 10 68.5818 4.28166
    1 3 -10 77.7302 5.17358
    -4 3 10 82.335 4.69787
    -3 4 10 74.3419 4.50575
    4 -1 10 77.6899 4.06606
    -1 -3 10 72.4579 4.49954
    3 1 10 71.8922 4.4026
    -4 3 10 72.5337 4.16112
    -1 -3 10 75.8056 4.46764
    -3 4 10 75.7228 3.95509
    -1 -3 10 73.9727 3.90033
    -3 -1 -10 67.5755 4.21597
    4 -1 10 64.9214 4.40618
    -4 3 10 69.284 4.41816
    -3 4 10 83.892 4.73293
    -1 -3 10 69.2502 4.41192
    1 -4 10 78.8886 4.63551
    3 1 10 79.2027 4.48953
    3 1 10 66.8163 3.75087
    -4 1 -10 71.5054 4.16859
    -3 -1 -11 10.8902 3.57168
    1 3 -11 15.4605 3.59613
    4 -3 -11 15.2169 3.81758
    -4 1 -11 13.6228 3.2307
    1 3 -11 15.37 3.27522
    -1 4 -11 16.1557 3.78044
    3 -4 -11 20.8862 4.00283
    -3 -1 -11 12.1947 3.21532
    1 -4 11 14.9065 2.6885
    3 -4 -11 15.5475 2.63579
    -4 1 -11 14.0076 3.56179
    4 -1 11 16.5554 2.50124
    -1 -3 11 17.3157 2.67307
    -4 1 -11 14.0281 3.87971
    4 -3 -11 11.9035 2.93422
    -1 4 -11 19.6255 3.73636
    -1 4 -11 16.7471 3.36596
    4 -3 -11 15.4548 3.75132
    -4 3 11 11.7182 2.33596
    3 -4 -11 17.5769 3.55186
    -4 1 -11 13.6662 2.90351
    -3 -1 -11 14.8883 3.8658
    1 3 -11 15.6709 3.74905
    3 -4 -11 16.5814 3.18074
    -3 4 11 17.5578 2.59141
    1 -4 11 20.0841 2.85906
    3 1 11 22.554 3.67416
    -1 -3 11 12.6434 2.68961
    -3 4 11 13.1902 2.4284
    4 -1 11 10.5995 2.62755
    -4 3 11 18.7523 2.93738
    4 -3 -11 18.5034 3.32684
    4 -1 11 20.6138 2.71117
    -1 4 -11 16.8944 3.38783
    3 1 11 19.3308 3.43165
    -3 4 11 12.7988 2.82204
    -1 -3 11 15.9842 2.75945
    1 -4 11 16.2982 2.44593
    -4 3 11 10.0454 2.14044
    1 3 -11 18.8567 3.72184
    1 -4 11 20.4302 3.00071
    -1 -3 11 13.4659 2.46732
    -3 4 11 21.2039 2.9492
    -3 -1 -11 13.2135 2.48955
    3 1 11 17.2319 2.84344
    4 -1 11 14.3174 2.73568
    -4 3 11 18.4394 2.69898
    1 3 -12 -1.20713 2.69706
    -4 1 -12 4.28651 2.9452
    -1 -3 12 0.33725 2.21154
    -1 4 -12 -2.23817 3.47693
    -4 1 -12 0.41132 3.36054
    1 3 -12 2.93779 3.29432
    3 -4 -12 -0.42132 3.20214
    -3 -1 -12 -0.77596 3.47512
    1 -4 12 -0.69394 2.06149
    -3 -1 -12 3.53577 2.8151
    4 -1 12 -1.23256 2.03568
    4 -3 -12 5.38638 3.48143
    4 -3 -12 -1.94614 2.53275
    4 -3 -12 0.42013 3.4489
    3 -4 -12 0.37383 2.72847
    -4 1 -12 -0.33266 2.54229
    1 3 -12 0.44798 3.58891
    3 -4 -12 -1.14471 3.47198
    -4 1 -12 2.66176 3.42742
    -3 4 12 0.27418 2.02514
    -3 -1 -12 -3.49027 3.59857
    -1 4 -12 1.11056 2.86003
    -1 4 -12 -0.90267 3.19341
    3 1 12 -2.18178 2.26114
    -1 -3 12 1.75388 2.15856
    -4 3 12 -1.22944 1.98523
    1 -4 12 -0.68333 2.02999
    -4 3 12 -1.42657 2.47441
    3 1 12 -2.87533 2.54303
    -3 4 12 3.19553 2.34565
    -3 4 12 1.84713 2.0338
    -1 4 -12 4.64029 2.96555
    4 -3 -12 2.35511 2.81407
    4 -1 12 0.69724 2.40258
    1 3 -12 2.53576 3.00939
    1 -4 12 -0.85688 2.00794
    -1 -3 12 0.97583 2.05191
    4 -1 12 1.34389 2.0541
    4 -1 12 1.42867 2.23484
    -1 -3 12 -0.69321 2.1509
    -4 3 12 0.33847 2.10042
    -3 4 12 -0.67192 2.25187
    3 1 12 3.02273 2.34569
    1 -4 12 0.35558 2.09337
    1 3 -13 104.102 6.92964
    -3 -1 -13 106.021 6.34373
    1 -4 13 108.737 5.93996
    1 3 -13 104.48 6.55793
    -4 1 -13 104.768 6.75971
    3 -4 -13 93.7854 6.65477
    4 -1 13 112.299 5.82317
    -1 4 -13 115.061 7.23509
    4 -3 -13 100.048 6.83657
    -4 1 -13 112.355 6.51822
    -3 -1 -13 114.496 6.94059
    3 -4 -13 91.4437 6.55524
    -1 4 -13 103.287 6.32549
    4 -3 -13 108.28 5.99822
    -1 4 -13 113.467 7.23149
    -4 1 -13 107.699 7.10586
    4 -3 -13 121.418 7.28852
    -3 -1 -13 108.217 6.90035
    3 -4 -13 107.914 6.37895
    1 3 -13 102.537 6.9494
    1 3 -13 88.5475 6.39717
    1 -4 13 102.906 5.85128
    1 -4 13 99.3235 5.39759
    -3 4 13 106.874 5.73148
    4 -1 13 97.0521 5.93173
    -1 4 -13 110.516 6.82332
    4 -3 -13 104.93 6.12381
    -1 -3 13 98.5969 5.68908
    -3 4 13 102.56 6.09314
    3 1 13 95.0714 5.68633
    3 1 13 116.25 6.22859
    -4 3 13 100.382 5.9826
    -1 -3 13 110.606 6.14692
    -4 3 13 114.402 5.77287
    -4 3 13 107.073 5.88514
    -1 -3 13 95.2825 5.66982
    4 -1 13 107.543 5.97344
    3 1 13 114.07 6.04618
    -3 4 13 101.746 5.77399
    1 -4 13 113.752 6.14816
    -1 -3 13 118.285 6.16052
    -1 -3 14 40.0576 3.99944
    -1 4 -14 33.0519 5.15766
    1 3 -14 48.8484 5.46205
    -3 -1 -14 44.6798 5.40174
    -4 1 -14 38.8135 5.14971
    1 3 -14 44.3795 4.72726
    1 -4 14 41.4971 4.21855
    4 -3 -14 35.043 4.94493
    3 -4 -14 33.6605 5.28648
    -3 -1 -14 39.8189 4.64718
    -4 1 -14 40.3669 4.61472
    4 -3 -14 45.2081 5.44993
    3 -4 -14 43.202 4.80656
    -1 4 -14 41.5284 4.87322
    -3 -1 -14 49.8391 5.59691
    -1 4 -14 42.0571 5.30041
    -4 1 -14 42.6793 5.23677
    1 3 -14 34.6637 5.31429
    3 -4 -14 39.2202 5.05668
    -1 4 -14 48.4919 5.08739
    1 -4 14 49.8937 4.48401
    3 1 14 36.8581 3.84718
    3 1 14 37.1807 4.19056
    -3 4 14 47.9 4.45403
    -4 3 14 42.7089 4.41863
    -3 4 14 36.3021 3.85704
    4 -1 14 38.0408 4.04344
    1 3 -14 40.9364 4.87909
    -1 -3 14 46.4389 4.16232
    1 -4 14 38.7345 3.69685
    -4 3 14 38.5432 3.81892
    -1 -3 14 48.1352 4.30578
    3 1 14 56.6388 4.47661
    -3 4 14 37.8243 3.90573
    4 -1 14 41.9035 4.20538
    -4 3 14 41.9606 4.04447
    -1 -3 14 36.9335 3.89343
    1 -4 14 31.4061 3.84489
    -3 -1 -15 96.9066 7.05765
    1 3 -15 105.112 6.95715
    1 -4 15 103.409 6.17388
    -1 4 -15 102.608 7.51488
    1 3 -15 98.0363 7.38285
    -4 1 -15 100.201 7.2692
    3 -4 -15 97.7693 7.48847
    -3 -1 -15 105.015 6.72553
    4 -3 -15 99.8053 7.4666
    -4 1 -15 102.802 6.62429
    4 -3 -15 99.0653 7.54175
    -1 4 -15 102.117 7.21271
    3 -4 -15 97.8514 7.01073
    3 -4 -15 97.7999 6.70171
    -4 1 -15 106.481 7.48525
    1 3 -15 95.4943 7.36042
    -3 -1 -15 95.6832 7.15464
    -1 -3 15 111.213 6.43815
    1 3 -15 115.281 7.2542
    -1 -3 15 108.503 6.19648
    3 1 15 97.4913 6.2548
    4 -1 15 104.079 6.35569
    -4 3 15 101.754 6.0705
    3 1 15 93.8793 5.9262
    -3 4 15 105.221 6.116
    -4 3 15 92.413 6.18425
    -1 4 -15 105.215 7.00895
    -3 4 15 97.9235 6.29184
    1 -4 15 94.7666 6.05065
    -4 3 15 97.1778 5.95267
    3 1 15 90.7746 5.99035
    1 -4 15 109.691 6.41624
    -1 -3 15 108.03 6.28531
    -3 4 15 101.308 6.15347
    -1 -3 15 108.114 6.35036
    4 -1 15 95.1453 6.10828
    1 3 -16 65.3304 6.03959
    -4 1 -16 73.26 6.939
    -1 4 -16 81.1913 7.139
    1 -4 16 73.9563 5.51747
    1 3 -16 61.91 6.90319
    3 -4 -16 54.9926 6.26768
    4 -3 -16 66.4765 6.58735
    -3 -1 -16 73.9025 6.67316
    -3 -1 -16 60.7557 5.72883
    -3 -1 -16 70.0853 6.80695
    1 3 -16 80.7704 7.20294
    3 -4 -16 81.3751 6.29513
    4 -3 -16 80.4681 7.07665
    3 -4 -16 64.5323 6.41394
    -4 1 -16 69.1046 6.60383
    -1 4 -16 61.9006 6.51629
    -4 3 16 74.7371 5.4215
    -1 -3 16 63.1079 5.40207
    3 1 16 68.7753 5.59612
    1 -4 16 55.5966 5.01438
    -1 4 -16 64.3302 6.00209
    -1 -3 16 67.1633 5.21749
    3 1 16 63.1332 5.06013
    -3 4 16 72.2261 5.62696
    1 3 -16 64.629 6.02879
    4 -1 16 73.801 5.63397
    -4 3 16 69.3223 5.57891
    -3 4 16 65.5286 5.11182
    -3 4 16 62.4453 5.18465
    -1 -3 16 49.82 4.97723
    -4 3 16 67.3049 5.1546
    1 -4 16 65.8186 5.46124
    4 -1 16 60.7653 5.15843
    3 1 16 67.0461 5.18961
    1 3 -17 0.53504 3.45587
    4 -3 -17 0.5924 4.52739
    -3 -1 -17 -2.26697 4.84783
    1 3 -17 2.37059 4.40307
    -1 4 -17 -1.22537 4.68238
    -4 1 -17 -3.48093 4.8302
    1 -4 17 -2.27196 2.91229
    3 -4 -17 1.80815 4.75563
    3 -4 -17 -3.11036 3.82895
    -1 4 -17 -4.31788 4.42005
    4 -3 -17 6.40415 4.66421
    1 3 -17 3.09571 4.46419
    -3 -1 -17 -1.20472 4.12313
    -4 1 -17 3.01189 4.09493
    3 -4 -17 -0.53816 4.54236
    -1 -3 17 -2.19435 3.10525
    3 1 17 -1.48015 3.08718
    -3 4 17 1.95861 3.16269
    1 -4 17 0.47463 2.71553
    1 3 -17 1.13303 3.77006
    -3 4 17 -0.4442 2.68677
    -1 4 -17 -1.68706 3.54746
    -4 3 17 -3.43077 2.91198
    -4 3 17 -2.66305 2.56417
    -1 -3 17 -1.44859 3.02136
    3 1 17 5.13388 2.94845
    4 -1 17 -3.40258 3.09097
    -4 3 17 -1.73321 2.77712
    1 -4 17 -0.96194 3.15406
    4 -1 17 -0.95445 2.70349
    3 1 17 -0.8954 2.58645
    -1 -3 17 -1.40374 3.02229
    1 3 -18 129.815 9.18237
    1 3 -18 140.164 8.48016
    -1 4 -18 142.687 9.39469
    -4 1 -18 134.383 9.2892
    -3 -1 -18 126.18 9.07195
    3 -4 -18 126.691 8.99915
    4 -3 -18 127.973 9.15743
    -1 4 -18 127.09 8.94753
    3 -4 -18 146.826 8.68768
    -3 -1 -18 129.872 8.98712
    4 -3 -18 130.553 9.09623
    1 3 -18 143.028 9.5096
    -4 1 -18 157.651 9.75397
    4 -1 18 135.437 7.94143
    1 3 -18 138.113 8.63044
    -1 4 -18 127.441 8.43494
    1 -4 18 137.61 7.82239
    -1 -3 18 130.646 7.40443
    -1 -3 18 127.463 7.65075
    -4 3 18 126.859 7.88796
    -3 4 18 134.957 7.48985
    -3 4 18 120.249 7.56648
    3 1 18 112.848 7.54471
    -4 3 18 128.62 7.49203
    4 -1 18 139.478 7.87187
    1 -4 18 136.464 7.54541
    1 -4 18 141.101 7.91348
    -1 -3 18 136.609 7.71105
    3 1 18 125.725 7.39702
    -3 -1 -19 87.648 8.31444
    -4 1 -19 86.5691 8.03404
    1 3 -19 88.6213 8.25072
    3 -4 -19 77.6441 7.9858
    -1 4 -19 100.689 8.44712
    4 -3 -19 91.3457 8.31694
    1 -4 19 82.7736 6.39234
    1 3 -19 96.0072 8.49441
    -4 1 -19 76.2657 7.63469
    -1 4 -19 87.4557 7.67308
    -3 -1 -19 79.408 8.00462
    4 -3 -19 82.0691 8.09841
    -3 4 19 98.624 6.54145
    3 1 19 80.9094 6.64529
    1 3 -19 78.4711 7.25936
    -1 4 -19 76.1361 7.0814
    -1 -3 19 80.1971 6.45209
    -4 3 19 92.6053 6.85496
    -4 3 19 82.8958 6.15145
    1 -4 19 89.7047 6.85814
    -3 4 19 94.7471 6.94848
    4 -1 19 76.2558 6.41938
    1 -4 19 87.7256 6.69723
    -1 -3 19 81.564 6.45912
    4 -1 19 89.9459 6.60953
    -1 4 -20 26.6147 6.37642
    4 -3 -20 18.7515 5.89249
    1 3 -20 30.8089 6.25845
    -4 1 -20 30.0782 6.34165
    -3 -1 -20 27.727 6.05994
    3 -4 -20 32.756 6.32068
    1 3 -20 31.1101 6.41157
    -3 -1 -20 40.666 6.42008
    -4 1 -20 33.4815 6.10063
    4 -3 -20 30.687 6.39681
    -1 4 -20 25.05 6.05955
    3 1 20 45.1544 5.45924
    -1 -3 20 33.7251 4.96849
    1 -4 20 31.1757 4.737
    -3 4 20 39.6912 5.18033
    -3 4 20 34.4549 4.58986
    4 -1 20 25.703 4.75416
    -4 3 20 30.8307 4.64062
    -4 3 20 27.2592 4.44009
    4 -1 20 44.464 5.13134
    -1 -3 20 41.043 5.04142
    1 -4 20 27.1654 4.43664
    -3 -1 -21 6.16053 5.61924
    -1 4 -21 7.95854 5.73801
    -4 1 -21 6.22587 5.01847
    3 -4 -21 -0.72442 5.31908
    1 3 -21 -7.11544 6.08641
    4 -3 -21 0.72377 5.43935
    4 -3 -21 -0.68963 5.52487
    1 3 -21 -10.9694 6.08848
    -4 1 -21 -4.22626 6.18163
    -3 -1 -21 -2.1345 5.58492
    -1 4 -21 2.8637 4.90045
    -3 4 21 2.89535 3.76886
    3 1 21 5.27087 3.41574
    -4 3 21 3.48187 3.77695
    1 -4 21 -1.13112 3.39063
    -1 -3 21 3.99234 3.44964
    4 -1 21 -1.15969 3.96899
    1 -4 21 -4.48393 3.88872
    -1 -3 21 1.62535 3.24807
    4 -1 21 -0.54994 3.14634
    0 -4 -21 -4.20308 5.32409
    -4 4 -21 0.7209 5.35591
    4 0 -21 -5.54275 5.4385
    4 0 -21 -7.34926 5.88778
    0 -4 -21 -1.40105 5.17417
    -4 4 -21 2.67526 4.64028
    4 -4 21 1.68145 3.72988
    0 4 21 0.56824 3.31423
    0 4 21 0.56826 2.9504
    -4 0 21 0.56117 3.179
    -4 0 21 5.13155 3.56763
    4 -4 21 -4.01805 3.56206
    -4 4 -20 18.9045 5.91402
    4 0 -20 14.6237 5.14042
    0 -4 -20 6.06589 5.3227
    4 0 -20 10.6364 5.85305
    0 -4 -20 9.48729 4.70702
    -4 4 -20 13.6891 5.01409
    0 4 20 12.0922 3.76896
    -4 0 20 14.107 3.87002
    -4 0 20 13.8221 3.79111
    4 -4 20 12.4394 3.47359
    0 4 20 10.4476 3.99543
    4 -4 20 9.48572 3.95436
    -4 4 -19 -2.02119 4.94692
    0 -4 -19 -1.2894 5.13907
    4 0 -19 10.1389 5.46772
    -4 4 -19 -2.52022 4.51474
    0 -4 -19 -1.30408 4.40163
    4 0 -19 4.77519 5.46514
    -4 0 19 1.60217 3.11484
    0 4 19 3.6999 2.99426
    4 -4 19 -0.51765 3.15837
    -4 0 19 1.04257 2.92337
    0 4 19 0.53012 3.14967
    4 -4 19 -1.61276 3.30815
    -4 4 -18 32.4023 6.17822
    0 -4 -18 31.2753 5.93222
    4 -4 18 49.0292 4.68763
    4 0 -18 30.7306 5.96844
    -4 4 -18 38.1121 5.60256
    0 -4 -18 32.4278 5.82072
    4 0 -18 29.2711 6.17913
    -4 4 -18 38.2778 6.17309
    0 4 18 29.7286 4.26571
    0 4 18 34.0071 4.85628
    4 0 -18 26.1692 5.4328
    4 -4 18 38.8649 4.54184
    -4 0 18 43.4466 4.6779
    -4 0 18 37.9187 4.56352
    4 -4 18 32.5545 4.58256
    4 -4 17 -2.27788 3.0097
    -4 4 -17 3.72282 4.21789
    0 -4 -17 -4.05062 4.24884
    4 0 -17 -0.5677 4.26643
    -4 4 -17 -5.12808 4.05726
    0 -4 -17 5.34377 3.80542
    4 0 -17 -1.23417 5.0173
    -4 4 -17 6.41999 4.25979
    0 4 17 -2.42414 3.24971
    -4 0 17 0.47476 2.63511
    -4 0 17 -1.95775 2.90795
    4 0 -17 1.63641 3.98122
    0 4 17 0.95984 2.97818
    4 -4 17 2.33384 2.6705
    4 -4 17 -0.49252 2.92629
    4 -4 16 2.61895 2.56979
    4 0 -16 1.06454 4.30672
    0 -4 -16 -2.17342 4.33127
    -4 4 -16 -0.59007 4.40934
    4 0 -16 -4.07782 4.64366
    0 -4 -16 -2.81111 3.79535
    -4 4 -16 0.55669 4.11184
    -4 4 -16 5.95951 4.04847
    -4 0 16 1.79431 2.68939
    0 4 16 2.72712 2.8903
    4 -4 16 0.43922 2.70292
    0 4 16 3.68514 2.85864
    -4 0 16 -0.46542 2.86411
    4 0 -16 2.60187 3.86615
    -4 4 -16 -0.49758 3.23855
    4 -4 16 3.28811 2.63432
    0 -4 -15 2.03173 3.79553
    0 -4 -15 -0.43457 3.22865
    4 0 -15 -1.49277 3.9664
    4 -4 15 0.41821 2.41604
    -4 4 -15 -3.35331 3.97963
    -4 4 -15 3.18577 3.82836
    -4 4 -15 -1.02649 3.44019
    0 -4 -15 -1.5914 3.72915
    4 0 -15 -5.49055 4.26469
    0 4 15 1.74314 2.92099
    -4 0 15 2.11156 2.7277
    4 -4 15 -1.23257 2.35063
    -4 4 -15 0.4743 3.17912
    4 0 -15 -2.96748 3.77976
    -4 0 15 -2.64393 2.88964
    0 4 15 2.1366 2.53888
    -4 0 15 4.74756 2.22817
    4 -4 15 1.33248 2.63893
    -4 0 15 -0.76946 2.42693
    -4 4 -14 136.388 8.1758
    0 -4 -14 138.65 7.35312
    4 0 -14 135.793 7.21877
    4 -4 14 137.64 6.95652
    4 0 -14 140.632 8.0652
    0 -4 -14 133.652 8.02136
    -4 4 -14 147.102 7.9948
    4 0 -14 126.98 8.15821
    0 -4 -14 141.319 8.14021
    -4 4 -14 135.798 8.26849
    -4 0 14 135.861 6.96105
    4 -4 14 137.308 6.89782
    4 -4 14 143.761 6.98745
    0 4 14 141.533 7.09643
    -4 0 14 138.424 7.06207
    -4 4 -14 137.856 7.47526
    4 0 -14 126.438 7.56164
    0 4 14 134.312 7.17257
    4 -4 14 139.364 7.2014
    0 4 14 133.259 6.65727
    -4 0 14 140.238 6.81337
    -4 0 14 137.944 6.58128
    4 0 -13 3.44006 2.78987
    4 -4 13 2.2666 2.34438
    -4 4 -13 -0.49407 3.54037
    4 0 -13 0.42464 3.58426
    0 -4 -13 -1.74581 3.8937
    0 -4 -13 2.76063 2.80831
    -4 4 -13 -0.47415 3.46072
    -4 4 -13 -2.27006 3.25335
    4 0 -13 0.4792 3.68233
    0 -4 -13 -1.39429 3.00198
    0 4 13 7.33567 3.48582
    4 0 -13 2.20791 3.22306
    0 4 13 0.3743 2.41772
    -4 0 13 0.36779 2.2051
    4 -4 13 1.0865 2.28472
    4 -4 13 -0.35481 2.29181
    -4 0 13 1.17163 2.34148
    4 -4 13 3.14622 2.46087
    -4 0 13 1.05352 2.28572
    0 4 13 3.03722 2.78361
    -4 0 13 1.92892 1.91021
    -4 4 -12 11.0788 3.78019
    0 -4 -12 19.2707 3.90811
    0 -4 -12 13.4551 3.12238
    4 0 -12 14.7718 3.25019
    4 -4 12 14.6723 2.83535
    4 0 -12 13.221 3.69499
    -4 4 -12 13.2608 2.9699
    -4 4 -12 9.32876 3.1056
    4 0 -12 17.7867 4.06991
    -4 4 -12 16.4334 4.09618
    0 -4 -12 11.6252 3.42442
    0 4 12 13.3808 3.15776
    0 4 12 18.0939 3.0134
    4 -4 12 9.57337 2.5969
    4 -4 12 17.2812 2.92019
    -4 0 12 12.0536 2.71013
    -4 0 12 13.9174 2.74512
    4 0 -12 19.5323 3.80479
    -4 0 12 12.5569 2.5703
    4 -4 12 14.3718 2.84339
    0 4 12 15.75 3.12213
    -4 0 12 11.6923 2.67534
    4 0 -11 2.4755 3.14213
    -4 4 -11 0.85741 3.25828
    -4 4 -11 0.66213 2.45962
    4 -4 11 -1.01316 2.02469
    4 0 -11 -0.67743 2.54556
    0 -4 -11 0.3676 3.13058
    0 -4 -11 1.05735 2.39592
    0 4 11 0.5467 2.08903
    -4 4 -11 1.18452 2.70266
    4 0 -11 -0.41078 3.43578
    0 -4 -11 1.58546 3.04577
    -4 4 -11 4.54396 3.13958
    0 4 11 -1.93342 2.63269
    4 0 -11 -1.16707 2.83938
    0 4 11 -2.70284 3.07421
    4 -4 11 -0.64466 1.93242
    4 -4 11 -0.29854 1.97225
    -4 0 11 -0.68017 2.11044
    -4 0 11 0.31302 2.05264
    0 -4 -11 2.83637 2.22642
    -4 0 11 -0.63361 2.15362
    -4 0 11 -0.5558 1.73884
    4 -4 11 -2.39273 2.32365
    0 4 11 -1.52693 2.57762
    4 0 -10 653.396 17.0005
    -4 4 -10 660.522 18.1902
    4 -4 10 653.077 16.9702
    0 -4 -10 637.362 17.0731
    0 -4 -10 671.13 17.3686
    -4 4 -10 649.376 16.956
    4 0 -10 644.398 17.0627
    0 4 10 676.255 16.3751
    4 0 -10 642.99 17.8445
    -4 4 -10 646.835 17.8502
    0 -4 -10 659.965 17.8055
    -4 4 -10 635.343 17.6269
    -4 0 10 645.817 15.6011
    4 0 -10 630.439 17.5396
    0 4 10 651.905 16.703
    4 -4 10 678.33 16.9117
    -4 0 10 640.027 16.4604
    -4 0 10 628.725 16.8132
    4 -4 10 628.24 16.2324
    0 4 10 659.634 16.9967
    0 4 10 630.055 16.5017
    4 -4 10 666.379 17.0711
    0 4 10 626.464 15.472
    -4 0 10 653.816 16.7048
    -4 0 10 658.311 16.17
    0 -4 -10 631.468 16.2748
    -4 4 -9 4.4358 2.40443
    4 0 -9 1.18564 2.08378
    0 -4 -9 -1.23816 2.17609
    -4 4 -9 0.72786 2.70382
    0 -4 -9 0.30109 2.66434
    4 0 -9 -1.70611 2.96148
    4 -4 9 1.77453 1.8807
    4 0 -9 2.06636 2.95879
    0 -4 -9 1.64165 2.24212
    -4 4 -9 -0.67638 2.39288
    -4 0 9 3.44186 1.64404
    0 -4 -9 -1.32773 2.71193
    -4 4 -9 -0.35554 2.51564
    0 4 9 1.28721 2.01028
    4 -4 9 0.24213 1.69112
    4 0 -9 0.33639 2.68149
    0 4 9 -0.27355 1.94791
    -4 0 9 -0.8729 2.12371
    4 -4 9 3.12782 2.06286
    0 4 9 1.16786 2.25572
    -4 0 9 -0.2614 1.9079
    0 4 9 1.91588 2.14842
    -4 0 9 -0.2369 1.58791
    0 4 9 -0.19996 1.56965
    -4 0 9 1.12987 1.95981
    4 -4 9 0.86924 1.90008
    0 -4 -9 -0.26138 2.03024
    -4 4 -8 6.40232 2.4341
    4 0 -8 4.7024 2.21757
    4 -4 8 4.40479 1.87326
    -4 4 -8 1.99389 2.69005
[truncated: 1,609,851 more chars]
