# Supplementary material for: Synthesis and structure determination of racemic (Δ/Λ)-tris­(ethyl­enedi­amine)­cobalt(III) trichloride hemi(hexa­aqua­sodium chloride)
Source: Acta Crystallogr E Crystallogr Commun. 2021 Sep 14;77(Pt 10):1010–3. doi: 10.1107/S2056989021009336 (PMC8491534; doi:10.1107/S2056989021009336)
Supplement: Supplementary file 2 [file e-77-01010-Isup2.hkl]

#
# h,k,l, Fc-squared, Fo-squared, sigma(Fo-squared), status flag
#
data_I
_shelx_title ' exp_311_a.res in P-3c1'
_shelx_refln_list_code          4
_shelx_F_calc_maximum      266.22
_exptl_crystal_F_000       896.00
_reflns_d_resolution_high  0.6923

loop_
 _space_group_symop_operation_xyz
 'x, y, z'
 '-y, x-y, z'
 '-x+y, -x, z'
 'y, x, -z+1/2'
 'x-y, -y, -z+1/2'
 '-x, -x+y, -z+1/2'
 '-x, -y, -z'
 'y, -x+y, -z'
 'x-y, x, -z'
 '-y, -x, z-1/2'
 '-x+y, y, z-1/2'
 'x, x-y, z-1/2'

_cell_length_a    11.4290
_cell_length_b    11.4290
_cell_length_c    15.5815
_cell_angle_alpha  90.000
_cell_angle_beta   90.000
_cell_angle_gamma 120.000

_shelx_F_squared_multiplier     1.000

loop_
 _refln_index_h
 _refln_index_k
 _refln_index_l
 _refln_F_squared_calc
 _refln_F_squared_meas
 _refln_F_squared_sigma
 _refln_observed_status
  -1   2   0      25231.90      25071.27        64.42 o
   0   2   0          4.06          6.75         0.66 o
  -1   3   0       1212.38        980.50         2.48 o
   0   3   0        560.92        609.37         2.40 o
  -2   4   0       7447.58       7556.88        18.52 o
  -1   4   0         96.84         58.83         0.68 o
   0   4   0       3649.98       4010.58        10.62 o
  -2   5   0          3.47         25.29         0.65 o
  -1   5   0      14444.42      13882.51        23.30 o
   0   5   0        925.71       1016.91         3.97 o
  -3   6   0      15842.06      15202.91        39.93 o
  -2   6   0        869.36       1048.57         3.24 o
  -1   6   0         42.87         30.98         1.01 o
   0   6   0       8274.32       7738.36        26.44 o
  -3   7   0       5409.58       5075.71        14.02 o
  -2   7   0       6466.22       5933.11        16.78 o
  -1   7   0        415.04        475.65         3.35 o
   0   7   0       5899.48       5983.14        26.06 o
  -4   8   0       1945.99       1690.59        10.49 o
  -3   8   0        930.44        994.99         5.45 o
  -2   8   0        204.17        216.37         2.77 o
  -1   8   0       6708.50       6717.80        21.49 o
   0   8   0        799.29        721.03         7.78 o
  -4   9   0          2.20          3.33         2.01 o
  -3   9   0       6588.58       6480.62        22.80 o
  -2   9   0        353.86        371.02         4.16 o
  -1   9   0        590.76        634.90         5.48 o
   0   9   0       1182.52       1156.33        11.25 o
  -5  10   0       1242.35       1256.48        11.96 o
  -4  10   0        137.78        135.57         3.31 o
  -3  10   0       1555.27       1566.39         9.27 o
  -2  10   0       4052.17       3925.61        16.62 o
  -1  10   0        411.93        416.47         5.48 o
   0  10   0       2201.25       2174.51        17.54 o
  -5  11   0         11.91         12.52         2.89 o
  -4  11   0       1406.14       1387.33         9.99 o
  -3  11   0        194.87        204.89         4.02 o
  -2  11   0         67.24         67.61         3.36 o
  -1  11   0        775.30        820.61         7.80 o
   0  11   0         74.50         46.18         5.44 o
  -6  12   0        161.41        193.85         6.40 o
  -5  12   0         76.56         91.77         3.80 o
  -4  12   0         93.12         94.31         3.82 o
  -3  12   0        913.69        918.30         8.43 o
  -2  12   0          1.88          1.00         3.38 o
  -1  12   0        286.10        291.16         5.74 o
   0  12   0        830.46        858.98        14.25 o
  -6  13   0         33.59         38.87         3.79 o
  -5  13   0       1153.74       1170.76        10.04 o
  -4  13   0         49.46         34.18         3.87 o
  -3  13   0        245.65        243.23         5.80 o
  -2  13   0        675.65        772.62         9.68 o
  -1  13   0          2.59          6.05         4.63 o
   0  13   0         41.17         22.00         7.01 o
  -7  14   0       3165.05       3254.14        28.87 o
  -6  14   0        247.73        217.04         5.88 o
  -5  14   0         33.88         34.59         4.40 o
  -4  14   0        495.06        529.56         8.59 o
  -3  14   0         25.91         29.75         4.97 o
  -2  14   0        255.10        254.66         7.48 o
  -1  14   0        496.13        500.19        10.02 o
   0  14   0        303.56        304.00        14.23 o
  -7  15   0        342.39        321.47         8.48 o
  -6  15   0        955.42        989.62        11.36 o
  -5  15   0        274.81        263.25         7.25 o
  -4  15   0          1.51          3.74         5.33 o
  -3  15   0        924.18        948.89        13.07 o
  -2  15   0        147.83        106.90        10.77 o
  -8  16   0        300.14        340.99        11.12 o
  -7  16   0          1.01          4.10         5.11 o
  -6  16   0         33.66         31.56         5.80 o
  -5  16   0        292.76        249.53        17.93 o
  -1   2   1        451.39        529.08         2.47 o
  -2   3   1       1573.47       1601.35         3.91 o
  -1   3   1       5893.25       6640.27        11.87 o
  -3   4   1       1402.80       1472.81         3.18 o
  -2   4   1        489.30        534.50         1.68 o
  -1   4   1       3451.95       3721.69         7.07 o
  -4   5   1        704.57        661.26         2.13 o
  -3   5   1       2806.09       3021.62         5.82 o
  -2   5   1        500.93        536.61         1.83 o
  -1   5   1       3401.14       3343.65         6.43 o
  -5   6   1       4583.25       4635.64        10.74 o
  -4   6   1       4854.57       4973.44        10.52 o
  -3   6   1       2481.62       2639.99         6.17 o
  -2   6   1       1208.08       1237.31         3.71 o
  -1   6   1       1206.56       1236.05         4.24 o
  -6   7   1        211.95        217.74         2.38 o
  -5   7   1        883.32        897.10         4.46 o
  -4   7   1        179.11        195.78         1.95 o
  -3   7   1         17.35         20.69         1.29 o
  -2   7   1       2888.96       2886.88         9.67 o
  -1   7   1        642.34        657.82         3.97 o
  -7   8   1         44.22         52.54         2.11 o
  -6   8   1        540.40        528.43         3.97 o
  -5   8   1       2766.33       2765.72        10.29 o
  -4   8   1        539.78        496.09         3.74 o
  -3   8   1        108.99        106.26         2.23 o
  -2   8   1        627.48        663.49         4.49 o
  -1   8   1        465.40        494.23         4.28 o
  -8   9   1         92.70         97.03         2.78 o
  -7   9   1       1016.61       1026.29         6.89 o
  -6   9   1         12.01         14.65         2.09 o
  -5   9   1        643.38        612.25         4.95 o
  -4   9   1       1078.02       1084.35         7.50 o
  -3   9   1       1516.30       1494.61         7.92 o
  -2   9   1        269.68        263.54         3.68 o
  -1   9   1        175.78        171.75         3.27 o
  -9  10   1         45.86         45.88         3.11 o
  -8  10   1         28.90         22.11         2.69 o
  -7  10   1          0.62          2.70         2.51 o
  -6  10   1         77.48         77.60         3.01 o
  -5  10   1        226.09        211.38         3.65 o
  -4  10   1        535.82        529.37         5.08 o
  -3  10   1         20.05         18.44         2.60 o
  -2  10   1        937.64        933.43         7.04 o
  -1  10   1        894.27        888.48         7.07 o
 -10  11   1        364.24        358.32         5.71 o
  -9  11   1        174.22        179.81         4.01 o
  -8  11   1          2.67          8.30         2.95 o
  -7  11   1          4.67          7.43         2.96 o
  -6  11   1         37.11         39.65         3.09 o
  -5  11   1        846.79        840.15         7.32 o
  -4  11   1          0.03          1.50         2.94 o
  -3  11   1        420.74        418.80         5.72 o
  -2  11   1         14.59         19.00         3.09 o
  -1  11   1        110.25        115.89         3.91 o
 -11  12   1         45.92         45.68         4.25 o
 -10  12   1        144.93        150.74         4.65 o
  -9  12   1        221.68        221.98         4.88 o
  -8  12   1         92.17         95.52         3.86 o
  -7  12   1        263.48        249.81         4.90 o
  -6  12   1        664.48        671.97         7.10 o
  -5  12   1          0.24         -3.43         3.43 o
  -4  12   1         91.06         91.11         3.94 o
  -3  12   1          4.29          4.73         3.49 o
  -2  12   1          0.39         -2.33         3.50 o
  -1  12   1        120.74        126.94         4.51 o
 -12  13   1         24.88         25.53         5.10 o
 -11  13   1        394.23        387.34         7.31 o
 -10  13   1         97.79        111.39         4.97 o
  -9  13   1        274.74        264.72         5.56 o
  -8  13   1          3.10          5.99         3.72 o
  -7  13   1         24.17         17.11         3.76 o
  -6  13   1          8.66          6.76         3.84 o
  -5  13   1        188.00        181.90         4.92 o
  -4  13   1          0.32          1.05         3.78 o
  -3  13   1         11.61         13.23         4.14 o
  -2  13   1         80.48         70.21         4.58 o
  -1  13   1        295.20        285.98         6.83 o
 -13  14   1         13.64         12.37         6.20 o
 -12  14   1        140.90        140.65         6.48 o
 -11  14   1          0.01         -0.01         4.81 o
 -10  14   1         28.76         32.45         4.77 o
  -9  14   1         19.57         26.64         4.51 o
  -8  14   1         42.56         40.76         4.41 o
  -7  14   1         12.31         19.31         4.58 o
  -6  14   1        123.36        121.15         5.28 o
  -5  14   1        494.90        498.36         7.98 o
  -4  14   1         22.12         14.60         4.44 o
  -3  14   1          0.02         -4.49         4.49 o
  -2  14   1        200.11        203.51         8.04 o
  -1  14   1          2.04          6.11         5.81 o
 -13  15   1        170.03        171.67        12.44 o
 -12  15   1         56.54         70.32         6.13 o
 -11  15   1         29.79         31.28         5.31 o
 -10  15   1        138.51        145.13         6.11 o
  -9  15   1        141.20        150.96         6.19 o
  -8  15   1          1.01          6.29         4.51 o
  -7  15   1         28.02         40.23         4.77 o
  -6  15   1        199.62        202.23         7.62 o
  -5  15   1          7.25         11.09         5.04 o
  -4  15   1          1.20          1.55         4.95 o
  -3  15   1        108.34        109.77         6.28 o
  -2  15   1          1.52         15.39        10.84 o
 -11  16   1          4.75         13.22        10.76 o
 -10  16   1         17.56         26.86         6.20 o
  -9  16   1          8.94         14.94         5.18 o
  -8  16   1          1.02          6.67         5.12 o
  -7  16   1          0.06          1.54         5.18 o
  -6  16   1         24.91         21.01         6.24 o
  -5  16   1        113.12         98.93        13.38 o
   0   0   2          1.73         12.98         1.11 o
  -1   1   2      12798.11      12549.24        88.02 o
   0   1   2      18892.76      18968.77        51.30 o
  -2   2   2       4876.89       4993.94        12.18 o
  -1   2   2        255.03        269.84         1.32 o
   0   2   2       3035.32       3191.24         9.07 o
  -3   3   2      26227.81      27401.60        62.24 o
  -2   3   2      19296.31      20836.88        34.09 o
  -1   3   2       7168.53       8231.42        18.83 o
   0   3   2      41415.52      42830.18       102.30 o
  -4   4   2        151.99        163.55         1.46 o
  -3   4   2       8318.66       8559.57        14.53 o
  -2   4   2        427.93        442.85         1.66 o
  -1   4   2       4778.47       4812.55         8.86 o
   0   4   2       3820.10       3672.54        10.44 o
  -5   5   2       1744.00       1759.75         6.16 o
  -4   5   2       1382.05       1524.31         4.45 o
  -3   5   2       2746.55       3002.77         5.97 o
  -2   5   2       1202.49       1229.25         3.04 o
  -1   5   2        335.15        398.88         1.54 o
   0   5   2        517.64        446.76         2.66 o
  -6   6   2        157.38        142.08         2.68 o
  -5   6   2       2821.77       2744.53         7.23 o
  -4   6   2       6140.54       6079.09        12.86 o
  -3   6   2          1.47          4.22         0.78 o
  -2   6   2       2065.98       2022.22         5.53 o
  -1   6   2        906.03        807.80         3.45 o
   0   6   2        153.26        138.94         2.72 o
  -7   7   2      24138.29      23755.03        84.37 o
  -6   7   2       2427.13       2473.51         8.81 o
  -5   7   2        725.04        664.57         3.65 o
  -4   7   2       1318.28       1302.27         5.21 o
  -3   7   2       3218.97       3028.28         9.78 o
  -2   7   2        380.32        327.57         2.82 o
  -1   7   2       4003.44       4032.32        13.31 o
   0   7   2      22739.95      22839.08        89.07 o
  -8   8   2       2578.54       2478.25        14.35 o
  -7   8   2        434.78        438.72         3.67 o
  -6   8   2       2700.27       2679.63        10.20 o
  -5   8   2       4410.93       4411.61        14.77 o
  -4   8   2        211.14        235.37         2.83 o
  -3   8   2       4524.43       4415.93        15.31 o
  -2   8   2       4062.56       3965.22        13.93 o
  -1   8   2       1018.42       1026.38         6.16 o
   0   8   2       3255.51       3248.84        19.06 o
  -9   9   2        302.19        332.03         6.08 o
  -8   9   2       1217.64       1214.93         7.45 o
  -7   9   2        252.46        260.85         3.44 o
  -6   9   2        539.62        530.32         5.02 o
  -5   9   2        888.44        904.66         6.53 o
  -4   9   2       1643.22       1636.31         8.30 o
  -3   9   2         24.62         33.95         2.48 o
  -2   9   2       1915.24       1833.33         9.54 o
  -1   9   2        949.22        965.76         7.17 o
   0   9   2        461.21        460.19         7.38 o
 -10  10   2       1389.77       1374.40        13.80 o
  -9  10   2       1918.82       1897.02        11.02 o
  -8  10   2         42.97         51.16         2.92 o
  -7  10   2        418.91        387.73         4.61 o
  -6  10   2       1080.98       1093.81         7.42 o
  -5  10   2        143.89        146.82         3.26 o
  -4  10   2       2472.08       2419.56        12.08 o
  -3  10   2         28.08         27.19         2.63 o
  -2  10   2          1.32         -1.15         2.68 o
  -1  10   2        747.42        750.77         6.66 o
   0  10   2        136.39        152.14         5.50 o
 -11  11   2       2424.93       2444.14        24.05 o
 -10  11   2        118.17         99.71         4.24 o
  -9  11   2        319.46        309.43         5.17 o
  -8  11   2          4.71          3.70         2.95 o
  -7  11   2         36.61         39.16         3.07 o
  -6  11   2       1217.53       1193.07         9.43 o
  -5  11   2       1394.90       1357.71         9.41 o
  -4  11   2        262.53        275.67         4.61 o
  -3  11   2        173.71        206.87         4.09 o
  -2  11   2        379.55        361.02         5.61 o
  -1  11   2         37.88         34.75         3.28 o
   0  11   2        855.59        831.39        11.72 o
 -12  12   2         88.10         88.38         7.63 o
 -11  12   2       1216.06       1199.47        11.43 o
 -10  12   2        598.80        599.29         7.91 o
  -9  12   2         26.05         28.68         3.79 o
  -8  12   2       1219.84       1196.18         9.94 o
  -7  12   2        731.56        734.79         8.03 o
  -6  12   2          1.08          2.20         3.43 o
  -5  12   2       1313.42       1318.85        10.51 o
  -4  12   2       2132.73       2150.69        13.49 o
  -3  12   2        538.29        504.23         6.82 o
  -2  12   2        228.55        245.86         5.38 o
  -1  12   2        431.21        444.48         6.87 o
   0  12   2         65.46         70.66         6.46 o
 -13  13   2        188.72        181.56         9.92 o
 -12  13   2         75.01         85.76         5.79 o
 -11  13   2          3.39          8.30         4.51 o
 -10  13   2        867.81        875.64        11.19 o
  -9  13   2        927.72        950.42        10.17 o
  -8  13   2          8.41          4.49         3.80 o
  -7  13   2        498.16        473.33         6.87 o
  -6  13   2        543.34        547.07         7.30 o
  -5  13   2          1.09          3.18         3.72 o
  -4  13   2       1334.62       1415.25        12.84 o
  -3  13   2       1220.71       1186.29        10.94 o
  -2  13   2         84.24         82.07         4.50 o
  -1  13   2         52.60         55.02         4.70 o
   0  13   2         81.96         98.65         7.63 o
 -14  14   2        325.16        374.13        16.86 o
 -13  14   2          0.09         -0.85         5.77 o
 -12  14   2        104.57        102.41         6.09 o
 -11  14   2        229.90        206.61         6.65 o
 -10  14   2        281.36        310.66         7.20 o
  -9  14   2        516.24        531.23         8.52 o
  -8  14   2        329.03        343.52         7.13 o
  -7  14   2          2.38          9.12         4.31 o
  -6  14   2        557.42        535.97         7.66 o
  -5  14   2        854.85        880.34        10.13 o
  -4  14   2         23.11         27.97         4.49 o
  -3  14   2        149.22        134.53         5.44 o
  -2  14   2         87.74         80.58         5.80 o
  -1  14   2          1.76          4.01         4.88 o
   0  14   2        815.94        882.94        20.19 o
 -13  15   2        268.59        302.54        22.32 o
 -12  15   2         26.37         30.48         6.16 o
 -11  15   2        101.26        109.70         6.17 o
 -10  15   2        672.63        668.74         9.90 o
  -9  15   2         66.79         59.40         5.18 o
  -8  15   2         25.28         26.52         4.80 o
  -7  15   2          9.78         19.22         4.57 o
  -6  15   2         21.85         16.97         4.87 o
  -5  15   2        641.91        648.48         9.31 o
  -4  15   2        199.51        198.43         6.23 o
  -3  15   2         13.13         13.58         5.42 o
  -2  15   2        438.39        431.13        20.70 o
 -11  16   2         10.62          1.96        12.88 o
 -10  16   2        438.48        439.85        14.63 o
  -9  16   2        201.81        214.95         7.51 o
  -8  16   2          0.72          1.24         4.95 o
  -7  16   2        164.46        186.31         6.85 o
  -6  16   2        282.49        261.27         9.87 o
  -5  16   2         50.02         71.92        18.70 o
  -1   2   3       2634.27       2753.00         5.27 o
  -2   3   3      20554.02      21386.93        34.34 o
  -1   3   3       2212.14       2265.39         4.75 o
  -3   4   3       4821.12       5023.48         9.01 o
  -2   4   3       8601.87       8775.70        15.09 o
  -1   4   3       2508.15       2633.04         5.45 o
  -4   5   3        881.59        797.33         2.79 o
  -3   5   3       6668.09       7133.82        12.69 o
  -2   5   3        431.35        429.67         2.53 o
  -1   5   3       3364.03       3421.37         7.14 o
  -5   6   3         58.14         65.32         1.27 o
  -4   6   3       1692.87       1751.89         5.11 o
  -3   6   3         17.12         11.61         0.90 o
  -2   6   3       1349.85       1313.62         4.54 o
  -1   6   3       2362.54       2352.59         7.45 o
  -6   7   3        638.32        669.62         3.68 o
  -5   7   3        815.85        767.80         4.06 o
  -4   7   3         33.51         40.95         1.49 o
  -3   7   3        111.03        125.19         1.86 o
  -2   7   3         73.26         73.97         1.85 o
  -1   7   3        105.45        106.06         2.20 o
  -7   8   3         74.77         84.28         2.20 o
  -6   8   3        635.35        688.76         4.80 o
  -5   8   3        671.01        668.34         4.40 o
  -4   8   3         68.42         64.31         2.07 o
  -3   8   3        173.08        198.74         2.94 o
  -2   8   3        901.63        912.39         5.63 o
  -1   8   3        173.77        165.36         2.91 o
  -8   9   3        313.96        307.53         3.88 o
  -7   9   3        528.43        512.21         4.45 o
  -6   9   3       1216.68       1238.33         7.26 o
  -5   9   3        135.62        146.46         3.21 o
  -4   9   3        337.25        338.69         3.97 o
  -3   9   3        570.40        570.24         4.92 o
  -2   9   3          2.68          3.00         2.37 o
  -1   9   3          7.95          7.99         2.41 o
  -9  10   3        629.90        633.95         7.17 o
  -8  10   3        255.04        279.72         4.75 o
  -7  10   3          5.81          6.07         2.67 o
  -6  10   3        742.19        722.27         6.14 o
  -5  10   3        108.27        101.43         3.08 o
  -4  10   3        491.20        508.70         5.22 o
  -3  10   3          3.56          3.71         2.55 o
  -2  10   3         24.51         30.70         2.89 o
  -1  10   3         73.73         77.96         3.24 o
 -10  11   3         62.73         62.11         4.03 o
  -9  11   3         36.78         41.09         3.78 o
  -8  11   3        386.02        390.82         5.67 o
  -7  11   3          3.82          3.56         3.14 o
  -6  11   3       1004.04       1036.84         8.18 o
  -5  11   3         32.52         36.30         3.04 o
  -4  11   3          1.23          2.66         2.92 o
  -3  11   3         74.73         74.24         3.51 o
  -2  11   3        429.60        425.73         5.60 o
  -1  11   3         35.36         43.35         3.35 o
 -11  12   3         49.49         64.63         5.03 o
 -10  12   3         20.56         23.50         4.08 o
  -9  12   3         28.66         30.15         3.84 o
  -8  12   3        443.27        422.77         6.36 o
  -7  12   3         17.68         25.28         3.44 o
  -6  12   3        546.01        553.98         7.03 o
  -5  12   3         26.73         32.21         3.61 o
  -4  12   3         19.14         13.76         3.49 o
  -3  12   3        717.28        724.05         7.83 o
  -2  12   3          1.11          4.70         3.42 o
  -1  12   3          1.37          9.98         3.94 o
 -12  13   3        240.37        243.85         8.05 o
 -11  13   3         62.36         79.64         6.39 o
 -10  13   3         41.62         42.23         4.71 o
  -9  13   3         40.94         31.93         4.37 o
  -8  13   3        140.54        143.18         4.86 o
  -7  13   3         34.21         28.79         3.83 o
  -6  13   3         48.25         47.25         4.06 o
  -5  13   3        364.57        341.29         6.25 o
  -4  13   3        756.35        717.68         8.57 o
  -3  13   3         45.07         47.83         4.31 o
  -2  13   3        224.86        241.20         5.79 o
  -1  13   3          4.32          5.94         4.24 o
 -13  14   3         17.04         10.07         6.01 o
 -12  14   3         96.66         98.32         6.47 o
 -11  14   3          6.93          3.07         5.11 o
 -10  14   3         11.49          5.87         4.71 o
  -9  14   3        392.43        355.12         7.33 o
  -8  14   3         28.44         25.22         4.49 o
  -7  14   3         24.71         25.62         4.34 o
  -6  14   3         15.79         10.93         4.38 o
  -5  14   3         68.25         74.06         4.89 o
  -4  14   3          0.21          5.67         4.24 o
  -3  14   3         10.62         11.17         4.69 o
  -2  14   3         67.75         65.12         5.24 o
  -1  14   3          0.74          7.10         4.84 o
 -13  15   3          1.04        -16.61        16.61 o
 -12  15   3        115.14        121.02         6.80 o
 -11  15   3         33.34         39.74         5.39 o
 -10  15   3          0.52          2.61         5.04 o
  -9  15   3         49.63         42.66         5.23 o
  -8  15   3          6.63          8.30         4.62 o
  -7  15   3          1.85         -0.77         4.77 o
  -6  15   3         53.87         57.28         4.98 o
  -5  15   3         75.75         80.65         5.40 o
  -4  15   3         31.44         27.34         4.88 o
  -3  15   3          1.07          6.54         5.09 o
  -2  15   3         16.58         11.46        24.67 o
 -10  16   3        106.09        143.90        16.78 o
  -9  16   3         34.40         29.25         6.45 o
  -8  16   3         52.88         56.34         5.60 o
  -7  16   3         67.99         67.31         6.39 o
  -6  16   3          0.48         -7.17        11.73 o
   0   0   4      70871.34      74639.36       296.78 o
  -1   1   4       9875.06      10375.97        25.40 o
   0   1   4       5067.89       5338.84        13.67 o
  -2   2   4       1601.19       1413.43         4.40 o
  -1   2   4        171.63        266.40         1.35 o
   0   2   4          5.73         27.32         0.87 o
  -3   3   4        276.97        202.10         1.48 o
  -2   3   4      16991.34      16440.96        27.06 o
  -1   3   4       3266.93       3004.23         5.92 o
   0   3   4         80.43         67.59         1.10 o
  -4   4   4      29812.25      28725.28        64.93 o
  -3   4   4       6262.79       5821.62        10.30 o
  -2   4   4       1811.14       2236.09         4.65 o
  -1   4   4       1638.65       1515.71         3.61 o
   0   4   4       7601.93       7332.56        18.72 o
  -5   5   4       6071.62       5612.23        17.74 o
  -4   5   4       9383.12      10154.54        19.22 o
  -3   5   4       9047.52       8770.02        16.62 o
  -2   5   4       2278.60       2136.56         5.13 o
  -1   5   4       4976.71       5176.53        11.55 o
   0   5   4       7694.26       7143.02        24.75 o
  -6   6   4        809.31        772.97         5.73 o
  -5   6   4       2070.40       1930.58         6.42 o
  -4   6   4       6322.78       6068.51        14.64 o
  -3   6   4       5717.09       6211.01        14.89 o
  -2   6   4       6691.68       6371.75        16.66 o
  -1   6   4       1344.76       1222.77         5.18 o
   0   6   4          8.74         17.46         2.20 o
  -7   7   4       4387.08       4164.50        19.44 o
  -6   7   4        112.48        108.01         2.02 o
  -5   7   4        924.30        978.96         4.84 o
  -4   7   4         75.09         65.72         1.76 o
  -3   7   4        444.04        542.12         3.56 o
  -2   7   4        396.47        401.49         3.38 o
  -1   7   4       1784.50       1618.35         7.17 o
   0   7   4       6789.21       6579.76        28.76 o
  -8   8   4        164.98        201.25         4.67 o
  -7   8   4        109.92        139.60         2.51 o
  -6   8   4        725.38        668.84         4.87 o
  -5   8   4       2272.79       2113.06         8.63 o
  -4   8   4        222.58        226.67         2.85 o
  -3   8   4       5029.29       4905.69        17.02 o
  -2   8   4       1156.26       1087.51         7.34 o
  -1   8   4        302.26        364.29         3.95 o
   0   8   4         14.94         20.87         3.28 o
  -9   9   4        826.36        785.97        10.29 o
  -8   9   4       1334.43       1303.60         8.46 o
  -7   9   4       1675.33       1608.09         8.38 o
  -6   9   4        987.59       1092.98         7.02 o
  -5   9   4       1748.21       1673.99         8.87 o
  -4   9   4         80.05         76.57         2.71 o
  -3   9   4       4299.71       4219.48        16.62 o
  -2   9   4       2401.04       2310.53        10.95 o
  -1   9   4       1030.90       1025.22         7.54 o
   0   9   4         20.72         23.90         3.61 o
 -10  10   4          1.23          0.27         4.77 o
  -9  10   4       1675.83       1683.43        11.50 o
  -8  10   4       1701.82       1651.94        10.98 o
  -7  10   4       2567.97       2551.16        12.87 o
  -6  10   4       1171.10       1123.87         7.95 o
  -5  10   4        448.23        486.49         5.13 o
  -4  10   4       2469.61       2399.32        12.20 o
  -3  10   4       2054.46       2050.00        11.16 o
  -2  10   4       3537.52       3474.46        16.15 o
  -1  10   4       1285.50       1313.29         8.79 o
   0  10   4        640.31        629.98         9.10 o
 -11  11   4        512.44        472.96        11.14 o
 -10  11   4       1137.41       1117.39        10.53 o
  -9  11   4        853.64        843.40         8.69 o
  -8  11   4        507.78        561.99         7.26 o
  -7  11   4        320.05        300.77         5.04 o
  -6  11   4        697.86        723.26         6.63 o
  -5  11   4        282.65        289.11         4.81 o
  -4  11   4       1875.40       1811.04        11.33 o
  -3  11   4       1684.01       1740.20        11.17 o
  -2  11   4         74.81         75.21         3.47 o
  -1  11   4         81.60         89.81         3.67 o
   0  11   4        121.40        128.72         6.35 o
 -12  12   4        844.82        786.83        20.50 o
 -11  12   4       1117.14       1209.24        12.89 o
 -10  12   4          0.87          2.24         4.42 o
  -9  12   4        277.81        245.43         5.75 o
  -8  12   4        574.12        587.92         7.44 o
  -7  12   4         44.33         49.76         3.79 o
  -6  12   4         65.17         74.63         3.69 o
  -5  12   4        148.23        165.67         4.45 o
  -4  12   4        513.88        530.20         6.56 o
  -3  12   4        465.53        453.70         6.40 o
  -2  12   4        335.26        347.24         5.72 o
  -1  12   4        512.40        550.20         7.21 o
   0  12   4        359.09        329.44         8.72 o
 -13  13   4        161.94        182.70        10.68 o
 -12  13   4        135.07        135.55         6.76 o
 -11  13   4        598.95        621.63         9.31 o
 -10  13   4        728.12        722.50        10.47 o
  -9  13   4          3.28          5.96         4.42 o
  -8  13   4        141.40        125.19         4.94 o
  -7  13   4        152.96        187.95         5.22 o
  -6  13   4        281.02        294.95         6.12 o
  -5  13   4        437.82        413.23         7.23 o
  -4  13   4        504.48        543.98         7.27 o
  -3  13   4        212.82        247.07         5.58 o
  -2  13   4        229.26        236.34         5.80 o
  -1  13   4         66.27         80.94         4.88 o
   0  13   4        201.18        201.87         8.56 o
 -13  14   4        176.13        142.21         7.22 o
 -12  14   4        489.45        486.91        10.59 o
 -11  14   4         26.39         36.54         5.03 o
 -10  14   4         62.09         47.85         5.24 o
  -9  14   4         14.19         19.97         5.07 o
  -8  14   4        382.67        374.31         7.65 o
  -7  14   4       1564.10       1538.32        13.34 o
  -6  14   4        616.25        636.24         8.84 o
  -5  14   4         39.21         52.01         5.43 o
  -4  14   4        100.64         93.50         5.00 o
  -3  14   4        328.33        367.68         7.20 o
  -2  14   4        188.53        227.97         6.70 o
  -1  14   4        384.18        350.98         7.58 o
   0  14   4        474.96        514.91        41.17 o
 -12  15   4        354.91        339.41         9.56 o
 -11  15   4         74.64         88.16         6.00 o
 -10  15   4        186.10        200.65         7.04 o
  -9  15   4        324.97        295.84         7.48 o
  -8  15   4        422.47        437.40         8.42 o
  -7  15   4        343.47        367.61         7.63 o
  -6  15   4        382.34        349.19         7.58 o
  -5  15   4        460.15        471.19         9.29 o
  -4  15   4          3.48          8.00         5.09 o
  -3  15   4        463.86        462.89        13.93 o
 -10  16   4        242.12        256.66        17.28 o
  -9  16   4         44.66         51.59         8.78 o
  -8  16   4        272.38        282.94        16.53 o
  -7  16   4         15.04         19.35        10.39 o
  -6  16   4         15.69         14.84        19.37 o
  -1   2   5        759.37        789.65         2.16 o
  -2   3   5         79.75         75.38         0.77 o
  -1   3   5       1342.40       1332.31         3.12 o
  -3   4   5        316.22        338.34         2.71 o
  -2   4   5         87.71         89.95         2.78 o
  -1   4   5       2477.15       2716.46         6.55 o
  -4   5   5         91.08         80.32         1.35 o
  -3   5   5       1779.48       1889.61         5.10 o
  -2   5   5       1217.39       1311.05         4.14 o
  -1   5   5       3471.89       3383.81         9.16 o
  -5   6   5       3210.00       3347.77        10.56 o
  -4   6   5       5020.50       5165.74        13.86 o
  -3   6   5       1678.38       1715.42         6.40 o
  -2   6   5       1626.72       1647.10         6.22 o
  -1   6   5        138.64        122.36         2.05 o
  -6   7   5        229.34        242.20         2.74 o
  -5   7   5        115.14         93.62         2.04 o
  -4   7   5        126.01        122.92         2.17 o
  -3   7   5         28.43         33.17         1.73 o
  -2   7   5         77.21         93.11         2.14 o
  -1   7   5          9.42         13.26         1.86 o
  -7   8   5        283.10        251.60         3.32 o
  -6   8   5        127.55        134.28         3.10 o
  -5   8   5        731.63        721.37         5.16 o
  -4   8   5       1083.69       1049.32         6.12 o
  -3   8   5         54.36         50.52         2.23 o
  -2   8   5        383.29        385.08         4.03 o
  -1   8   5        111.69        100.60         2.67 o
  -8   9   5         67.47         58.55         2.71 o
  -7   9   5          0.57          4.02         2.22 o
  -6   9   5        126.19        132.77         2.98 o
  -5   9   5        845.99        838.91         6.19 o
  -4   9   5       1528.86       1488.49         9.07 o
  -3   9   5       2548.44       2552.72        11.82 o
  -2   9   5        333.85        332.19         4.29 o
  -1   9   5         12.73         17.78         2.60 o
  -9  10   5        299.22        281.32         5.22 o
  -8  10   5          5.12          3.73         3.20 o
  -7  10   5          0.22          4.74         2.76 o
  -6  10   5         10.22          8.50         2.71 o
  -5  10   5         54.16         58.29         2.97 o
  -4  10   5         68.36         79.06         3.14 o
  -3  10   5         76.77         95.09         3.30 o
  -2  10   5        184.32        181.71         4.05 o
  -1  10   5         34.69         42.98         3.11 o
 -10  11   5         40.96         44.62         4.35 o
  -9  11   5        529.14        522.43         7.54 o
  -8  11   5         20.54         20.70         3.56 o
  -7  11   5          0.34         -2.90         3.01 o
  -6  11   5         11.69         14.42         3.01 o
  -5  11   5        692.07        701.28         7.18 o
  -4  11   5        105.23        101.42         3.68 o
  -3  11   5        241.69        249.48         4.85 o
  -2  11   5         14.70         11.99         3.27 o
  -1  11   5         99.79        102.91         3.92 o
 -11  12   5         73.40         73.19         6.02 o
 -10  12   5         93.02         99.80         4.94 o
  -9  12   5        270.50        285.85         6.36 o
  -8  12   5         42.80         43.38         4.13 o
  -7  12   5         81.95         83.76         3.83 o
  -6  12   5        517.21        522.84         6.56 o
  -5  12   5          0.97         -0.71         3.43 o
  -4  12   5          8.74         12.92         3.65 o
  -3  12   5         32.24         30.72         3.74 o
  -2  12   5        113.00        114.38         4.21 o
  -1  12   5        322.49        321.58         6.22 o
 -12  13   5         63.49         75.28         6.00 o
 -11  13   5        256.81        253.22         7.35 o
 -10  13   5         34.08         39.20         5.24 o
  -9  13   5        465.59        473.01         8.52 o
  -8  13   5          4.27          7.16         4.10 o
  -7  13   5         34.30         42.30         4.27 o
  -6  13   5        130.72        116.97         4.65 o
  -5  13   5          9.80         13.84         3.95 o
  -4  13   5          1.30         -3.97         3.97 o
  -3  13   5          3.88         14.03         4.08 o
  -2  13   5         57.17         68.50         4.60 o
  -1  13   5        228.71        223.19         6.01 o
 -13  14   5         17.29         10.68         6.40 o
 -12  14   5         62.29         56.10         6.52 o
 -11  14   5          2.55          5.66         5.55 o
 -10  14   5         25.41         27.72         5.41 o
  -9  14   5         65.47         69.39         5.30 o
  -8  14   5        114.34        125.61         5.70 o
  -7  14   5          0.07          0.38         4.62 o
  -6  14   5         68.19         69.43         5.14 o
  -5  14   5         11.45          6.66         4.69 o
  -4  14   5          3.71          2.50         4.44 o
  -3  14   5         27.32         19.34         4.57 o
  -2  14   5         34.53         30.54         5.00 o
  -1  14   5         44.63         50.82         5.33 o
 -12  15   5          5.31         14.29         8.40 o
 -11  15   5         68.33         65.39         6.97 o
 -10  15   5          0.84         -0.30         5.84 o
  -9  15   5          7.28          3.55         5.30 o
  -8  15   5         12.19         10.53         4.99 o
  -7  15   5          0.02          5.12         4.94 o
  -6  15   5          1.08          2.70         4.79 o
  -5  15   5          4.63          7.46         4.89 o
  -4  15   5          0.04          0.28         5.35 o
  -3  15   5          0.25         -8.30         9.26 o
  -8  16   5         43.67         64.37        13.77 o
  -7  16   5         14.57         -5.54        15.68 o
   0   0   6       4762.83       4503.51        20.42 o
  -1   1   6      10217.50      10155.68        24.57 o
   0   1   6        790.49        960.40         3.48 o
  -2   2   6      11677.55      11971.21        28.73 o
  -1   2   6          4.25         12.13         0.64 o
   0   2   6       6728.78       6914.15        17.52 o
  -3   3   6        568.08        679.77         5.41 o
  -2   3   6      14697.36      15075.92        25.14 o
  -1   3   6      15416.85      15509.87        25.97 o
   0   3   6       8925.15       9104.01        23.09 o
  -4   4   6       2646.92       2573.35         9.19 o
  -3   4   6       8109.88       8304.59        16.21 o
  -2   4   6        958.65       1040.32         3.09 o
  -1   4   6       4948.11       4942.49        11.14 o
   0   4   6       2067.00       2057.83         8.91 o
  -5   5   6       1141.76       1113.42         6.95 o
  -4   5   6        832.66        857.32         3.63 o
  -3   5   6        695.74        746.04         3.29 o
  -2   5   6       4322.43       4241.25        11.38 o
  -1   5   6          0.34          6.29         1.33 o
   0   5   6        786.95        772.47         6.07 o
  -6   6   6        109.23        104.09         2.92 o
  -5   6   6        328.67        321.32         2.92 o
  -4   6   6       8769.00       8633.40        23.92 o
  -3   6   6         24.83         15.86         1.44 o
  -2   6   6       1437.14       1393.06         6.30 o
  -1   6   6        880.13        822.15         4.75 o
   0   6   6        362.87        329.00         4.82 o
  -7   7   6       4906.58       4876.95        24.84 o
  -6   7   6        672.52        651.84         4.49 o
  -5   7   6       1258.22       1201.73         6.02 o
  -4   7   6        756.38        756.67         4.80 o
  -3   7   6       5892.90       5621.77        18.38 o
  -2   7   6       1201.13       1129.99         6.21 o
  -1   7   6        711.16        724.51         5.06 o
   0   7   6       5601.79       5691.37        28.23 o
  -8   8   6        655.58        589.24         7.42 o
  -7   8   6        654.14        625.00         5.14 o
  -6   8   6        390.30        393.85         4.02 o
  -5   8   6       5779.81       5779.44        19.87 o
  -4   8   6         61.16         95.98         2.65 o
  -3   8   6       2833.14       2844.31        11.96 o
  -2   8   6       1113.46       1158.99         6.91 o
  -1   8   6       1727.54       1668.34         8.77 o
   0   8   6        100.09         92.34         4.04 o
  -9   9   6        264.08        308.97         6.45 o
  -8   9   6        671.57        680.22         6.44 o
  -7   9   6         13.02         12.37         2.50 o
  -6   9   6        257.97        250.22         3.84 o
  -5   9   6        819.29        863.89         6.53 o
  -4   9   6       2234.60       2254.93        11.22 o
  -3   9   6         17.65         16.70         2.45 o
  -2   9   6        105.75        110.89         3.23 o
  -1   9   6       1152.03       1119.82         7.69 o
   0   9   6        226.96        216.65         5.71 o
 -10  10   6        659.42        635.66        10.61 o
  -9  10   6       3945.03       3885.85        20.96 o
  -8  10   6         70.80         88.75         3.68 o
  -7  10   6          2.11          9.18         2.81 o
  -6  10   6       1146.82       1154.01         8.99 o
  -5  10   6        267.85        277.60         5.03 o
  -4  10   6        888.42        887.47         7.12 o
  -3  10   6        181.48        182.61         4.05 o
  -2  10   6         26.68         20.78         3.08 o
  -1  10   6       1057.38       1029.64         8.11 o
   0  10   6        993.92       1035.64        14.53 o
 -11  11   6       2498.46       2481.40        26.90 o
 -10  11   6        479.18        436.30         7.37 o
  -9  11   6        135.52        149.70         4.96 o
  -8  11   6        287.49        290.24         5.50 o
  -7  11   6         14.06         14.17         3.27 o
  -6  11   6       1831.85       1821.63        12.00 o
  -5  11   6       2639.94       2561.72        13.96 o
  -4  11   6        446.59        440.50         5.88 o
  -3  11   6        175.81        189.75         4.50 o
  -2  11   6       1060.08       1069.14         9.12 o
  -1  11   6        169.04        164.03         4.69 o
   0  11   6        920.69        918.29        12.30 o
 -12  12   6         47.32         44.31         8.79 o
 -11  12   6        643.30        624.62        10.49 o
 -10  12   6        860.79        833.25        11.47 o
  -9  12   6         23.66         27.45         4.45 o
  -8  12   6        847.32        836.31         8.72 o
  -7  12   6       1726.25       1665.67        12.02 o
  -6  12   6          2.49          2.19         3.56 o
  -5  12   6        743.37        724.61         7.94 o
  -4  12   6       1681.49       1707.91        12.54 o
  -3  12   6        265.74        248.51         5.42 o
  -2  12   6        323.01        332.78         5.75 o
  -1  12   6        877.29        911.26         9.49 o
   0  12   6        150.37        162.35         7.77 o
 -13  13   6        130.98        118.34        11.10 o
 -12  13   6        149.20        139.81         7.14 o
 -11  13   6         13.72         15.15         5.58 o
 -10  13   6        473.26        475.89         8.98 o
  -9  13   6        672.20        686.34        11.24 o
  -8  13   6          1.16         -2.57         4.51 o
  -7  13   6        197.98        169.02         5.45 o
  -6  13   6        622.49        630.96         7.69 o
  -5  13   6          2.41          4.91         3.97 o
  -4  13   6        534.78        560.78         8.64 o
  -3  13   6       1017.11        998.53         9.91 o
  -2  13   6        266.46        252.47         6.12 o
  -1  13   6         42.53         60.66         4.91 o
   0  13   6        203.36        218.78         9.16 o
 -13  14   6         32.78         38.70         8.55 o
 -12  14   6         99.77         92.44         7.27 o
 -11  14   6        207.36        182.07         7.21 o
 -10  14   6        105.26        119.69         6.10 o
  -9  14   6         94.57        105.27         5.76 o
  -8  14   6        112.04        133.10         5.98 o
  -7  14   6          1.37          5.29         4.69 o
  -6  14   6         17.52         10.86         4.55 o
  -5  14   6        335.90        368.46         7.26 o
  -4  14   6          7.23          7.26         4.40 o
  -3  14   6         58.39         56.12         4.97 o
  -2  14   6        116.00        107.13         5.78 o
  -1  14   6          4.34         16.10         6.60 o
 -12  15   6         22.73         14.00        24.79 o
 -11  15   6         25.51         21.92         6.20 o
 -10  15   6        428.28        422.11         9.59 o
  -9  15   6         23.82         22.33         5.49 o
  -8  15   6          2.68          6.42         5.14 o
  -7  15   6         21.41         22.25         5.08 o
  -6  15   6          1.59         11.03         5.18 o
  -5  15   6        327.20        343.25         9.04 o
  -4  15   6        108.54        122.04         6.00 o
  -1   2   7       1510.02       1539.64         3.66 o
  -2   3   7       3941.90       4056.96         8.51 o
  -1   3   7          0.18          1.92         0.69 o
  -3   4   7        857.50        853.40         3.26 o
  -2   4   7       1039.04       1058.10         3.84 o
  -1   4   7        509.53        518.09         2.90 o
  -4   5   7       3281.15       3142.20        10.15 o
  -3   5   7          0.67          3.40         1.28 o
  -2   5   7       1145.08       1100.40         5.04 o
  -1   5   7        500.45        530.94         3.67 o
  -5   6   7         24.10         25.67         1.80 o
  -4   6   7       1213.05       1189.23         6.66 o
  -3   6   7        282.16        276.27         3.14 o
  -2   6   7       3259.93       3310.23        11.65 o
  -1   6   7       1397.04       1363.26         6.71 o
  -6   7   7        219.14        204.35         3.76 o
  -5   7   7        197.46        190.29         2.98 o
  -4   7   7         48.38         55.75         2.17 o
  -3   7   7        458.38        432.68         3.96 o
  -2   7   7         34.73         39.43         2.14 o
  -1   7   7       1315.38       1313.81         7.37 o
  -7   8   7        150.00        150.29         3.10 o
  -6   8   7        343.48        321.61         3.96 o
  -5   8   7         39.53         43.21         2.43 o
  -4   8   7        831.21        787.00         5.69 o
  -3   8   7         80.90         90.21         2.81 o
  -2   8   7        227.44        219.24         3.53 o
  -1   8   7        335.79        321.28         3.95 o
  -8   9   7          4.18          3.47         2.93 o
  -7   9   7         48.80         60.31         3.42 o
  -6   9   7       1085.77       1064.11         7.88 o
  -5   9   7        805.78        826.84         6.61 o
  -4   9   7        475.56        461.46         4.86 o
  -3   9   7        210.00        224.80         4.09 o
  -2   9   7        156.46        159.22         3.60 o
  -1   9   7        236.33        244.53         4.23 o
  -9  10   7         14.40         14.06         3.37 o
  -8  10   7          3.71          6.87         3.15 o
  -7  10   7          9.21         15.03         3.02 o
  -6  10   7         92.83         90.44         3.54 o
  -5  10   7        253.98        245.24         4.59 o
  -4  10   7         18.00         14.59         2.96 o
  -3  10   7         41.85         38.13         3.03 o
  -2  10   7        145.66        139.38         3.89 o
  -1  10   7        150.35        148.19         4.08 o
 -10  11   7         47.26         54.43         4.57 o
  -9  11   7         18.44         23.34         4.17 o
  -8  11   7        243.32        249.06         5.36 o
  -7  11   7        116.24        123.27         4.09 o
  -6  11   7        697.77        718.81         7.41 o
  -5  11   7          3.63          7.48         3.34 o
  -4  11   7         20.61         25.30         3.46 o
  -3  11   7          8.79         10.93         3.37 o
  -2  11   7        744.99        759.30         7.56 o
  -1  11   7         27.49         18.87         3.59 o
 -11  12   7        188.97        200.39         7.26 o
 -10  12   7         49.47         39.00         5.03 o
  -9  12   7         17.67         21.18         4.27 o
  -8  12   7        190.55        173.64         5.02 o
  -7  12   7          6.48          9.40         3.77 o
  -6  12   7        343.13        367.25         6.46 o
  -5  12   7         47.01         61.73         4.12 o
  -4  12   7          0.02          0.81         3.71 o
  -3  12   7        274.73        267.20         5.61 o
  -2  12   7          0.81          7.36         3.69 o
  -1  12   7         16.84         16.53         4.19 o
 -12  13   7        150.07        152.20         8.60 o
 -11  13   7         20.85         11.26         5.59 o
 -10  13   7          0.09          8.12         5.29 o
  -9  13   7          2.53          0.46         4.92 o
  -8  13   7         17.44         22.89         4.43 o
  -7  13   7         61.44         70.12         4.43 o
  -6  13   7          3.91          6.20         4.02 o
  -5  13   7        164.56        167.59         5.40 o
  -4  13   7        421.81        406.37         6.99 o
  -3  13   7         32.67         42.89         4.28 o
  -2  13   7        242.14        257.29         6.23 o
  -1  13   7          2.46          8.72         4.46 o
 -13  14   7         59.61        103.38        27.97 o
 -12  14   7          2.34         -6.50         7.40 o
 -11  14   7         60.48         70.78         6.25 o
 -10  14   7         11.77         17.40         5.73 o
  -9  14   7          1.62          2.06         5.61 o
  -8  14   7         41.56         41.12         5.36 o
  -7  14   7          0.51          0.28         4.63 o
  -6  14   7        239.97        212.36         6.05 o
  -5  14   7        246.99        238.26         6.27 o
  -4  14   7         14.35         14.46         4.52 o
  -3  14   7         30.09         35.88         4.55 o
  -2  14   7          9.94          9.85         4.76 o
  -1  14   7         40.71         60.45        29.61 o
 -11  15   7         22.36         20.08        12.27 o
 -10  15   7         13.16         16.79         6.25 o
  -9  15   7         10.57         14.23         5.77 o
  -8  15   7         43.37         41.87         5.79 o
  -7  15   7         37.81         40.70         5.21 o
  -6  15   7          0.75         -2.01         5.14 o
  -5  15   7          2.15          7.04         4.92 o
  -4  15   7         86.45        110.08         9.13 o
   0   0   8       7099.38       6296.11        28.34 o
  -1   1   8        420.86        448.79         2.76 o
   0   1   8         77.14         94.90         1.31 o
  -2   2   8       5068.42       4902.77        15.15 o
  -1   2   8       5520.84       5262.17        11.34 o
   0   2   8       3312.92       3286.83        11.24 o
  -3   3   8       2683.00       2550.63        10.32 o
  -2   3   8       5264.15       5656.11        13.16 o
  -1   3   8         28.60         68.07         1.28 o
   0   3   8      14549.58      13893.27        49.66 o
  -4   4   8       4345.90       4429.40        18.98 o
  -3   4   8        211.38        199.18         2.08 o
  -2   4   8       4789.16       4561.22        12.92 o
  -1   4   8         20.28         46.50         1.62 o
   0   4   8          0.70         27.30         2.32 o
  -5   5   8        960.92        997.39         8.13 o
  -4   5   8       9299.38       9088.58        25.95 o
  -3   5   8        625.68        702.20         4.37 o
  -2   5   8        319.71        257.76         2.72 o
  -1   5   8      15259.94      14614.76        40.11 o
   0   5   8       5585.42       5785.41        26.24 o
  -6   6   8       1836.55       1693.27        13.78 o
  -5   6   8         11.48         20.65         1.92 o
  -4   6   8        622.88        660.97         5.30 o
  -3   6   8       5697.04       5581.92        17.99 o
  -2   6   8       3010.56       3036.12        11.39 o
  -1   6   8         77.26         70.68         2.19 o
   0   6   8        964.97        916.10         8.48 o
  -7   7   8        426.01        462.99         6.49 o
  -6   7   8       2234.37       2060.46        10.45 o
  -5   7   8       2985.70       2892.86        12.36 o
  -4   7   8         47.76         65.98         2.41 o
  -3   7   8        328.07        323.14         3.73 o
  -2   7   8       1795.55       1690.47         8.49 o
  -1   7   8         72.87         62.76         2.55 o
   0   7   8        476.70        441.61         6.50 o
  -8   8   8       1715.35       1738.68        15.25 o
  -7   8   8        443.18        451.18         4.95 o
  -6   8   8        141.79        154.86         3.51 o
  -5   8   8        249.60        264.44         3.80 o
  -4   8   8       1924.10       1855.19         9.76 o
  -3   8   8        767.72        778.03         5.93 o
  -2   8   8         37.97         29.13         2.49 o
  -1   8   8         92.52        111.57         3.01 o
   0   8   8        271.53        302.17         6.54 o
  -9   9   8       1092.73       1051.56        12.79 o
  -8   9   8        326.28        327.39         5.61 o
  -7   9   8        364.89        346.49         5.37 o
  -6   9   8       3481.37       3452.88        16.41 o
  -5   9   8        228.14        233.75         4.18 o
  -4   9   8        370.06        370.40         4.92 o
  -3   9   8       3546.93       3520.29        15.73 o
  -2   9   8        484.97        479.98         5.38 o
  -1   9   8         29.42         28.49         2.96 o
   0   9   8       1145.00       1118.39        11.97 o
 -10  10   8         30.76         30.61         5.91 o
  -9  10   8        193.80        194.28         4.80 o
  -8  10   8       4132.17       3953.87        20.36 o
  -7  10   8       1215.33       1187.17         9.26 o
  -6  10   8        328.54        311.62         5.10 o
  -5  10   8       1188.50       1250.63         9.51 o
  -4  10   8        638.22        596.60         6.40 o
  -3  10   8          4.28          5.55         2.91 o
  -2  10   8       4720.76       4746.18        20.82 o
  -1  10   8       1459.68       1435.99        10.22 o
   0  10   8        503.09        512.84         9.66 o
 -11  11   8          7.26         19.33         7.30 o
 -10  11   8        398.18        384.62         7.63 o
  -9  11   8        681.33        646.52         8.17 o
  -8  11   8         28.93         28.50         3.61 o
  -7  11   8       2182.92       2178.46        13.51 o
  -6  11   8        378.85        361.64         5.65 o
  -5  11   8         61.44         68.61         3.72 o
  -4  11   8       1862.16       1868.74        12.23 o
  -3  11   8        313.74        296.91         5.22 o
  -2  11   8         39.37         34.39         3.62 o
  -1  11   8        983.72       1018.61         9.31 o
   0  11   8        309.31        280.20         8.47 o
 -12  12   8        402.21        430.92        22.25 o
 -11  12   8        185.80        182.82         7.82 o
 -10  12   8        117.08        134.53         5.84 o
  -9  12   8        746.71        755.48         9.89 o
  -8  12   8        606.75        561.59         7.95 o
  -7  12   8         51.08         56.09         4.18 o
  -6  12   8        516.10        539.50         8.92 o
  -5  12   8         13.93          9.51         3.79 o
  -4  12   8         76.82         65.64         4.24 o
  -3  12   8        523.31        551.38         7.28 o
  -2  12   8        120.61        126.47         4.60 o
  -1  12   8         58.39         59.91         4.45 o
   0  12   8        994.22       1046.01        21.07 o
 -13  13   8        314.76        283.58        19.04 o
 -12  13   8          0.55         -2.39         6.95 o
 -11  13   8        792.08        841.03        13.46 o
 -10  13   8        135.00        107.54         6.24 o
  -9  13   8         49.46         64.55         5.33 o
  -8  13   8        304.44        304.58         6.77 o
  -7  13   8        202.88        209.12         6.03 o
  -6  13   8          4.72          6.48         4.20 o
  -5  13   8        117.11        115.03         5.02 o
  -4  13   8         10.17         12.94         4.31 o
  -3  13   8         29.09         31.24         4.45 o
  -2  13   8        655.71        698.86         9.10 o
  -1  13   8        133.14        128.67         5.71 o
   0  13   8         21.24         11.93         6.98 o
 -12  14   8        268.59        242.17        17.21 o
 -11  14   8         49.43         39.36         6.43 o
 -10  14   8        236.89        251.02         8.01 o
  -9  14   8         28.10         35.92         6.00 o
  -8  14   8         58.25         47.60         5.30 o
  -7  14   8       1112.75       1142.46        11.79 o
  -6  14   8        405.33        386.31         7.30 o
  -5  14   8         70.55         68.54         4.88 o
  -4  14   8        103.68        117.58         5.33 o
  -3  14   8        188.15        190.13         6.24 o
  -2  14   8         22.31         30.40         6.86 o
 -10  15   8         59.67         59.14        16.28 o
  -9  15   8        282.84        310.02        10.66 o
  -8  15   8        296.39        276.24         8.00 o
  -7  15   8          1.89          1.60         5.19 o
  -6  15   8        312.58        326.73         9.49 o
  -5  15   8        138.56        128.64        14.20 o
  -1   2   9       1577.16       1564.68         5.42 o
  -2   3   9         58.06         61.67         1.50 o
  -1   3   9       2751.84       2719.51         9.12 o
  -3   4   9       1702.72       1672.31         6.94 o
  -2   4   9       3643.89       3709.87        12.29 o
  -1   4   9       1056.65       1059.37         5.30 o
  -4   5   9       1243.24       1201.37         6.11 o
  -3   5   9        892.68        899.20         5.16 o
  -2   5   9        260.57        251.05         3.02 o
  -1   5   9       1426.39       1330.46         6.71 o
  -5   6   9        691.18        703.63         6.47 o
  -4   6   9        314.93        321.58         3.66 o
  -3   6   9          4.24          2.19         1.95 o
  -2   6   9       1237.54       1228.73         6.66 o
  -1   6   9          5.78          9.77         2.06 o
  -6   7   9        419.74        432.04         4.64 o
  -5   7   9        498.33        502.80         4.99 o
  -4   7   9        355.14        346.62         4.12 o
  -3   7   9         47.97         49.28         2.38 o
  -2   7   9          2.94          6.57         2.21 o
  -1   7   9         29.36         26.68         2.37 o
  -7   8   9        911.78        894.03         7.55 o
  -6   8   9        605.80        598.36         5.83 o
  -5   8   9        200.78        193.20         3.59 o
  -4   8   9        322.94        315.27         4.32 o
  -3   8   9        294.36        297.01         4.20 o
  -2   8   9         21.27         21.99         2.60 o
  -1   8   9        292.95        280.69         4.51 o
  -8   9   9        166.51        155.23         4.22 o
  -7   9   9        116.72        115.95         3.78 o
  -6   9   9        444.33        447.11         5.47 o
  -5   9   9        681.22        685.25         6.67 o
  -4   9   9         23.35         28.70         2.95 o
  -3   9   9        339.67        357.21         4.79 o
  -2   9   9        434.93        458.23         5.37 o
  -1   9   9          5.59          3.93         3.01 o
  -9  10   9        286.44        266.00         5.83 o
  -8  10   9         72.43         78.76         4.19 o
  -7  10   9        109.05        111.94         4.05 o
  -6  10   9        105.03        115.93         4.10 o
  -5  10   9        194.74        182.10         4.39 o
  -4  10   9         33.10         36.36         3.44 o
  -3  10   9         57.96         57.53         3.29 o
  -2  10   9         50.33         42.15         3.56 o
  -1  10   9         16.42         12.62         3.47 o
 -10  11   9         49.30         48.42         4.67 o
  -9  11   9        472.98        451.80         7.56 o
  -8  11   9          0.24          4.30         3.94 o
  -7  11   9          1.28          4.80         3.74 o
  -6  11   9          6.44          9.83         3.65 o
  -5  11   9        844.17        821.95         8.42 o
  -4  11   9        162.05        154.90         4.42 o
  -3  11   9        270.75        266.83         5.82 o
  -2  11   9          5.85         11.42         3.61 o
  -1  11   9        112.36        121.67         4.47 o
 -11  12   9         73.16         80.88         6.10 o
 -10  12   9          0.06         12.32         5.04 o
  -9  12   9        294.86        316.19         7.18 o
  -8  12   9         26.64         22.01         4.35 o
  -7  12   9         35.29         29.26         4.05 o
  -6  12   9         49.40         40.36         3.90 o
  -5  12   9          7.03          6.20         3.73 o
  -4  12   9        467.22        473.31         6.99 o
  -3  12   9         22.47         27.01         4.13 o
  -2  12   9          7.50          4.04         3.94 o
  -1  12   9        157.08        164.67         5.36 o
 -12  13   9         10.05         15.21         6.93 o
 -11  13   9        117.10        128.04         7.20 o
 -10  13   9          6.86         15.26         5.33 o
  -9  13   9        378.00        397.81         8.42 o
  -8  13   9        102.54        104.42         5.10 o
  -7  13   9         16.40         19.82         4.34 o
  -6  13   9         13.62          6.78         4.33 o
  -5  13   9        171.26        188.03         5.86 o
  -4  13   9         75.37         79.06         4.77 o
  -3  13   9         55.86         65.02         4.89 o
  -2  13   9          7.60         11.04         4.74 o
  -1  13   9         78.71         80.80         5.12 o
 -11  14   9         16.57         21.14         6.82 o
 -10  14   9         82.87         67.68         6.70 o
  -9  14   9         30.13         26.27         5.41 o
  -8  14   9        296.10        323.28         7.39 o
  -7  14   9          1.12          9.91         4.66 o
  -6  14   9          0.20         -1.76         4.65 o
  -5  14   9         10.98         16.71         4.71 o
  -4  14   9         26.47         34.78         4.87 o
  -3  14   9         69.78         76.32         5.78 o
  -9  15   9          2.66         11.04        26.74 o
  -8  15   9         54.80         45.72        17.97 o
  -7  15   9         20.81         12.00        12.78 o
  -6  15   9         43.12         16.46        16.03 o
   0   0  10        123.80        138.11         5.00 o
  -1   1  10       1057.66       1184.49         7.48 o
   0   1  10         90.98         58.77         2.28 o
  -2   2  10       5242.77       5259.10        21.99 o
  -1   2  10        710.91        676.56         4.00 o
   0   2  10       5918.30       5811.29        24.42 o
  -3   3  10        391.70        342.93         4.58 o
  -2   3  10       7006.04       6851.10        20.40 o
  -1   3  10      10471.53      10512.20        29.30 o
   0   3  10       3510.42       3434.26        16.97 o
  -4   4  10       1678.29       1590.20        11.22 o
  -3   4  10        374.20        440.08         3.69 o
  -2   4  10        810.46        789.62         4.78 o
  -1   4  10       1145.73       1166.57         6.24 o
   0   4  10       3700.42       3859.46        19.69 o
  -5   5  10        192.40        223.31         4.94 o
  -4   5  10        419.32        397.87         3.91 o
  -3   5  10          4.35          6.21         1.92 o
  -2   5  10        857.63        870.73         5.51 o
  -1   5  10        737.33        697.26         5.06 o
   0   5  10        487.34        494.34         6.21 o
  -6   6  10        112.89        125.51         4.58 o
  -5   6  10        287.63        269.42         3.78 o
  -4   6  10       2943.83       2947.92        12.95 o
  -3   6  10         95.16         99.81         2.58 o
  -2   6  10       1248.88       1225.61         6.92 o
  -1   6  10       1228.15       1203.28         7.09 o
   0   6  10       1493.67       1466.82        11.85 o
  -7   7  10       2586.11       2519.24        19.97 o
  -6   7  10       1705.17       1739.98        10.40 o
  -5   7  10       2843.59       2697.81        13.20 o
  -4   7  10        822.45        823.07         6.24 o
  -3   7  10       3403.90       3304.39        14.34 o
  -2   7  10        362.68        339.56         4.27 o
  -1   7  10       1207.07       1195.81         7.83 o
   0   7  10       2712.52       2676.07        17.75 o
  -8   8  10        797.72        779.48        11.02 o
  -7   8  10         29.76         28.89         3.03 o
  -6   8  10        398.11        393.88         5.21 o
  -5   8  10       4428.21       4392.70        18.45 o
  -4   8  10         80.88         97.91         3.28 o
  -3   8  10       2562.87       2584.41        13.07 o
  -2   8  10        340.65        366.06         4.82 o
  -1   8  10       2259.11       2242.66        11.72 o
   0   8  10        111.33        101.20         4.64 o
  -9   9  10        468.36        447.06        10.09 o
  -8   9  10        655.26        630.72         7.37 o
  -7   9  10        194.34        183.98         4.63 o
  -6   9  10        708.03        697.42         7.14 o
  -5   9  10        753.59        747.95         6.89 o
  -4   9  10        597.25        606.65         6.81 o
  -3   9  10         30.78         32.57         2.94 o
  -2   9  10         19.05         22.85         2.98 o
  -1   9  10       1321.46       1327.97         9.32 o
   0   9  10         42.78         46.69         4.82 o
 -10  10  10         16.83         15.02         6.13 o
  -9  10  10       1585.68       1528.89        12.85 o
  -8  10  10        390.14        413.85         6.79 o
  -7  10  10        149.97        153.51         4.60 o
  -6  10  10        537.70        501.77         6.61 o
  -5  10  10        197.35        208.70         4.57 o
  -4  10  10         54.36         57.05         3.64 o
  -3  10  10          4.07          4.96         3.17 o
  -2  10  10        105.72        106.19         3.94 o
  -1  10  10       1240.42       1205.53        10.32 o
   0  10  10       1522.73       1534.67        19.27 o
 -11  11  10        223.18        238.53        10.87 o
 -10  11  10        295.90        268.85         6.82 o
  -9  11  10         53.57         48.71         4.44 o
  -8  11  10        389.11        371.53         6.71 o
  -7  11  10        130.96        135.41         5.01 o
  -6  11  10       1306.60       1280.14        10.78 o
  -5  11  10       1264.94       1187.87        11.04 o
  -4  11  10        302.89        290.87         5.64 o
  -3  11  10         45.96         43.64         3.86 o
  -2  11  10        528.03        517.28         6.70 o
  -1  11  10          2.13          0.46         3.91 o
   0  11  10        487.98        486.03        10.63 o
 -12  12  10          0.63          6.33         9.19 o
 -11  12  10        134.49        131.14         7.14 o
 -10  12  10        178.62        167.80         6.35 o
  -9  12  10         52.48         48.29         5.02 o
  -8  12  10        631.82        626.39         8.93 o
  -7  12  10       1729.48       1675.68        13.12 o
  -6  12  10        172.10        177.62         5.19 o
  -5  12  10        293.50        280.67         5.96 o
  -4  12  10        378.82        367.27         6.60 o
  -3  12  10         76.53         82.47         4.58 o
  -2  12  10        322.45        330.26         7.44 o
  -1  12  10        852.21        836.10         9.73 o
   0  12  10        622.08        602.87        12.92 o
 -12  13  10         86.15         72.35        12.46 o
 -11  13  10         56.05         57.81         6.72 o
 -10  13  10        570.67        558.38        10.43 o
  -9  13  10        699.05        680.51        10.45 o
  -8  13  10        125.25        110.90         5.52 o
  -7  13  10        119.17        120.00         5.41 o
  -6  13  10        428.27        441.23         7.90 o
  -5  13  10         46.82         49.18         4.62 o
  -4  13  10        331.44        344.90         7.10 o
  -3  13  10        562.86        528.16         8.20 o
  -2  13  10        501.62        514.47         8.68 o
  -1  13  10         24.02         25.04         6.84 o
 -10  14  10         70.53         70.65         7.10 o
  -9  14  10        126.32        130.17         6.44 o
  -8  14  10        161.00        167.83         6.73 o
  -7  14  10        107.14        116.19         5.62 o
  -6  14  10          4.67         14.44         4.93 o
  -5  14  10        123.68        133.38         5.81 o
  -4  14  10          1.55          1.47         5.49 o
  -3  14  10        160.33        220.04        36.53 o
  -1   2  11        504.03        470.33         3.82 o
  -2   3  11        535.10        523.49         4.08 o
  -1   3  11        202.78        214.02         2.88 o
  -3   4  11         95.44         96.37         2.58 o
  -2   4  11        182.96        182.25         2.95 o
  -1   4  11         26.82         24.12         2.06 o
  -4   5  11       3045.34       2980.71        13.10 o
  -3   5  11       1196.26       1193.86         7.19 o
  -2   5  11       1427.54       1401.46         7.70 o
  -1   5  11        138.00        162.06         2.98 o
  -5   6  11        334.90        353.17         4.57 o
  -4   6  11        407.40        426.09         5.27 o
  -3   6  11        257.68        271.97         3.85 o
  -2   6  11       1287.27       1299.22         7.58 o
  -1   6  11        477.92        467.17         4.62 o
  -6   7  11        351.64        348.62         5.15 o
  -5   7  11        379.34        410.42         5.34 o
  -4   7  11         36.34         38.12         2.84 o
  -3   7  11        421.96        439.27         5.32 o
  -2   7  11          2.92          7.18         2.58 o
  -1   7  11        284.81        293.20         4.37 o
  -7   8  11         53.01         49.44         3.33 o
  -6   8  11         43.05         41.67         3.18 o
  -5   8  11         40.50         44.95         3.11 o
  -4   8  11       1113.09       1086.07         8.08 o
  -3   8  11       1121.17       1048.36         8.04 o
  -2   8  11        591.74        595.00         6.10 o
  -1   8  11        109.97        107.96         3.55 o
  -8   9  11         17.96         20.75         3.67 o
  -7   9  11         31.33         35.75         3.58 o
  -6   9  11        289.19        284.56         5.23 o
  -5   9  11        558.19        549.80         6.37 o
  -4   9  11        659.11        632.85         6.81 o
  -3   9  11          2.21          3.62         3.07 o
  -2   9  11         42.67         44.91         3.21 o
  -1   9  11         83.18         80.72         3.67 o
  -9  10  11          6.39         12.09         4.17 o
  -8  10  11         33.59         34.17         4.17 o
  -7  10  11         23.09         30.94         3.87 o
  -6  10  11         43.01         48.48         3.97 o
  -5  10  11         27.24         33.83         3.69 o
  -4  10  11        471.89        469.09         6.25 o
  -3  10  11        177.41        179.43         4.65 o
  -2  10  11        183.03        166.23         4.36 o
  -1  10  11         87.33         80.76         4.20 o
 -10  11  11        110.18        126.15         6.75 o
  -9  11  11         54.36         61.98         4.83 o
  -8  11  11        257.60        246.35         6.31 o
  -7  11  11         93.85         96.50         4.79 o
  -6  11  11        333.75        344.25         6.48 o
  -5  11  11         48.19         51.05         4.22 o
  -4  11  11         18.95         16.83         3.72 o
  -3  11  11         47.78         52.92         4.28 o
  -2  11  11        317.97        325.68         5.89 o
  -1  11  11          0.00          3.10         4.00 o
 -11  12  11        243.63        243.17         8.79 o
 -10  12  11         28.71         26.67         5.23 o
  -9  12  11          0.28          3.53         4.83 o
  -8  12  11        224.63        194.09         6.18 o
  -7  12  11         56.97         57.15         4.99 o
  -6  12  11         28.89         38.28         4.40 o
  -5  12  11        254.07        291.48         6.30 o
  -4  12  11         59.30         67.71         4.60 o
  -3  12  11          1.14          1.67         4.14 o
  -2  12  11         29.30         31.24         4.38 o
  -1  12  11         91.87         85.87         5.01 o
 -11  13  11          0.37          2.86         6.31 o
 -10  13  11         11.67         13.81         5.85 o
  -9  13  11         31.08         39.63         5.40 o
  -8  13  11        110.69        108.98         5.62 o
  -7  13  11         77.21         90.87         5.41 o
  -6  13  11         59.76         73.32         5.22 o
  -5  13  11          1.09          3.71         4.32 o
  -4  13  11          4.77          5.64         4.52 o
  -3  13  11         23.03         24.42         4.70 o
  -2  13  11        305.37        312.99         7.42 o
  -9  14  11          1.79          2.44         7.70 o
  -8  14  11         25.36         32.59         6.53 o
  -7  14  11          2.78          3.49         5.13 o
  -6  14  11         67.57         54.37         6.97 o
  -5  14  11         64.86         60.13         9.93 o
   0   0  12       8330.63       8374.81        62.08 o
  -1   1  12      10823.77      10560.15        45.71 o
   0   1  12       2252.73       2146.39        13.14 o
  -2   2  12        660.62        714.43         7.92 o
  -1   2  12       1221.01       1258.06         6.81 o
   0   2  12        414.24        385.86         5.68 o
  -3   3  12          7.99         11.51         3.11 o
  -2   3  12       4055.47       3868.06        15.25 o
  -1   3  12        510.74        473.02         4.58 o
   0   3  12       1282.49       1284.02         9.85 o
  -4   4  12       2725.89       2632.38        17.58 o
  -3   4  12          3.31          2.61         2.24 o
  -2   4  12          5.79          7.77         2.23 o
  -1   4  12        634.94        643.31         5.30 o
   0   4  12         76.08         85.64         3.94 o
  -5   5  12       1929.35       1838.59        15.16 o
  -4   5  12       1544.26       1558.25         9.29 o
  -3   5  12        711.96        718.48         6.30 o
  -2   5  12         46.41         63.85         2.72 o
  -1   5  12       2620.00       2615.85        12.14 o
   0   5  12       8201.83       8295.66        39.29 o
  -6   6  12       1102.45       1131.47        13.33 o
  -5   6  12       1245.46       1216.87         8.90 o
  -4   6  12       1347.17       1357.56         9.37 o
  -3   6  12        194.40        212.59         3.94 o
  -2   6  12       5159.30       5182.10        20.46 o
  -1   6  12          3.55          5.90         2.53 o
   0   6  12        776.71        815.02         9.09 o
  -7   7  12       3218.71       3197.27        24.20 o
  -6   7  12        413.65        401.49         5.74 o
  -5   7  12        582.50        582.53         6.43 o
  -4   7  12       1058.48       1069.58         8.65 o
  -3   7  12         34.61         43.29         2.97 o
  -2   7  12        601.22        608.81         6.22 o
  -1   7  12        572.36        574.05         5.90 o
   0   7  12        934.70        913.55        10.50 o
  -8   8  12        464.27        442.34         9.75 o
  -7   8  12        382.91        370.67         5.59 o
  -6   8  12       1861.23       1859.24        12.19 o
  -5   8  12        432.54        423.55         5.80 o
  -4   8  12        121.91        115.76         3.71 o
  -3   8  12       1773.43       1754.84        11.46 o
  -2   8  12         52.22         57.20         3.41 o
  -1   8  12        134.18        139.04         3.92 o
   0   8  12        212.06        202.35         6.28 o
  -9   9  12         72.45         52.51         6.22 o
  -8   9  12       1208.88       1178.16        12.41 o
  -7   9  12        281.84        271.35         5.52 o
  -6   9  12       1292.52       1223.55        10.09 o
  -5   9  12        384.76        370.95         5.76 o
  -4   9  12         10.55         13.07         3.33 o
  -3   9  12        748.88        702.32         7.37 o
  -2   9  12       1199.75       1184.38         9.24 o
  -1   9  12         23.58         29.72         3.45 o
   0   9  12        461.46        444.51         9.11 o
 -10  10  12         55.36         42.43         6.41 o
  -9  10  12        291.87        330.43         9.41 o
  -8  10  12       1684.14       1591.52        14.63 o
  -7  10  12       1677.72       1651.67        13.88 o
  -6  10  12        225.36        223.86         6.07 o
  -5  10  12         49.94         49.89         3.95 o
  -4  10  12        542.09        516.65         6.86 o
  -3  10  12         61.79         64.68         3.91 o
  -2  10  12       1479.66       1433.83        10.99 o
  -1  10  12       1966.46       2012.20        13.47 o
   0  10  12        256.01        222.31         8.13 o
 -11  11  12          8.25          4.11         7.64 o
 -10  11  12         14.92         34.94         4.94 o
  -9  11  12        510.42        531.65         8.79 o
  -8  11  12         24.73         31.36         4.67 o
  -7  11  12        488.14        472.90         9.53 o
  -6  11  12        446.67        449.74         7.58 o
  -5  11  12          0.49          0.40         3.99 o
  -4  11  12        356.54        341.79         6.32 o
  -3  11  12        250.19        274.03         5.96 o
  -2  11  12         88.00        102.43         4.60 o
  -1  11  12         63.84         41.52         4.31 o
   0  11  12        481.92        517.31        13.17 o
 -11  12  12        122.96        128.72         7.04 o
 -10  12  12          0.02          3.62         5.22 o
  -9  12  12        228.06        211.34         7.36 o
  -8  12  12        816.92        855.86        11.67 o
  -7  12  12         49.42         44.59         4.88 o
  -6  12  12         57.80         44.46         4.69 o
  -5  12  12        148.14        156.93         5.57 o
  -4  12  12        159.92        179.76         6.00 o
  -3  12  12         63.47         52.00         4.77 o
  -2  12  12        151.10        172.63         6.42 o
  -1  12  12          2.45          4.92         4.46 o
   0  12  12        259.79        214.05        29.43 o
 -10  13  12        270.07        265.38         8.71 o
  -9  13  12          7.47          6.33         5.38 o
  -8  13  12         82.97         64.06         5.83 o
  -7  13  12        580.18        622.27         9.28 o
  -6  13  12          4.23         15.39         4.82 o
  -5  13  12         35.37         28.45         4.76 o
  -4  13  12         82.38         88.51         5.49 o
  -3  13  12         21.10         26.91         6.41 o
  -1   2  13        567.70        567.67         4.94 o
  -2   3  13         15.11         14.68         2.40 o
  -1   3  13       1421.30       1421.24         8.34 o
  -3   4  13        608.53        632.05         5.81 o
  -2   4  13       1086.66       1118.84         8.28 o
  -1   4  13        423.48        427.62         4.68 o
  -4   5  13        581.97        575.41         6.14 o
  -3   5  13        483.21        468.96         5.46 o
  -2   5  13          7.86         14.13         2.60 o
  -1   5  13       1278.11       1184.86         8.08 o
  -5   6  13        432.06        425.15         5.84 o
  -4   6  13        147.03        141.92         3.92 o
  -3   6  13         42.39         46.43         3.09 o
  -2   6  13        784.59        808.86         6.84 o
  -1   6  13        125.19        129.20         3.52 o
  -6   7  13         84.13         86.74         3.96 o
  -5   7  13          6.39          9.66         3.35 o
  -4   7  13        182.52        189.25         4.44 o
  -3   7  13         85.25         82.25         3.53 o
  -2   7  13        376.06        388.55         5.62 o
  -1   7  13         62.02         69.68         3.43 o
  -7   8  13         79.00         77.62         4.09 o
  -6   8  13        205.23        192.28         4.84 o
  -5   8  13        520.03        496.48         6.54 o
  -4   8  13        248.64        248.22         5.07 o
  -3   8  13         44.32         44.47         3.60 o
  -2   8  13         70.16         74.54         3.75 o
  -1   8  13          4.36          0.19         3.36 o
  -8   9  13         47.89         40.04         4.46 o
  -7   9  13         15.05         16.84         3.76 o
  -6   9  13          3.71         10.47         3.63 o
  -5   9  13        181.64        179.45         4.96 o
  -4   9  13          8.56         16.13         3.62 o
  -3   9  13         14.74         18.72         3.52 o
  -2   9  13         61.51         68.00         3.78 o
  -1   9  13         37.85         31.05         3.63 o
  -9  10  13         74.88         65.35         5.14 o
  -8  10  13         93.00        109.07         5.21 o
  -7  10  13         78.41         81.97         4.89 o
  -6  10  13        124.42        144.82         5.06 o
  -5  10  13         74.31         63.76         4.27 o
  -4  10  13         74.42         71.63         4.27 o
  -3  10  13         54.01         48.99         3.83 o
  -2  10  13        104.62        103.32         4.49 o
  -1  10  13         34.32         29.72         4.16 o
 -10  11  13          3.35          2.45         5.09 o
  -9  11  13         71.27         76.70         5.39 o
  -8  11  13          8.73         11.34         4.51 o
  -7  11  13          2.73          1.65         4.48 o
  -6  11  13         95.28        102.84         6.57 o
  -5  11  13        603.61        595.35         8.65 o
  -4  11  13         26.32         14.59         4.42 o
  -3  11  13        227.62        215.71         5.59 o
  -2  11  13         44.12         50.41         4.45 o
  -1  11  13        105.60        115.47         5.08 o
 -11  12  13         63.53         59.39        11.01 o
 -10  12  13          0.78          4.97         5.55 o
  -9  12  13         19.39         22.35         5.34 o
  -8  12  13          0.65          1.74         5.09 o
  -7  12  13        146.88        156.54         6.51 o
  -6  12  13         39.52         36.59         5.09 o
  -5  12  13         46.51         52.04         5.13 o
  -4  12  13        438.75        429.36         7.97 o
  -3  12  13         49.04         50.06         4.76 o
  -2  12  13         11.86          5.70         4.98 o
  -1  12  13         35.89         18.54        10.25 o
  -9  13  13         56.62         62.75        10.24 o
  -8  13  13          0.05         -5.98         5.98 o
  -7  13  13         31.28         26.17         5.19 o
  -6  13  13          3.57          2.20         4.94 o
  -5  13  13        322.56        343.41         9.76 o
  -4  13  13         16.97         35.55        11.71 o
   0   0  14       1130.64       1186.14        19.24 o
  -1   1  14          0.69          5.71         3.51 o
   0   1  14       2497.49       2509.43        17.44 o
  -2   2  14       2908.48       2700.22        18.40 o
  -1   2  14        721.44        755.16         6.16 o
   0   2  14        668.90        628.48         8.09 o
  -3   3  14          7.22         11.29         3.73 o
  -2   3  14       2089.96       2118.06        11.19 o
  -1   3  14       5077.77       5087.48        20.67 o
   0   3  14       1297.88       1333.35        13.72 o
  -4   4  14        281.24        299.83         6.63 o
  -3   4  14        261.21        248.61         4.34 o
  -2   4  14         98.08         93.64         3.33 o
  -1   4  14         16.46         20.72         2.83 o
   0   4  14        776.71        818.22         9.32 o
  -5   5  14        842.11        895.62        11.53 o
  -4   5  14        340.13        348.41         5.49 o
  -3   5  14         26.40         27.33         2.92 o
  -2   5  14        246.51        263.93         4.60 o
  -1   5  14         99.68        111.56         3.46 o
   0   5  14          7.37          5.65         3.78 o
  -6   6  14         82.88         86.05         5.88 o
  -5   6  14         60.01         54.65         3.78 o
  -4   6  14       1562.95       1504.73        10.99 o
  -3   6  14        143.55        159.68         4.25 o
  -2   6  14        255.04        262.99         4.65 o
  -1   6  14        939.07        878.35         7.46 o
   0   6  14        988.84        959.84        11.93 o
  -7   7  14       2032.80       1939.32        21.27 o
  -6   7  14       2705.79       2732.52        17.23 o
  -5   7  14       1585.87       1539.97        11.71 o
  -4   7  14        102.02        105.02         4.13 o
  -3   7  14       1788.64       1730.60        12.44 o
  -2   7  14          2.65          2.11         3.32 o
  -1   7  14        797.70        821.69         7.80 o
   0   7  14       4293.65       4178.94        29.88 o
  -8   8  14       1500.39       1444.72        17.71 o
  -7   8  14          0.76          5.66         3.79 o
  -6   8  14         68.91         73.31         4.18 o
  -5   8  14       1996.07       1918.60        13.73 o
  -4   8  14        116.28        134.92         4.77 o
  -3   8  14        863.18        896.04         8.99 o
  -2   8  14       1227.65       1243.77        10.43 o
  -1   8  14       1536.17       1529.19        11.74 o
   0   8  14        275.00        267.72         8.03 o
  -9   9  14        280.20        253.04         9.44 o
  -8   9  14        195.40        204.14         5.96 o
  -7   9  14        318.45        294.02         6.39 o
  -6   9  14        580.12        598.22         8.62 o
  -5   9  14         97.27         99.59         4.62 o
  -4   9  14        496.13        518.57         7.34 o
  -3   9  14         21.01         14.09         3.77 o
  -2   9  14         16.94         14.37         3.93 o
  -1   9  14       1203.30       1248.28        12.22 o
   0   9  14          9.38          8.33         6.04 o
 -10  10  14         17.14         15.00         7.54 o
  -9  10  14        757.99        721.98        10.58 o
  -8  10  14        276.07        279.15         9.35 o
  -7  10  14         36.17         30.39         4.55 o
  -6  10  14        172.86        168.23         5.89 o
  -5  10  14         31.79         31.67         4.51 o
  -4  10  14          4.04          7.62         4.15 o
  -3  10  14         63.91         82.02         4.87 o
  -2  10  14         37.60         31.99         4.17 o
  -1  10  14        285.22        276.93         6.44 o
   0  10  14        280.35        285.50         9.51 o
 -11  11  14        366.40        377.21        27.44 o
 -10  11  14        113.36        114.80         6.24 o
  -9  11  14          9.90          2.91         5.19 o
  -8  11  14         77.98         64.01         5.60 o
  -7  11  14         62.99         68.70         5.39 o
  -6  11  14        263.27        245.19         6.74 o
  -5  11  14        844.01        828.19        10.27 o
  -4  11  14        155.87        151.27         6.68 o
  -3  11  14          1.44          1.24         4.33 o
  -2  11  14        140.38        139.18         5.36 o
  -1  11  14          2.58         14.12         4.72 o
   0  11  14         14.64         17.36        13.91 o
 -10  12  14        202.16        164.40        32.56 o
  -9  12  14          6.55          5.99         7.17 o
  -8  12  14        112.07         95.72         6.44 o
  -7  12  14        630.03        625.67        10.54 o
  -6  12  14         93.90         82.09         5.74 o
  -5  12  14        154.44        157.10         6.15 o
  -4  12  14        555.55        556.87         9.36 o
  -3  12  14        122.10        126.30         6.65 o
  -2  12  14         28.86         12.81        17.62 o
  -1   2  15        178.53        168.71         3.88 o
  -2   3  15       1021.92        993.31         8.17 o
  -1   3  15         38.26         35.55         3.00 o
  -3   4  15        608.76        603.59         6.56 o
  -2   4  15        268.96        264.87         4.75 o
  -1   4  15        268.50        274.98         4.95 o
  -4   5  15        707.07        680.62         7.48 o
  -3   5  15         38.11         37.35         3.29 o
  -2   5  15         94.80        101.53         3.74 o
  -1   5  15        177.55        176.05         4.27 o
  -5   6  15        114.02        126.83         4.53 o
  -4   6  15        430.38        442.00         6.53 o
  -3   6  15         62.88         71.48         3.82 o
  -2   6  15        117.45        109.71         4.04 o
  -1   6  15        192.16        194.31         4.32 o
  -6   7  15          2.63          3.08         3.90 o
  -5   7  15         80.88         89.44         4.44 o
  -4   7  15         26.58         30.35         3.75 o
  -3   7  15         23.08         31.40         3.66 o
  -2   7  15         11.36         10.67         3.71 o
  -1   7  15          3.81          7.23         3.49 o
  -7   8  15          2.43          8.93         4.05 o
  -6   8  15        157.52        184.89         5.70 o
  -5   8  15        283.76        293.91         6.08 o
  -4   8  15        228.38        211.69         5.79 o
  -3   8  15        333.32        299.20         6.44 o
  -2   8  15        470.44        466.11         7.21 o
  -1   8  15         68.70         63.62         4.35 o
  -8   9  15         85.71         88.25         5.43 o
  -7   9  15        217.08        234.03         6.93 o
  -6   9  15        264.16        271.48         6.91 o
  -5   9  15         27.07         24.12         4.29 o
  -4   9  15        108.98        105.36         4.96 o
  -3   9  15         68.52         73.89         4.55 o
  -2   9  15         30.01         29.27         4.31 o
  -1   9  15          2.62          6.58         4.12 o
  -9  10  15         11.80         16.14         5.24 o
  -8  10  15        122.15        127.68         6.45 o
  -7  10  15         35.12         41.95         4.96 o
  -6  10  15        166.54        184.17         6.20 o
  -5  10  15          0.59         -1.67         4.44 o
  -4  10  15          3.05         -4.33         4.33 o
  -3  10  15         27.78         35.99         4.53 o
  -2  10  15         14.32         17.63         4.38 o
  -1  10  15         33.46         38.08         4.96 o
 -10  11  15         81.26         70.83        12.60 o
  -9  11  15          0.03         -5.56         5.56 o
  -8  11  15        199.47        210.26         7.37 o
  -7  11  15          9.63         14.67         5.20 o
  -6  11  15        150.01        158.19         6.49 o
  -5  11  15         50.45         62.47         5.57 o
  -4  11  15          3.76          6.10         4.78 o
  -3  11  15         13.91         21.09         4.89 o
  -2  11  15         57.64         59.71         5.11 o
  -1  11  15          8.19         -4.01        18.46 o
  -8  12  15        221.92        175.16        31.67 o
  -7  12  15          1.14          7.12        10.10 o
  -6  12  15         28.89         47.77         8.88 o
  -5  12  15         57.77         56.35        13.43 o
  -4  12  15         38.27         55.71        16.90 o
   0   0  16       9634.89       9803.22        92.79 o
  -1   1  16       3698.77       3806.66        27.09 o
   0   1  16         23.81         21.03         4.39 o
  -2   2  16       1075.78       1082.35        12.76 o
  -1   2  16       1118.65       1155.35         9.33 o
   0   2  16         16.31         29.39         4.73 o
  -3   3  16        646.71        692.88        10.01 o
  -2   3  16        503.92        448.70         6.20 o
  -1   3  16        133.32        154.44         5.94 o
   0   3  16        181.10        181.48         6.84 o
  -4   4  16       1400.31       1336.77        14.68 o
  -3   4  16        372.92        401.47         5.95 o
  -2   4  16        515.84        543.05         6.89 o
  -1   4  16         12.97         18.01         3.42 o
   0   4  16          7.98          6.58         4.87 o
  -5   5  16          0.06         -0.31         5.22 o
  -4   5  16       2373.89       2398.89        15.54 o
  -3   5  16        448.84        458.58         6.41 o
  -2   5  16         32.03         22.10         3.37 o
  -1   5  16       1462.48       1457.84        10.68 o
   0   5  16       1030.61        966.99        17.24 o
  -6   6  16       1138.44       1157.97        15.90 o
  -5   6  16        469.07        456.53         7.02 o
  -4   6  16         76.12         71.52         4.09 o
  -3   6  16        582.42        604.08         7.49 o
  -2   6  16       1540.28       1556.14        11.69 o
  -1   6  16        219.50        236.62         5.23 o
   0   6  16        844.86        934.36        12.71 o
  -7   7  16       1292.93       1218.97        18.55 o
  -6   7  16        312.58        312.74         6.53 o
  -5   7  16        400.21        395.58         6.92 o
  -4   7  16         87.58         92.31         4.51 o
  -3   7  16        441.18        426.22         7.13 o
  -2   7  16        525.33        547.57         7.92 o
  -1   7  16        187.25        163.98         5.15 o
   0   7  16        105.03         93.46         6.28 o
  -8   8  16        485.16        494.45        11.77 o
  -7   8  16        509.40        502.46         8.23 o
  -6   8  16        300.75        273.06         6.35 o
  -5   8  16          2.44          4.17         4.21 o
  -4   8  16         75.41         71.82         4.68 o
  -3   8  16       1086.43       1018.50        10.36 o
  -2   8  16        153.31        190.06         5.62 o
  -1   8  16        676.84        699.13         8.96 o
   0   8  16         17.30          9.93         6.17 o
  -9   9  16        120.27        128.86        10.49 o
  -8   9  16        407.22        372.56         7.92 o
  -7   9  16          6.36          7.99         4.62 o
  -6   9  16        718.62        761.96        10.73 o
  -5   9  16         81.92         58.51         4.69 o
  -4   9  16        205.88        221.76         6.29 o
  -3   9  16       1084.93       1065.26        11.08 o
  -2   9  16        636.89        575.54         8.62 o
  -1   9  16          0.08         -2.69         4.28 o
   0   9  16        182.47        198.89        10.47 o
 -10  10  16          2.59          7.33        18.44 o
  -9  10  16         26.34         27.75         5.71 o
  -8  10  16        855.41        882.80        12.25 o
  -7  10  16        398.62        333.72         7.84 o
  -6  10  16         13.70         19.09         4.80 o
  -5  10  16        203.28        221.56         6.39 o
  -4  10  16        461.09        438.51         7.97 o
  -3  10  16          0.10          3.12         4.61 o
  -2  10  16        874.89        888.02        10.77 o
  -1  10  16        440.74        433.51         8.54 o
   0  10  16        332.01        383.10        42.60 o
  -8  11  16         11.11          8.44        14.53 o
  -7  11  16        135.45        163.23         9.05 o
  -6  11  16         68.82         60.53         5.67 o
  -5  11  16         33.92         43.59         5.39 o
  -4  11  16        639.06        623.76        10.35 o
  -3  11  16        269.50        289.78        11.33 o
  -1   2  17         53.82         54.54         3.93 o
  -2   3  17         46.74         50.12         3.90 o
  -1   3  17        442.14        442.41         6.80 o
  -3   4  17          0.95         -3.40         3.55 o
  -2   4  17          7.58          6.29         3.67 o
  -1   4  17        356.75        355.59         6.29 o
  -4   5  17          0.07         -3.88         3.88 o
  -3   5  17         77.62         84.54         4.28 o
  -2   5  17         63.27         55.57         4.02 o
  -1   5  17        684.24        636.05         8.06 o
  -5   6  17        453.87        449.22         7.94 o
  -4   6  17        694.55        691.16        11.17 o
  -3   6  17        472.74        457.07         8.77 o
  -2   6  17        393.37        404.84         7.02 o
  -1   6  17        101.89        102.58         4.69 o
  -6   7  17         68.86         89.95         4.95 o
  -5   7  17         16.43         16.81         4.13 o
  -4   7  17          1.92          6.81         4.05 o
  -3   7  17          2.45         -0.17         4.02 o
  -2   7  17        101.58        113.20         5.10 o
  -1   7  17          0.36          2.05         4.53 o
  -7   8  17          1.85          0.37         4.51 o
  -6   8  17          2.08          5.76         4.31 o
  -5   8  17        234.41        236.56         6.52 o
  -4   8  17        226.95        221.09         6.22 o
  -3   8  17          8.86         10.13         4.25 o
  -2   8  17          0.74         -0.82         4.54 o
  -1   8  17          2.76         -0.34         4.52 o
  -8   9  17          1.81          3.23         4.94 o
  -7   9  17          5.74          5.76         4.75 o
  -6   9  17         16.86         10.38         4.73 o
  -5   9  17         33.06         32.42         4.73 o
  -4   9  17        287.64        318.62         7.05 o
  -3   9  17        459.32        478.06         8.29 o
  -2   9  17         32.32         33.69         4.81 o
  -1   9  17          2.82          6.47         4.70 o
  -8  10  17          2.67         -1.63        13.52 o
  -7  10  17          0.92          6.18         5.17 o
  -6  10  17          4.88          9.68         5.05 o
  -5  10  17          8.47         12.70         4.72 o
  -4  10  17        127.63        136.04         6.33 o
  -3  10  17          5.18          1.91         4.82 o
  -2  10  17         34.77         37.73         9.35 o
   0   0  18        563.15        649.48        17.69 o
  -1   1  18          0.49          8.18         5.03 o
   0   1  18        117.58        113.62         6.94 o
  -2   2  18        448.93        420.96         9.78 o
  -1   2  18        405.91        416.66         8.29 o
   0   2  18          5.52         -1.03         5.67 o
  -3   3  18          4.74          6.71         5.41 o
  -2   3  18       1028.72       1048.40        10.82 o
  -1   3  18       1891.19       1962.60        15.37 o
   0   3  18       1457.82       1435.02        18.40 o
  -4   4  18         32.16         44.79         6.31 o
  -3   4  18        797.50        792.54         9.15 o
  -2   4  18        561.52        566.19         8.04 o
  -1   4  18         17.49         18.42         4.21 o
   0   4  18        178.48        217.23         8.12 o
  -5   5  18        411.31        414.59        15.80 o
  -4   5  18       1218.99       1220.03        14.56 o
  -3   5  18         64.98         71.25         4.73 o
  -2   5  18        633.31        655.60         9.09 o
  -1   5  18         18.55         24.76         4.13 o
   0   5  18         10.57         11.54         5.77 o
  -6   6  18         58.83         56.48         6.75 o
  -5   6  18          0.45         -1.70         4.25 o
  -4   6  18        787.49        729.98        10.35 o
  -3   6  18        537.82        598.11         8.80 o
  -2   6  18        165.53        181.24         5.93 o
  -1   6  18         65.36         47.62         4.81 o
   0   6  18        305.26        288.45         9.93 o
  -7   7  18       1077.43       1023.65        16.41 o
  -6   7  18        531.32        535.57         8.48 o
  -5   7  18        544.93        545.42         9.13 o
  -4   7  18         46.33         49.96         4.66 o
  -3   7  18        464.14        424.10         7.81 o
  -2   7  18        112.75        125.82         5.89 o
  -1   7  18        132.59        144.57         6.71 o
   0   7  18       1602.31       1538.25        27.02 o
  -8   8  18        407.48        384.49        11.39 o
  -7   8  18          6.85         10.04         4.66 o
  -6   8  18         37.30         36.04         4.72 o
  -5   8  18        442.45        385.24         8.03 o
  -4   8  18        276.94        278.78         7.11 o
  -3   8  18        179.86        196.27         6.08 o
  -2   8  18        548.56        540.67         9.01 o
  -1   8  18        818.68        843.23        11.42 o
   0   8  18        133.74        126.24        10.07 o
  -8   9  18         34.89         11.91        15.11 o
  -7   9  18         39.27         34.93         8.25 o
  -6   9  18        409.59        405.19         8.54 o
  -5   9  18         49.56         56.60         5.12 o
  -4   9  18        514.61        519.21         8.93 o
  -3   9  18        145.90        145.82         6.61 o
  -2   9  18          1.54          8.57         6.52 o
  -1   2  19         41.38         33.29         4.42 o
  -2   3  19        644.03        645.56         9.17 o
  -1   3  19         98.22         97.58         5.27 o
  -3   4  19        519.81        512.46         8.55 o
  -2   4  19         99.91        105.87         5.26 o
  -1   4  19         55.14         54.16         4.93 o
  -4   5  19        100.03         87.71         5.44 o
  -3   5  19        193.29        191.59         6.41 o
  -2   5  19         48.78         55.76         4.72 o
  -1   5  19         93.11         91.31         5.06 o
  -5   6  19          0.07          0.87         4.62 o
  -4   6  19        356.98        337.73         8.20 o
  -3   6  19         50.81         49.98         5.06 o
  -2   6  19        216.75        215.72         7.90 o
  -1   6  19        344.64        361.46         7.93 o
  -6   7  19         11.41          9.13         4.78 o
  -5   7  19         11.25         20.62         4.85 o
  -4   7  19          1.33         -4.81         4.81 o
  -3   7  19          7.31         11.02         5.00 o
  -2   7  19          0.02          3.33         5.28 o
  -1   7  19          7.28          9.73         5.20 o
  -7   8  19          0.36          7.51        15.86 o
  -6   8  19          5.00          2.22         7.12 o
  -5   8  19         11.62         19.16         5.21 o
  -4   8  19         11.58          9.25         4.91 o
  -3   8  19          0.34         -2.23         5.33 o
  -2   8  19          8.67         11.73         7.00 o
  -1   8  19          8.62          3.91        11.47 o
   0   0  20       1845.28       1878.81        45.12 o
  -1   1  20        827.50        931.11        19.57 o
   0   1  20         91.75        111.19         7.94 o
  -2   2  20        129.58        120.79         8.82 o
  -1   2  20          9.32          8.31         4.56 o
   0   2  20        105.51        155.11         8.34 o
  -3   3  20         92.68         96.16         8.55 o
  -2   3  20        606.24        621.53         9.73 o
  -1   3  20         60.70         54.78         5.04 o
   0   3  20          3.18          2.65         6.60 o
  -4   4  20       1673.53       1669.58        23.04 o
  -3   4  20        189.97        199.69         6.99 o
  -2   4  20        371.82        365.70         8.08 o
  -1   4  20        700.78        754.85        11.91 o
   0   4  20         64.64         72.66         7.49 o
  -5   5  20         49.22         50.20         7.54 o
  -4   5  20        546.11        513.18        11.46 o
  -3   5  20       1436.02       1481.23        15.21 o
  -2   5  20          0.33         -0.27         4.91 o
  -1   5  20        703.57        662.66         9.78 o
   0   5  20        563.13        598.18        16.82 o
  -6   6  20         16.86          8.42         9.54 o
  -5   6  20        271.86        279.45         7.98 o
  -4   6  20         47.77         72.27         5.87 o
  -3   6  20        300.92        300.40         7.66 o
  -2   6  20       1204.11       1269.25        14.22 o
  -1   6  20         34.15         33.24         5.80 o
   0   6  20         35.75         35.19         9.35 o
  -5   7  20         31.70         30.42        11.86 o
  -4   7  20         92.90        113.00         9.17 o
  -3   7  20        233.75        198.53        17.45 o
  -2   7  20          5.05          6.26        10.42 o
  -1   7  20         85.50        135.88        33.25 o
  -1   2  21         39.39         33.80         5.30 o
  -2   3  21         11.97          8.86         5.36 o
  -1   3  21        290.36        307.10         7.60 o
  -3   4  21          0.09          4.06         5.73 o
  -2   4  21         73.02         78.47         5.89 o
  -1   4  21         62.40         58.87         5.39 o
  -4   5  21          8.81         15.01        11.32 o
  -3   5  21         98.56         95.91         8.48 o
  -2   5  21          7.79          5.29         6.67 o
  -1   5  21         26.81         23.05         6.76 o
   0   0  22         75.86         88.70        20.87 o
  -1   1  22         20.93         20.34        13.20 o
   0   1  22         22.55         16.22        10.69 o
  -2   2  22        160.23        196.35        16.23 o
  -1   2  22        118.79        130.52        10.93 o
   0   2  22         23.77         38.00        11.16 o
  -2   3  22        190.06        216.37        23.86 o
  -1   3  22       1129.22       1146.88        35.18 o
                                                
