# Supplementary material for: Synthesis and structure determination of racemic (Δ/Λ)-tris­(ethyl­enedi­amine)­cobalt(III) trichloride hemi(hexa­aqua­sodium chloride)
Source: Acta Crystallogr E Crystallogr Commun. 2021 Sep 14;77(Pt 10):1010–3. doi: 10.1107/S2056989021009336 (PMC8491534; doi:10.1107/S2056989021009336)
Supplement: Supplementary file 3 [file e-77-01010-Isup3.cml]

<?xml version="1.0"?>
<molecule xmlns="http://www.xml-cml.org/schema">
<atomArray>
<atom elementType="N" hydrogenCount="2" id="a2" x2="7.67338" y2="-5.04214"/>
<atom elementType="Co" hydrogenCount="0" id="a4" x2="7.66983" y2="-6.56058"/>
<atom elementType="N" hydrogenCount="2" id="a6" x2="8.96438" y2="-5.78943"/>
<atom elementType="N" hydrogenCount="2" id="a8" x2="9.03241" y2="-7.53733"/>
<atom elementType="N" hydrogenCount="2" id="a10" x2="7.67338" y2="-8.37193"/>
<atom elementType="N" hydrogenCount="2" id="a12" x2="6.22349" y2="-7.35254"/>
<atom elementType="N" hydrogenCount="2" id="a14" x2="6.31385" y2="-5.81228"/>
<atom elementType="C" id="a16" x2="5.33913" y2="-6.0189"/>
<atom elementType="C" id="a18" x2="5.33355" y2="-6.99666"/>
<atom elementType="C" id="a24" x2="8.45062" y2="-8.85015"/>
<atom elementType="C" id="a30" x2="9.171" y2="-8.40544"/>
<atom elementType="C" id="a42" x2="8.57297" y2="-4.3903"/>
<atom elementType="C" id="a44" x2="9.27812" y2="-4.88071"/>
</atomArray>
<bondArray>
<bond atomRefs2="a2 a4" id="b5" order="1"/>
<bond atomRefs2="a4 a6" bondStereo="H" id="b7" order="1"/>
<bond atomRefs2="a4 a8" bondStereo="W" id="b9" order="1"/>
<bond atomRefs2="a4 a10" id="b11" order="1"/>
<bond atomRefs2="a4 a12" bondStereo="W" id="b13" order="1"/>
<bond atomRefs2="a4 a14" bondStereo="H" id="b15" order="1"/>
<bond atomRefs2="a14 a16" id="b17" order="1"/>
<bond atomRefs2="a16 a18" id="b19" order="1"/>
<bond atomRefs2="a18 a12" id="b23" order="1"/>
<bond atomRefs2="a10 a24" id="b25" order="1"/>
<bond atomRefs2="a24 a30" id="b31" order="1"/>
<bond atomRefs2="a30 a8" id="b41" order="1"/>
<bond atomRefs2="a2 a42" id="b43" order="1"/>
<bond atomRefs2="a42 a44" id="b45" order="1"/>
<bond atomRefs2="a44 a6" id="b49" order="1"/>
</bondArray>
</molecule>
